# Supplementary material for: Automated annotation of birdsong with a neural network that segments spectrograms
Source: eLife. 2022 Jan 20;11:e63853. doi: 10.7554/eLife.63853 (PMC8860439; doi:10.7554/eLife.63853)
Supplement: Figure 4—source data 1. [file elife-63853-fig4-data1.csv]

	cleanup	avg_acc	avg_levenshtein	avg_pct_boundary_err	avg_segment_error_rate	train_set_dur	replicate_num	model_name	results_dir	toml_path	training_replicate_csv_path	checkpoint_path	spect_scalar_path	min_segment_dur	avg_error	animal_id	train_set_dur_ind	species
2	min_segment_dur_majority_vote	0.9803502291216484	1.2439024390243902	0.7181572953277838	2.26525505573116	75	1	TweetyNet	results/Bengalese_Finches/learncurve/Bird0/results_210528_225043	results/Bengalese_Finches/learncurve/Bird0/results_210528_225043/config_BirdsongRecognition_bird00.toml	data/BirdsongRecognition/Bird0/Wave_prep_210528_224944.csv	results/Bengalese_Finches/learncurve/Bird0/results_210528_225043/train_dur_75s/replicate_1/TweetyNet/checkpoints/max-val-acc-checkpoint.pt	results/Bengalese_Finches/learncurve/Bird0/results_210528_225043/train_dur_75s/replicate_1/StandardizeSpect	0.02	1.9649770878351516	Bird0	2	Bengalese Finch
3	none	0.9772227880978924	9.829268292682928	0.599420059953027	18.96726676804381	75	1	TweetyNet	results/Bengalese_Finches/learncurve/Bird0/results_210528_225043	results/Bengalese_Finches/learncurve/Bird0/results_210528_225043/config_BirdsongRecognition_bird00.toml	data/BirdsongRecognition/Bird0/Wave_prep_210528_224944.csv	results/Bengalese_Finches/learncurve/Bird0/results_210528_225043/train_dur_75s/replicate_1/TweetyNet/checkpoints/max-val-acc-checkpoint.pt	results/Bengalese_Finches/learncurve/Bird0/results_210528_225043/train_dur_75s/replicate_1/StandardizeSpect	0.02	2.2777211902107464	Bird0	2	Bengalese Finch
6	min_segment_dur_majority_vote	0.9752946170276634	1.7317073170731707	0.6428755503176115	3.2886009301991503	75	2	TweetyNet	results/Bengalese_Finches/learncurve/Bird0/results_210528_225043	results/Bengalese_Finches/learncurve/Bird0/results_210528_225043/config_BirdsongRecognition_bird00.toml	data/BirdsongRecognition/Bird0/Wave_prep_210528_224944.csv	results/Bengalese_Finches/learncurve/Bird0/results_210528_225043/train_dur_75s/replicate_2/TweetyNet/checkpoints/max-val-acc-checkpoint.pt	results/Bengalese_Finches/learncurve/Bird0/results_210528_225043/train_dur_75s/replicate_2/StandardizeSpect	0.02	2.47053829723366	Bird0	2	Bengalese Finch
7	none	0.9724155755062744	9.853658536585366	0.5490128636384014	18.21952878129889	75	2	TweetyNet	results/Bengalese_Finches/learncurve/Bird0/results_210528_225043	results/Bengalese_Finches/learncurve/Bird0/results_210528_225043/config_BirdsongRecognition_bird00.toml	data/BirdsongRecognition/Bird0/Wave_prep_210528_224944.csv	results/Bengalese_Finches/learncurve/Bird0/results_210528_225043/train_dur_75s/replicate_2/TweetyNet/checkpoints/max-val-acc-checkpoint.pt	results/Bengalese_Finches/learncurve/Bird0/results_210528_225043/train_dur_75s/replicate_2/StandardizeSpect	0.02	2.7584424493725668	Bird0	2	Bengalese Finch
10	min_segment_dur_majority_vote	0.9794802181723608	1.3414634146341464	0.6835906925245899	2.69706826537505	75	3	TweetyNet	results/Bengalese_Finches/learncurve/Bird0/results_210528_225043	results/Bengalese_Finches/learncurve/Bird0/results_210528_225043/config_BirdsongRecognition_bird00.toml	data/BirdsongRecognition/Bird0/Wave_prep_210528_224944.csv	results/Bengalese_Finches/learncurve/Bird0/results_210528_225043/train_dur_75s/replicate_3/TweetyNet/checkpoints/max-val-acc-checkpoint.pt	results/Bengalese_Finches/learncurve/Bird0/results_210528_225043/train_dur_75s/replicate_3/StandardizeSpect	0.02	2.051978182763925	Bird0	2	Bengalese Finch
11	none	0.975162530590414	11.585365853658535	0.5364742186485836	22.66505388503492	75	3	TweetyNet	results/Bengalese_Finches/learncurve/Bird0/results_210528_225043	results/Bengalese_Finches/learncurve/Bird0/results_210528_225043/config_BirdsongRecognition_bird00.toml	data/BirdsongRecognition/Bird0/Wave_prep_210528_224944.csv	results/Bengalese_Finches/learncurve/Bird0/results_210528_225043/train_dur_75s/replicate_3/TweetyNet/checkpoints/max-val-acc-checkpoint.pt	results/Bengalese_Finches/learncurve/Bird0/results_210528_225043/train_dur_75s/replicate_3/StandardizeSpect	0.02	2.4837469409585977	Bird0	2	Bengalese Finch
14	min_segment_dur_majority_vote	0.9794108568041848	1.2195121951219512	0.6824867204999886	2.3318877348754	75	4	TweetyNet	results/Bengalese_Finches/learncurve/Bird0/results_210528_225043	results/Bengalese_Finches/learncurve/Bird0/results_210528_225043/config_BirdsongRecognition_bird00.toml	data/BirdsongRecognition/Bird0/Wave_prep_210528_224944.csv	results/Bengalese_Finches/learncurve/Bird0/results_210528_225043/train_dur_75s/replicate_4/TweetyNet/checkpoints/max-val-acc-checkpoint.pt	results/Bengalese_Finches/learncurve/Bird0/results_210528_225043/train_dur_75s/replicate_4/StandardizeSpect	0.02	2.0589143195815174	Bird0	2	Bengalese Finch
15	none	0.9757028371130227	9.51219512195122	0.5697653497405128	18.67540226151144	75	4	TweetyNet	results/Bengalese_Finches/learncurve/Bird0/results_210528_225043	results/Bengalese_Finches/learncurve/Bird0/results_210528_225043/config_BirdsongRecognition_bird00.toml	data/BirdsongRecognition/Bird0/Wave_prep_210528_224944.csv	results/Bengalese_Finches/learncurve/Bird0/results_210528_225043/train_dur_75s/replicate_4/TweetyNet/checkpoints/max-val-acc-checkpoint.pt	results/Bengalese_Finches/learncurve/Bird0/results_210528_225043/train_dur_75s/replicate_4/StandardizeSpect	0.02	2.4297162886977253	Bird0	2	Bengalese Finch
18	min_segment_dur_majority_vote	0.9796087635301745	1.048780487804878	0.6919447288785686	2.22604147947694	75	5	TweetyNet	results/Bengalese_Finches/learncurve/Bird0/results_210528_225043	results/Bengalese_Finches/learncurve/Bird0/results_210528_225043/config_BirdsongRecognition_bird00.toml	data/BirdsongRecognition/Bird0/Wave_prep_210528_224944.csv	results/Bengalese_Finches/learncurve/Bird0/results_210528_225043/train_dur_75s/replicate_5/TweetyNet/checkpoints/max-val-acc-checkpoint.pt	results/Bengalese_Finches/learncurve/Bird0/results_210528_225043/train_dur_75s/replicate_5/StandardizeSpect	0.02	2.0391236469825547	Bird0	2	Bengalese Finch
19	none	0.9761404949794718	8.975609756097562	0.582402289391568	18.17065927291479	75	5	TweetyNet	results/Bengalese_Finches/learncurve/Bird0/results_210528_225043	results/Bengalese_Finches/learncurve/Bird0/results_210528_225043/config_BirdsongRecognition_bird00.toml	data/BirdsongRecognition/Bird0/Wave_prep_210528_224944.csv	results/Bengalese_Finches/learncurve/Bird0/results_210528_225043/train_dur_75s/replicate_5/TweetyNet/checkpoints/max-val-acc-checkpoint.pt	results/Bengalese_Finches/learncurve/Bird0/results_210528_225043/train_dur_75s/replicate_5/StandardizeSpect	0.02	2.385950502052825	Bird0	2	Bengalese Finch
22	min_segment_dur_majority_vote	0.9797986549514756	1.170731707317073	0.6963241954426485	2.2854943823173697	75	6	TweetyNet	results/Bengalese_Finches/learncurve/Bird0/results_210528_225043	results/Bengalese_Finches/learncurve/Bird0/results_210528_225043/config_BirdsongRecognition_bird00.toml	data/BirdsongRecognition/Bird0/Wave_prep_210528_224944.csv	results/Bengalese_Finches/learncurve/Bird0/results_210528_225043/train_dur_75s/replicate_6/TweetyNet/checkpoints/max-val-acc-checkpoint.pt	results/Bengalese_Finches/learncurve/Bird0/results_210528_225043/train_dur_75s/replicate_6/StandardizeSpect	0.02	2.0201345048524333	Bird0	2	Bengalese Finch
23	none	0.976938996008162	10.292682926829269	0.5969277918235794	19.44648857972575	75	6	TweetyNet	results/Bengalese_Finches/learncurve/Bird0/results_210528_225043	results/Bengalese_Finches/learncurve/Bird0/results_210528_225043/config_BirdsongRecognition_bird00.toml	data/BirdsongRecognition/Bird0/Wave_prep_210528_224944.csv	results/Bengalese_Finches/learncurve/Bird0/results_210528_225043/train_dur_75s/replicate_6/TweetyNet/checkpoints/max-val-acc-checkpoint.pt	results/Bengalese_Finches/learncurve/Bird0/results_210528_225043/train_dur_75s/replicate_6/StandardizeSpect	0.02	2.306100399183797	Bird0	2	Bengalese Finch
26	min_segment_dur_majority_vote	0.9792422832500882	1.2926829268292683	0.6715377936328147	2.48462238975333	75	7	TweetyNet	results/Bengalese_Finches/learncurve/Bird0/results_210528_225043	results/Bengalese_Finches/learncurve/Bird0/results_210528_225043/config_BirdsongRecognition_bird00.toml	data/BirdsongRecognition/Bird0/Wave_prep_210528_224944.csv	results/Bengalese_Finches/learncurve/Bird0/results_210528_225043/train_dur_75s/replicate_7/TweetyNet/checkpoints/max-val-acc-checkpoint.pt	results/Bengalese_Finches/learncurve/Bird0/results_210528_225043/train_dur_75s/replicate_7/StandardizeSpect	0.02	2.075771674991178	Bird0	2	Bengalese Finch
27	none	0.9761761764787952	10.439024390243905	0.571540020571283	19.18107247507983	75	7	TweetyNet	results/Bengalese_Finches/learncurve/Bird0/results_210528_225043	results/Bengalese_Finches/learncurve/Bird0/results_210528_225043/config_BirdsongRecognition_bird00.toml	data/BirdsongRecognition/Bird0/Wave_prep_210528_224944.csv	results/Bengalese_Finches/learncurve/Bird0/results_210528_225043/train_dur_75s/replicate_7/TweetyNet/checkpoints/max-val-acc-checkpoint.pt	results/Bengalese_Finches/learncurve/Bird0/results_210528_225043/train_dur_75s/replicate_7/StandardizeSpect	0.02	2.382382352120493	Bird0	2	Bengalese Finch
30	min_segment_dur_majority_vote	0.9780385185062423	1.4146341463414631	0.6416607425187554	2.97096328568855	75	8	TweetyNet	results/Bengalese_Finches/learncurve/Bird0/results_210528_225043	results/Bengalese_Finches/learncurve/Bird0/results_210528_225043/config_BirdsongRecognition_bird00.toml	data/BirdsongRecognition/Bird0/Wave_prep_210528_224944.csv	results/Bengalese_Finches/learncurve/Bird0/results_210528_225043/train_dur_75s/replicate_8/TweetyNet/checkpoints/max-val-acc-checkpoint.pt	results/Bengalese_Finches/learncurve/Bird0/results_210528_225043/train_dur_75s/replicate_8/StandardizeSpect	0.02	2.196148149375765	Bird0	2	Bengalese Finch
31	none	0.9756843571116752	8.146341463414634	0.5578388284762961	17.22186613127495	75	8	TweetyNet	results/Bengalese_Finches/learncurve/Bird0/results_210528_225043	results/Bengalese_Finches/learncurve/Bird0/results_210528_225043/config_BirdsongRecognition_bird00.toml	data/BirdsongRecognition/Bird0/Wave_prep_210528_224944.csv	results/Bengalese_Finches/learncurve/Bird0/results_210528_225043/train_dur_75s/replicate_8/TweetyNet/checkpoints/max-val-acc-checkpoint.pt	results/Bengalese_Finches/learncurve/Bird0/results_210528_225043/train_dur_75s/replicate_8/StandardizeSpect	0.02	2.4315642888324773	Bird0	2	Bengalese Finch
34	min_segment_dur_majority_vote	0.976091687483496	1.7804878048780488	0.6338809650156735	3.49614403613304	75	9	TweetyNet	results/Bengalese_Finches/learncurve/Bird0/results_210528_225043	results/Bengalese_Finches/learncurve/Bird0/results_210528_225043/config_BirdsongRecognition_bird00.toml	data/BirdsongRecognition/Bird0/Wave_prep_210528_224944.csv	results/Bengalese_Finches/learncurve/Bird0/results_210528_225043/train_dur_75s/replicate_9/TweetyNet/checkpoints/max-val-acc-checkpoint.pt	results/Bengalese_Finches/learncurve/Bird0/results_210528_225043/train_dur_75s/replicate_9/StandardizeSpect	0.02	2.390831251650405	Bird0	2	Bengalese Finch
35	none	0.972430833068426	10.731707317073171	0.5278047263225377	20.14655966960457	75	9	TweetyNet	results/Bengalese_Finches/learncurve/Bird0/results_210528_225043	results/Bengalese_Finches/learncurve/Bird0/results_210528_225043/config_BirdsongRecognition_bird00.toml	data/BirdsongRecognition/Bird0/Wave_prep_210528_224944.csv	results/Bengalese_Finches/learncurve/Bird0/results_210528_225043/train_dur_75s/replicate_9/TweetyNet/checkpoints/max-val-acc-checkpoint.pt	results/Bengalese_Finches/learncurve/Bird0/results_210528_225043/train_dur_75s/replicate_9/StandardizeSpect	0.02	2.756916693157385	Bird0	2	Bengalese Finch
38	min_segment_dur_majority_vote	0.9805187260577758	0.926829268292683	0.7490506815194613	1.75224225937078	75	10	TweetyNet	results/Bengalese_Finches/learncurve/Bird0/results_210528_225043	results/Bengalese_Finches/learncurve/Bird0/results_210528_225043/config_BirdsongRecognition_bird00.toml	data/BirdsongRecognition/Bird0/Wave_prep_210528_224944.csv	results/Bengalese_Finches/learncurve/Bird0/results_210528_225043/train_dur_75s/replicate_10/TweetyNet/checkpoints/max-val-acc-checkpoint.pt	results/Bengalese_Finches/learncurve/Bird0/results_210528_225043/train_dur_75s/replicate_10/StandardizeSpect	0.02	1.9481273942224209	Bird0	2	Bengalese Finch
39	none	0.976879671650384	10.341463414634148	0.6087664838462662	19.44261353385914	75	10	TweetyNet	results/Bengalese_Finches/learncurve/Bird0/results_210528_225043	results/Bengalese_Finches/learncurve/Bird0/results_210528_225043/config_BirdsongRecognition_bird00.toml	data/BirdsongRecognition/Bird0/Wave_prep_210528_224944.csv	results/Bengalese_Finches/learncurve/Bird0/results_210528_225043/train_dur_75s/replicate_10/TweetyNet/checkpoints/max-val-acc-checkpoint.pt	results/Bengalese_Finches/learncurve/Bird0/results_210528_225043/train_dur_75s/replicate_10/StandardizeSpect	0.02	2.312032834961586	Bird0	2	Bengalese Finch
42	min_segment_dur_majority_vote	0.980059299667429	1.0	0.7275969983809234	1.79382580041937	120	1	TweetyNet	results/Bengalese_Finches/learncurve/Bird0/results_210528_225043	results/Bengalese_Finches/learncurve/Bird0/results_210528_225043/config_BirdsongRecognition_bird00.toml	data/BirdsongRecognition/Bird0/Wave_prep_210528_224944.csv	results/Bengalese_Finches/learncurve/Bird0/results_210528_225043/train_dur_120s/replicate_1/TweetyNet/checkpoints/max-val-acc-checkpoint.pt	results/Bengalese_Finches/learncurve/Bird0/results_210528_225043/train_dur_120s/replicate_1/StandardizeSpect	0.02	1.9940700332571004	Bird0	3	Bengalese Finch
43	none	0.9781600856763236	6.853658536585366	0.6292714784208197	13.13424356942964	120	1	TweetyNet	results/Bengalese_Finches/learncurve/Bird0/results_210528_225043	results/Bengalese_Finches/learncurve/Bird0/results_210528_225043/config_BirdsongRecognition_bird00.toml	data/BirdsongRecognition/Bird0/Wave_prep_210528_224944.csv	results/Bengalese_Finches/learncurve/Bird0/results_210528_225043/train_dur_120s/replicate_1/TweetyNet/checkpoints/max-val-acc-checkpoint.pt	results/Bengalese_Finches/learncurve/Bird0/results_210528_225043/train_dur_120s/replicate_1/StandardizeSpect	0.02	2.183991432367649	Bird0	3	Bengalese Finch
46	min_segment_dur_majority_vote	0.9812113893118156	0.975609756097561	0.738721817203535	2.12359525563513	120	2	TweetyNet	results/Bengalese_Finches/learncurve/Bird0/results_210528_225043	results/Bengalese_Finches/learncurve/Bird0/results_210528_225043/config_BirdsongRecognition_bird00.toml	data/BirdsongRecognition/Bird0/Wave_prep_210528_224944.csv	results/Bengalese_Finches/learncurve/Bird0/results_210528_225043/train_dur_120s/replicate_2/TweetyNet/checkpoints/max-val-acc-checkpoint.pt	results/Bengalese_Finches/learncurve/Bird0/results_210528_225043/train_dur_120s/replicate_2/StandardizeSpect	0.02	1.878861068818427	Bird0	3	Bengalese Finch
47	none	0.9781107664368296	9.292682926829269	0.6118169135459406	19.33927481917466	120	2	TweetyNet	results/Bengalese_Finches/learncurve/Bird0/results_210528_225043	results/Bengalese_Finches/learncurve/Bird0/results_210528_225043/config_BirdsongRecognition_bird00.toml	data/BirdsongRecognition/Bird0/Wave_prep_210528_224944.csv	results/Bengalese_Finches/learncurve/Bird0/results_210528_225043/train_dur_120s/replicate_2/TweetyNet/checkpoints/max-val-acc-checkpoint.pt	results/Bengalese_Finches/learncurve/Bird0/results_210528_225043/train_dur_120s/replicate_2/StandardizeSpect	0.02	2.1889233563170296	Bird0	3	Bengalese Finch
50	min_segment_dur_majority_vote	0.9813107339108228	0.926829268292683	0.7563546550314341	1.82241838386177	120	3	TweetyNet	results/Bengalese_Finches/learncurve/Bird0/results_210528_225043	results/Bengalese_Finches/learncurve/Bird0/results_210528_225043/config_BirdsongRecognition_bird00.toml	data/BirdsongRecognition/Bird0/Wave_prep_210528_224944.csv	results/Bengalese_Finches/learncurve/Bird0/results_210528_225043/train_dur_120s/replicate_3/TweetyNet/checkpoints/max-val-acc-checkpoint.pt	results/Bengalese_Finches/learncurve/Bird0/results_210528_225043/train_dur_120s/replicate_3/StandardizeSpect	0.02	1.8689266089177317	Bird0	3	Bengalese Finch
51	none	0.9790012529551918	8.146341463414634	0.6513163444533484	16.61866063002765	120	3	TweetyNet	results/Bengalese_Finches/learncurve/Bird0/results_210528_225043	results/Bengalese_Finches/learncurve/Bird0/results_210528_225043/config_BirdsongRecognition_bird00.toml	data/BirdsongRecognition/Bird0/Wave_prep_210528_224944.csv	results/Bengalese_Finches/learncurve/Bird0/results_210528_225043/train_dur_120s/replicate_3/TweetyNet/checkpoints/max-val-acc-checkpoint.pt	results/Bengalese_Finches/learncurve/Bird0/results_210528_225043/train_dur_120s/replicate_3/StandardizeSpect	0.02	2.09987470448082	Bird0	3	Bengalese Finch
54	min_segment_dur_majority_vote	0.9800738045780926	1.146341463414634	0.7071841205238186	2.4843183840088203	120	4	TweetyNet	results/Bengalese_Finches/learncurve/Bird0/results_210528_225043	results/Bengalese_Finches/learncurve/Bird0/results_210528_225043/config_BirdsongRecognition_bird00.toml	data/BirdsongRecognition/Bird0/Wave_prep_210528_224944.csv	results/Bengalese_Finches/learncurve/Bird0/results_210528_225043/train_dur_120s/replicate_4/TweetyNet/checkpoints/max-val-acc-checkpoint.pt	results/Bengalese_Finches/learncurve/Bird0/results_210528_225043/train_dur_120s/replicate_4/StandardizeSpect	0.02	1.9926195421907436	Bird0	3	Bengalese Finch
55	none	0.9770646750972142	8.341463414634147	0.5969368438473293	15.312031776471349	120	4	TweetyNet	results/Bengalese_Finches/learncurve/Bird0/results_210528_225043	results/Bengalese_Finches/learncurve/Bird0/results_210528_225043/config_BirdsongRecognition_bird00.toml	data/BirdsongRecognition/Bird0/Wave_prep_210528_224944.csv	results/Bengalese_Finches/learncurve/Bird0/results_210528_225043/train_dur_120s/replicate_4/TweetyNet/checkpoints/max-val-acc-checkpoint.pt	results/Bengalese_Finches/learncurve/Bird0/results_210528_225043/train_dur_120s/replicate_4/StandardizeSpect	0.02	2.2935324902785825	Bird0	3	Bengalese Finch
58	min_segment_dur_majority_vote	0.9814180073704922	0.975609756097561	0.7452967388753561	1.98710435898619	120	5	TweetyNet	results/Bengalese_Finches/learncurve/Bird0/results_210528_225043	results/Bengalese_Finches/learncurve/Bird0/results_210528_225043/config_BirdsongRecognition_bird00.toml	data/BirdsongRecognition/Bird0/Wave_prep_210528_224944.csv	results/Bengalese_Finches/learncurve/Bird0/results_210528_225043/train_dur_120s/replicate_5/TweetyNet/checkpoints/max-val-acc-checkpoint.pt	results/Bengalese_Finches/learncurve/Bird0/results_210528_225043/train_dur_120s/replicate_5/StandardizeSpect	0.02	1.858199262950777	Bird0	3	Bengalese Finch
59	none	0.9793149818055916	7.097560975609756	0.6518691682015084	13.63516073042803	120	5	TweetyNet	results/Bengalese_Finches/learncurve/Bird0/results_210528_225043	results/Bengalese_Finches/learncurve/Bird0/results_210528_225043/config_BirdsongRecognition_bird00.toml	data/BirdsongRecognition/Bird0/Wave_prep_210528_224944.csv	results/Bengalese_Finches/learncurve/Bird0/results_210528_225043/train_dur_120s/replicate_5/TweetyNet/checkpoints/max-val-acc-checkpoint.pt	results/Bengalese_Finches/learncurve/Bird0/results_210528_225043/train_dur_120s/replicate_5/StandardizeSpect	0.02	2.068501819440849	Bird0	3	Bengalese Finch
62	min_segment_dur_majority_vote	0.980946596450638	0.926829268292683	0.7375808466918023	1.81142145175699	120	6	TweetyNet	results/Bengalese_Finches/learncurve/Bird0/results_210528_225043	results/Bengalese_Finches/learncurve/Bird0/results_210528_225043/config_BirdsongRecognition_bird00.toml	data/BirdsongRecognition/Bird0/Wave_prep_210528_224944.csv	results/Bengalese_Finches/learncurve/Bird0/results_210528_225043/train_dur_120s/replicate_6/TweetyNet/checkpoints/max-val-acc-checkpoint.pt	results/Bengalese_Finches/learncurve/Bird0/results_210528_225043/train_dur_120s/replicate_6/StandardizeSpect	0.02	1.9053403549362025	Bird0	3	Bengalese Finch
63	none	0.979009214822112	6.073170731707317	0.6526786458687678	11.270076912685301	120	6	TweetyNet	results/Bengalese_Finches/learncurve/Bird0/results_210528_225043	results/Bengalese_Finches/learncurve/Bird0/results_210528_225043/config_BirdsongRecognition_bird00.toml	data/BirdsongRecognition/Bird0/Wave_prep_210528_224944.csv	results/Bengalese_Finches/learncurve/Bird0/results_210528_225043/train_dur_120s/replicate_6/TweetyNet/checkpoints/max-val-acc-checkpoint.pt	results/Bengalese_Finches/learncurve/Bird0/results_210528_225043/train_dur_120s/replicate_6/StandardizeSpect	0.02	2.0990785177888105	Bird0	3	Bengalese Finch
66	min_segment_dur_majority_vote	0.9813018010888032	0.975609756097561	0.7644430497185853	1.59489222920459	120	7	TweetyNet	results/Bengalese_Finches/learncurve/Bird0/results_210528_225043	results/Bengalese_Finches/learncurve/Bird0/results_210528_225043/config_BirdsongRecognition_bird00.toml	data/BirdsongRecognition/Bird0/Wave_prep_210528_224944.csv	results/Bengalese_Finches/learncurve/Bird0/results_210528_225043/train_dur_120s/replicate_7/TweetyNet/checkpoints/max-val-acc-checkpoint.pt	results/Bengalese_Finches/learncurve/Bird0/results_210528_225043/train_dur_120s/replicate_7/StandardizeSpect	0.02	1.869819891119684	Bird0	3	Bengalese Finch
67	none	0.9786087899974972	8.0	0.6577233194092221	16.03876307976703	120	7	TweetyNet	results/Bengalese_Finches/learncurve/Bird0/results_210528_225043	results/Bengalese_Finches/learncurve/Bird0/results_210528_225043/config_BirdsongRecognition_bird00.toml	data/BirdsongRecognition/Bird0/Wave_prep_210528_224944.csv	results/Bengalese_Finches/learncurve/Bird0/results_210528_225043/train_dur_120s/replicate_7/TweetyNet/checkpoints/max-val-acc-checkpoint.pt	results/Bengalese_Finches/learncurve/Bird0/results_210528_225043/train_dur_120s/replicate_7/StandardizeSpect	0.02	2.139121000250277	Bird0	3	Bengalese Finch
70	min_segment_dur_majority_vote	0.9799235800900284	1.048780487804878	0.7218731696916643	2.23538539209376	120	8	TweetyNet	results/Bengalese_Finches/learncurve/Bird0/results_210528_225043	results/Bengalese_Finches/learncurve/Bird0/results_210528_225043/config_BirdsongRecognition_bird00.toml	data/BirdsongRecognition/Bird0/Wave_prep_210528_224944.csv	results/Bengalese_Finches/learncurve/Bird0/results_210528_225043/train_dur_120s/replicate_8/TweetyNet/checkpoints/max-val-acc-checkpoint.pt	results/Bengalese_Finches/learncurve/Bird0/results_210528_225043/train_dur_120s/replicate_8/StandardizeSpect	0.02	2.0076419909971666	Bird0	3	Bengalese Finch
71	none	0.9771282599894454	8.707317073170731	0.6092851647504072	17.58784826528334	120	8	TweetyNet	results/Bengalese_Finches/learncurve/Bird0/results_210528_225043	results/Bengalese_Finches/learncurve/Bird0/results_210528_225043/config_BirdsongRecognition_bird00.toml	data/BirdsongRecognition/Bird0/Wave_prep_210528_224944.csv	results/Bengalese_Finches/learncurve/Bird0/results_210528_225043/train_dur_120s/replicate_8/TweetyNet/checkpoints/max-val-acc-checkpoint.pt	results/Bengalese_Finches/learncurve/Bird0/results_210528_225043/train_dur_120s/replicate_8/StandardizeSpect	0.02	2.287174001055458	Bird0	3	Bengalese Finch
74	min_segment_dur_majority_vote	0.9787023615975934	1.2439024390243902	0.6972667583984747	2.5193243110640298	120	9	TweetyNet	results/Bengalese_Finches/learncurve/Bird0/results_210528_225043	results/Bengalese_Finches/learncurve/Bird0/results_210528_225043/config_BirdsongRecognition_bird00.toml	data/BirdsongRecognition/Bird0/Wave_prep_210528_224944.csv	results/Bengalese_Finches/learncurve/Bird0/results_210528_225043/train_dur_120s/replicate_9/TweetyNet/checkpoints/max-val-acc-checkpoint.pt	results/Bengalese_Finches/learncurve/Bird0/results_210528_225043/train_dur_120s/replicate_9/StandardizeSpect	0.02	2.1297638402406616	Bird0	3	Bengalese Finch
75	none	0.9767864210548116	7.024390243902439	0.6149468885487631	13.923839134310962	120	9	TweetyNet	results/Bengalese_Finches/learncurve/Bird0/results_210528_225043	results/Bengalese_Finches/learncurve/Bird0/results_210528_225043/config_BirdsongRecognition_bird00.toml	data/BirdsongRecognition/Bird0/Wave_prep_210528_224944.csv	results/Bengalese_Finches/learncurve/Bird0/results_210528_225043/train_dur_120s/replicate_9/TweetyNet/checkpoints/max-val-acc-checkpoint.pt	results/Bengalese_Finches/learncurve/Bird0/results_210528_225043/train_dur_120s/replicate_9/StandardizeSpect	0.02	2.3213578945188496	Bird0	3	Bengalese Finch
78	min_segment_dur_majority_vote	0.979906961845346	1.170731707317073	0.715594665645698	2.38360418284238	120	10	TweetyNet	results/Bengalese_Finches/learncurve/Bird0/results_210528_225043	results/Bengalese_Finches/learncurve/Bird0/results_210528_225043/config_BirdsongRecognition_bird00.toml	data/BirdsongRecognition/Bird0/Wave_prep_210528_224944.csv	results/Bengalese_Finches/learncurve/Bird0/results_210528_225043/train_dur_120s/replicate_10/TweetyNet/checkpoints/max-val-acc-checkpoint.pt	results/Bengalese_Finches/learncurve/Bird0/results_210528_225043/train_dur_120s/replicate_10/StandardizeSpect	0.02	2.009303815465402	Bird0	3	Bengalese Finch
79	none	0.9771756908671796	8.951219512195122	0.6069806990506397	17.45388034935727	120	10	TweetyNet	results/Bengalese_Finches/learncurve/Bird0/results_210528_225043	results/Bengalese_Finches/learncurve/Bird0/results_210528_225043/config_BirdsongRecognition_bird00.toml	data/BirdsongRecognition/Bird0/Wave_prep_210528_224944.csv	results/Bengalese_Finches/learncurve/Bird0/results_210528_225043/train_dur_120s/replicate_10/TweetyNet/checkpoints/max-val-acc-checkpoint.pt	results/Bengalese_Finches/learncurve/Bird0/results_210528_225043/train_dur_120s/replicate_10/StandardizeSpect	0.02	2.2824309132820297	Bird0	3	Bengalese Finch
82	min_segment_dur_majority_vote	0.9826124896500584	0.8536585365853658	0.736207123935811	1.60955636650903	600	1	TweetyNet	results/Bengalese_Finches/learncurve/Bird0/results_210528_225043	results/Bengalese_Finches/learncurve/Bird0/results_210528_225043/config_BirdsongRecognition_bird00.toml	data/BirdsongRecognition/Bird0/Wave_prep_210528_224944.csv	results/Bengalese_Finches/learncurve/Bird0/results_210528_225043/train_dur_600s/replicate_1/TweetyNet/checkpoints/max-val-acc-checkpoint.pt	results/Bengalese_Finches/learncurve/Bird0/results_210528_225043/train_dur_600s/replicate_1/StandardizeSpect	0.02	1.738751034994146	Bird0	6	Bengalese Finch
83	none	0.9807206122100676	6.317073170731708	0.6353947896360562	13.11790555077999	600	1	TweetyNet	results/Bengalese_Finches/learncurve/Bird0/results_210528_225043	results/Bengalese_Finches/learncurve/Bird0/results_210528_225043/config_BirdsongRecognition_bird00.toml	data/BirdsongRecognition/Bird0/Wave_prep_210528_224944.csv	results/Bengalese_Finches/learncurve/Bird0/results_210528_225043/train_dur_600s/replicate_1/TweetyNet/checkpoints/max-val-acc-checkpoint.pt	results/Bengalese_Finches/learncurve/Bird0/results_210528_225043/train_dur_600s/replicate_1/StandardizeSpect	0.02	1.9279387789932545	Bird0	6	Bengalese Finch
86	min_segment_dur_majority_vote	0.9839656204219708	0.7560975609756098	0.7915853317623159	1.37340480202252	600	2	TweetyNet	results/Bengalese_Finches/learncurve/Bird0/results_210528_225043	results/Bengalese_Finches/learncurve/Bird0/results_210528_225043/config_BirdsongRecognition_bird00.toml	data/BirdsongRecognition/Bird0/Wave_prep_210528_224944.csv	results/Bengalese_Finches/learncurve/Bird0/results_210528_225043/train_dur_600s/replicate_2/TweetyNet/checkpoints/max-val-acc-checkpoint.pt	results/Bengalese_Finches/learncurve/Bird0/results_210528_225043/train_dur_600s/replicate_2/StandardizeSpect	0.02	1.6034379578029334	Bird0	6	Bengalese Finch
87	none	0.9825461225699496	4.975609756097561	0.713797528539085	10.56985054407746	600	2	TweetyNet	results/Bengalese_Finches/learncurve/Bird0/results_210528_225043	results/Bengalese_Finches/learncurve/Bird0/results_210528_225043/config_BirdsongRecognition_bird00.toml	data/BirdsongRecognition/Bird0/Wave_prep_210528_224944.csv	results/Bengalese_Finches/learncurve/Bird0/results_210528_225043/train_dur_600s/replicate_2/TweetyNet/checkpoints/max-val-acc-checkpoint.pt	results/Bengalese_Finches/learncurve/Bird0/results_210528_225043/train_dur_600s/replicate_2/StandardizeSpect	0.02	1.7453877430050446	Bird0	6	Bengalese Finch
90	min_segment_dur_majority_vote	0.9834297174593484	0.8536585365853658	0.7582515175688428	1.76651952547656	600	3	TweetyNet	results/Bengalese_Finches/learncurve/Bird0/results_210528_225043	results/Bengalese_Finches/learncurve/Bird0/results_210528_225043/config_BirdsongRecognition_bird00.toml	data/BirdsongRecognition/Bird0/Wave_prep_210528_224944.csv	results/Bengalese_Finches/learncurve/Bird0/results_210528_225043/train_dur_600s/replicate_3/TweetyNet/checkpoints/max-val-acc-checkpoint.pt	results/Bengalese_Finches/learncurve/Bird0/results_210528_225043/train_dur_600s/replicate_3/StandardizeSpect	0.02	1.6570282540651515	Bird0	6	Bengalese Finch
91	none	0.9819900294893992	5.682926829268292	0.6772579133559918	11.541617107442189	600	3	TweetyNet	results/Bengalese_Finches/learncurve/Bird0/results_210528_225043	results/Bengalese_Finches/learncurve/Bird0/results_210528_225043/config_BirdsongRecognition_bird00.toml	data/BirdsongRecognition/Bird0/Wave_prep_210528_224944.csv	results/Bengalese_Finches/learncurve/Bird0/results_210528_225043/train_dur_600s/replicate_3/TweetyNet/checkpoints/max-val-acc-checkpoint.pt	results/Bengalese_Finches/learncurve/Bird0/results_210528_225043/train_dur_600s/replicate_3/StandardizeSpect	0.02	1.8009970510600826	Bird0	6	Bengalese Finch
94	min_segment_dur_majority_vote	0.9845328822671828	0.6829268292682927	0.8069283818788502	1.07311015591165	600	4	TweetyNet	results/Bengalese_Finches/learncurve/Bird0/results_210528_225043	results/Bengalese_Finches/learncurve/Bird0/results_210528_225043/config_BirdsongRecognition_bird00.toml	data/BirdsongRecognition/Bird0/Wave_prep_210528_224944.csv	results/Bengalese_Finches/learncurve/Bird0/results_210528_225043/train_dur_600s/replicate_4/TweetyNet/checkpoints/max-val-acc-checkpoint.pt	results/Bengalese_Finches/learncurve/Bird0/results_210528_225043/train_dur_600s/replicate_4/StandardizeSpect	0.02	1.546711773281706	Bird0	6	Bengalese Finch
95	none	0.982842083292369	5.463414634146342	0.7095536032515406	10.224141264252431	600	4	TweetyNet	results/Bengalese_Finches/learncurve/Bird0/results_210528_225043	results/Bengalese_Finches/learncurve/Bird0/results_210528_225043/config_BirdsongRecognition_bird00.toml	data/BirdsongRecognition/Bird0/Wave_prep_210528_224944.csv	results/Bengalese_Finches/learncurve/Bird0/results_210528_225043/train_dur_600s/replicate_4/TweetyNet/checkpoints/max-val-acc-checkpoint.pt	results/Bengalese_Finches/learncurve/Bird0/results_210528_225043/train_dur_600s/replicate_4/StandardizeSpect	0.02	1.7157916707631005	Bird0	6	Bengalese Finch
98	min_segment_dur_majority_vote	0.9832114057020028	0.7804878048780488	0.7844151937018294	1.5084290624843	600	5	TweetyNet	results/Bengalese_Finches/learncurve/Bird0/results_210528_225043	results/Bengalese_Finches/learncurve/Bird0/results_210528_225043/config_BirdsongRecognition_bird00.toml	data/BirdsongRecognition/Bird0/Wave_prep_210528_224944.csv	results/Bengalese_Finches/learncurve/Bird0/results_210528_225043/train_dur_600s/replicate_5/TweetyNet/checkpoints/max-val-acc-checkpoint.pt	results/Bengalese_Finches/learncurve/Bird0/results_210528_225043/train_dur_600s/replicate_5/StandardizeSpect	0.02	1.678859429799706	Bird0	6	Bengalese Finch
99	none	0.9807189008115484	6.560975609756097	0.653256489553368	13.125912784875371	600	5	TweetyNet	results/Bengalese_Finches/learncurve/Bird0/results_210528_225043	results/Bengalese_Finches/learncurve/Bird0/results_210528_225043/config_BirdsongRecognition_bird00.toml	data/BirdsongRecognition/Bird0/Wave_prep_210528_224944.csv	results/Bengalese_Finches/learncurve/Bird0/results_210528_225043/train_dur_600s/replicate_5/TweetyNet/checkpoints/max-val-acc-checkpoint.pt	results/Bengalese_Finches/learncurve/Bird0/results_210528_225043/train_dur_600s/replicate_5/StandardizeSpect	0.02	1.9281099188451667	Bird0	6	Bengalese Finch
102	min_segment_dur_majority_vote	0.9807834743471155	1.024390243902439	0.6971823241258567	2.02508215337987	600	6	TweetyNet	results/Bengalese_Finches/learncurve/Bird0/results_210528_225043	results/Bengalese_Finches/learncurve/Bird0/results_210528_225043/config_BirdsongRecognition_bird00.toml	data/BirdsongRecognition/Bird0/Wave_prep_210528_224944.csv	results/Bengalese_Finches/learncurve/Bird0/results_210528_225043/train_dur_600s/replicate_6/TweetyNet/checkpoints/max-val-acc-checkpoint.pt	results/Bengalese_Finches/learncurve/Bird0/results_210528_225043/train_dur_600s/replicate_6/StandardizeSpect	0.02	1.9216525652884453	Bird0	6	Bengalese Finch
103	none	0.9788030173368336	7.7560975609756095	0.6110549836709872	14.59605798987193	600	6	TweetyNet	results/Bengalese_Finches/learncurve/Bird0/results_210528_225043	results/Bengalese_Finches/learncurve/Bird0/results_210528_225043/config_BirdsongRecognition_bird00.toml	data/BirdsongRecognition/Bird0/Wave_prep_210528_224944.csv	results/Bengalese_Finches/learncurve/Bird0/results_210528_225043/train_dur_600s/replicate_6/TweetyNet/checkpoints/max-val-acc-checkpoint.pt	results/Bengalese_Finches/learncurve/Bird0/results_210528_225043/train_dur_600s/replicate_6/StandardizeSpect	0.02	2.1196982663166386	Bird0	6	Bengalese Finch
106	min_segment_dur_majority_vote	0.9841992293910744	0.951219512195122	0.7627072467656332	1.52985862423982	600	7	TweetyNet	results/Bengalese_Finches/learncurve/Bird0/results_210528_225043	results/Bengalese_Finches/learncurve/Bird0/results_210528_225043/config_BirdsongRecognition_bird00.toml	data/BirdsongRecognition/Bird0/Wave_prep_210528_224944.csv	results/Bengalese_Finches/learncurve/Bird0/results_210528_225043/train_dur_600s/replicate_7/TweetyNet/checkpoints/max-val-acc-checkpoint.pt	results/Bengalese_Finches/learncurve/Bird0/results_210528_225043/train_dur_600s/replicate_7/StandardizeSpect	0.02	1.5800770608925596	Bird0	6	Bengalese Finch
107	none	0.9823809095997068	6.146341463414634	0.6520703546609227	14.343523196018628	600	7	TweetyNet	results/Bengalese_Finches/learncurve/Bird0/results_210528_225043	results/Bengalese_Finches/learncurve/Bird0/results_210528_225043/config_BirdsongRecognition_bird00.toml	data/BirdsongRecognition/Bird0/Wave_prep_210528_224944.csv	results/Bengalese_Finches/learncurve/Bird0/results_210528_225043/train_dur_600s/replicate_7/TweetyNet/checkpoints/max-val-acc-checkpoint.pt	results/Bengalese_Finches/learncurve/Bird0/results_210528_225043/train_dur_600s/replicate_7/StandardizeSpect	0.02	1.7619090400293191	Bird0	6	Bengalese Finch
110	min_segment_dur_majority_vote	0.983699138925854	0.8536585365853658	0.7515590801452028	1.7478524865291198	600	8	TweetyNet	results/Bengalese_Finches/learncurve/Bird0/results_210528_225043	results/Bengalese_Finches/learncurve/Bird0/results_210528_225043/config_BirdsongRecognition_bird00.toml	data/BirdsongRecognition/Bird0/Wave_prep_210528_224944.csv	results/Bengalese_Finches/learncurve/Bird0/results_210528_225043/train_dur_600s/replicate_8/TweetyNet/checkpoints/max-val-acc-checkpoint.pt	results/Bengalese_Finches/learncurve/Bird0/results_210528_225043/train_dur_600s/replicate_8/StandardizeSpect	0.02	1.6300861074145856	Bird0	6	Bengalese Finch
111	none	0.9815601035383008	6.121951219512195	0.647260331754352	12.16956862052195	600	8	TweetyNet	results/Bengalese_Finches/learncurve/Bird0/results_210528_225043	results/Bengalese_Finches/learncurve/Bird0/results_210528_225043/config_BirdsongRecognition_bird00.toml	data/BirdsongRecognition/Bird0/Wave_prep_210528_224944.csv	results/Bengalese_Finches/learncurve/Bird0/results_210528_225043/train_dur_600s/replicate_8/TweetyNet/checkpoints/max-val-acc-checkpoint.pt	results/Bengalese_Finches/learncurve/Bird0/results_210528_225043/train_dur_600s/replicate_8/StandardizeSpect	0.02	1.843989646169908	Bird0	6	Bengalese Finch
114	min_segment_dur_majority_vote	0.9850477744463828	0.6829268292682927	0.8134232351913381	1.20353373147558	600	9	TweetyNet	results/Bengalese_Finches/learncurve/Bird0/results_210528_225043	results/Bengalese_Finches/learncurve/Bird0/results_210528_225043/config_BirdsongRecognition_bird00.toml	data/BirdsongRecognition/Bird0/Wave_prep_210528_224944.csv	results/Bengalese_Finches/learncurve/Bird0/results_210528_225043/train_dur_600s/replicate_9/TweetyNet/checkpoints/max-val-acc-checkpoint.pt	results/Bengalese_Finches/learncurve/Bird0/results_210528_225043/train_dur_600s/replicate_9/StandardizeSpect	0.02	1.4952225553617082	Bird0	6	Bengalese Finch
115	none	0.9830273858716828	5.439024390243903	0.6998606863883181	10.470548430830021	600	9	TweetyNet	results/Bengalese_Finches/learncurve/Bird0/results_210528_225043	results/Bengalese_Finches/learncurve/Bird0/results_210528_225043/config_BirdsongRecognition_bird00.toml	data/BirdsongRecognition/Bird0/Wave_prep_210528_224944.csv	results/Bengalese_Finches/learncurve/Bird0/results_210528_225043/train_dur_600s/replicate_9/TweetyNet/checkpoints/max-val-acc-checkpoint.pt	results/Bengalese_Finches/learncurve/Bird0/results_210528_225043/train_dur_600s/replicate_9/StandardizeSpect	0.02	1.6972614128317298	Bird0	6	Bengalese Finch
118	min_segment_dur_majority_vote	0.9845540064849762	0.7317073170731707	0.7975810036854983	1.2441670671174	600	10	TweetyNet	results/Bengalese_Finches/learncurve/Bird0/results_210528_225043	results/Bengalese_Finches/learncurve/Bird0/results_210528_225043/config_BirdsongRecognition_bird00.toml	data/BirdsongRecognition/Bird0/Wave_prep_210528_224944.csv	results/Bengalese_Finches/learncurve/Bird0/results_210528_225043/train_dur_600s/replicate_10/TweetyNet/checkpoints/max-val-acc-checkpoint.pt	results/Bengalese_Finches/learncurve/Bird0/results_210528_225043/train_dur_600s/replicate_10/StandardizeSpect	0.02	1.5445993515023848	Bird0	6	Bengalese Finch
119	none	0.9821314055196428	6.195121951219512	0.6811772313137077	11.95956217767916	600	10	TweetyNet	results/Bengalese_Finches/learncurve/Bird0/results_210528_225043	results/Bengalese_Finches/learncurve/Bird0/results_210528_225043/config_BirdsongRecognition_bird00.toml	data/BirdsongRecognition/Bird0/Wave_prep_210528_224944.csv	results/Bengalese_Finches/learncurve/Bird0/results_210528_225043/train_dur_600s/replicate_10/TweetyNet/checkpoints/max-val-acc-checkpoint.pt	results/Bengalese_Finches/learncurve/Bird0/results_210528_225043/train_dur_600s/replicate_10/StandardizeSpect	0.02	1.786859448035727	Bird0	6	Bengalese Finch
122	min_segment_dur_majority_vote	0.9831590016481994	0.8292682926829268	0.7721854746052598	1.5652790364285	480	1	TweetyNet	results/Bengalese_Finches/learncurve/Bird0/results_210528_225043	results/Bengalese_Finches/learncurve/Bird0/results_210528_225043/config_BirdsongRecognition_bird00.toml	data/BirdsongRecognition/Bird0/Wave_prep_210528_224944.csv	results/Bengalese_Finches/learncurve/Bird0/results_210528_225043/train_dur_480s/replicate_1/TweetyNet/checkpoints/max-val-acc-checkpoint.pt	results/Bengalese_Finches/learncurve/Bird0/results_210528_225043/train_dur_480s/replicate_1/StandardizeSpect	0.02	1.684099835180064	Bird0	5	Bengalese Finch
123	none	0.9807970844776908	5.560975609756097	0.6508942134063119	10.834550093985621	480	1	TweetyNet	results/Bengalese_Finches/learncurve/Bird0/results_210528_225043	results/Bengalese_Finches/learncurve/Bird0/results_210528_225043/config_BirdsongRecognition_bird00.toml	data/BirdsongRecognition/Bird0/Wave_prep_210528_224944.csv	results/Bengalese_Finches/learncurve/Bird0/results_210528_225043/train_dur_480s/replicate_1/TweetyNet/checkpoints/max-val-acc-checkpoint.pt	results/Bengalese_Finches/learncurve/Bird0/results_210528_225043/train_dur_480s/replicate_1/StandardizeSpect	0.02	1.920291552230935	Bird0	5	Bengalese Finch
126	min_segment_dur_majority_vote	0.9851098566366526	0.7073170731707317	0.8209611211721308	1.21550120369276	480	2	TweetyNet	results/Bengalese_Finches/learncurve/Bird0/results_210528_225043	results/Bengalese_Finches/learncurve/Bird0/results_210528_225043/config_BirdsongRecognition_bird00.toml	data/BirdsongRecognition/Bird0/Wave_prep_210528_224944.csv	results/Bengalese_Finches/learncurve/Bird0/results_210528_225043/train_dur_480s/replicate_2/TweetyNet/checkpoints/max-val-acc-checkpoint.pt	results/Bengalese_Finches/learncurve/Bird0/results_210528_225043/train_dur_480s/replicate_2/StandardizeSpect	0.02	1.4890143363347377	Bird0	5	Bengalese Finch
127	none	0.9825743454455798	5.463414634146342	0.6833620066590047	12.02279699594454	480	2	TweetyNet	results/Bengalese_Finches/learncurve/Bird0/results_210528_225043	results/Bengalese_Finches/learncurve/Bird0/results_210528_225043/config_BirdsongRecognition_bird00.toml	data/BirdsongRecognition/Bird0/Wave_prep_210528_224944.csv	results/Bengalese_Finches/learncurve/Bird0/results_210528_225043/train_dur_480s/replicate_2/TweetyNet/checkpoints/max-val-acc-checkpoint.pt	results/Bengalese_Finches/learncurve/Bird0/results_210528_225043/train_dur_480s/replicate_2/StandardizeSpect	0.02	1.7425654554420245	Bird0	5	Bengalese Finch
130	min_segment_dur_majority_vote	0.9834939736152944	0.8536585365853658	0.7765303184727728	1.57501070787421	480	3	TweetyNet	results/Bengalese_Finches/learncurve/Bird0/results_210528_225043	results/Bengalese_Finches/learncurve/Bird0/results_210528_225043/config_BirdsongRecognition_bird00.toml	data/BirdsongRecognition/Bird0/Wave_prep_210528_224944.csv	results/Bengalese_Finches/learncurve/Bird0/results_210528_225043/train_dur_480s/replicate_3/TweetyNet/checkpoints/max-val-acc-checkpoint.pt	results/Bengalese_Finches/learncurve/Bird0/results_210528_225043/train_dur_480s/replicate_3/StandardizeSpect	0.02	1.6506026384705663	Bird0	5	Bengalese Finch
131	none	0.9813123992972184	6.195121951219512	0.6602008437039475	12.838849414797041	480	3	TweetyNet	results/Bengalese_Finches/learncurve/Bird0/results_210528_225043	results/Bengalese_Finches/learncurve/Bird0/results_210528_225043/config_BirdsongRecognition_bird00.toml	data/BirdsongRecognition/Bird0/Wave_prep_210528_224944.csv	results/Bengalese_Finches/learncurve/Bird0/results_210528_225043/train_dur_480s/replicate_3/TweetyNet/checkpoints/max-val-acc-checkpoint.pt	results/Bengalese_Finches/learncurve/Bird0/results_210528_225043/train_dur_480s/replicate_3/StandardizeSpect	0.02	1.868760070278164	Bird0	5	Bengalese Finch
134	min_segment_dur_majority_vote	0.9851118517438684	0.6341463414634146	0.8261291725694015	1.1801789556082198	480	4	TweetyNet	results/Bengalese_Finches/learncurve/Bird0/results_210528_225043	results/Bengalese_Finches/learncurve/Bird0/results_210528_225043/config_BirdsongRecognition_bird00.toml	data/BirdsongRecognition/Bird0/Wave_prep_210528_224944.csv	results/Bengalese_Finches/learncurve/Bird0/results_210528_225043/train_dur_480s/replicate_4/TweetyNet/checkpoints/max-val-acc-checkpoint.pt	results/Bengalese_Finches/learncurve/Bird0/results_210528_225043/train_dur_480s/replicate_4/StandardizeSpect	0.02	1.4888148256131497	Bird0	5	Bengalese Finch
135	none	0.98340072228305	5.609756097560975	0.7190804079639539	12.33897723050878	480	4	TweetyNet	results/Bengalese_Finches/learncurve/Bird0/results_210528_225043	results/Bengalese_Finches/learncurve/Bird0/results_210528_225043/config_BirdsongRecognition_bird00.toml	data/BirdsongRecognition/Bird0/Wave_prep_210528_224944.csv	results/Bengalese_Finches/learncurve/Bird0/results_210528_225043/train_dur_480s/replicate_4/TweetyNet/checkpoints/max-val-acc-checkpoint.pt	results/Bengalese_Finches/learncurve/Bird0/results_210528_225043/train_dur_480s/replicate_4/StandardizeSpect	0.02	1.6599277716949912	Bird0	5	Bengalese Finch
138	min_segment_dur_majority_vote	0.9841646370900128	0.7317073170731707	0.7957559986338246	1.3395843745571199	480	5	TweetyNet	results/Bengalese_Finches/learncurve/Bird0/results_210528_225043	results/Bengalese_Finches/learncurve/Bird0/results_210528_225043/config_BirdsongRecognition_bird00.toml	data/BirdsongRecognition/Bird0/Wave_prep_210528_224944.csv	results/Bengalese_Finches/learncurve/Bird0/results_210528_225043/train_dur_480s/replicate_5/TweetyNet/checkpoints/max-val-acc-checkpoint.pt	results/Bengalese_Finches/learncurve/Bird0/results_210528_225043/train_dur_480s/replicate_5/StandardizeSpect	0.02	1.5835362909987327	Bird0	5	Bengalese Finch
139	none	0.9825870052617935	5.634146341463414	0.71150990941544	11.30857352962222	480	5	TweetyNet	results/Bengalese_Finches/learncurve/Bird0/results_210528_225043	results/Bengalese_Finches/learncurve/Bird0/results_210528_225043/config_BirdsongRecognition_bird00.toml	data/BirdsongRecognition/Bird0/Wave_prep_210528_224944.csv	results/Bengalese_Finches/learncurve/Bird0/results_210528_225043/train_dur_480s/replicate_5/TweetyNet/checkpoints/max-val-acc-checkpoint.pt	results/Bengalese_Finches/learncurve/Bird0/results_210528_225043/train_dur_480s/replicate_5/StandardizeSpect	0.02	1.7412994738206344	Bird0	5	Bengalese Finch
142	min_segment_dur_majority_vote	0.9842270339762668	0.7317073170731707	0.7862623778984036	1.36653060598641	480	6	TweetyNet	results/Bengalese_Finches/learncurve/Bird0/results_210528_225043	results/Bengalese_Finches/learncurve/Bird0/results_210528_225043/config_BirdsongRecognition_bird00.toml	data/BirdsongRecognition/Bird0/Wave_prep_210528_224944.csv	results/Bengalese_Finches/learncurve/Bird0/results_210528_225043/train_dur_480s/replicate_6/TweetyNet/checkpoints/max-val-acc-checkpoint.pt	results/Bengalese_Finches/learncurve/Bird0/results_210528_225043/train_dur_480s/replicate_6/StandardizeSpect	0.02	1.5772966023733126	Bird0	5	Bengalese Finch
143	none	0.9824107462425826	5.634146341463414	0.6830371230219953	11.50241178771804	480	6	TweetyNet	results/Bengalese_Finches/learncurve/Bird0/results_210528_225043	results/Bengalese_Finches/learncurve/Bird0/results_210528_225043/config_BirdsongRecognition_bird00.toml	data/BirdsongRecognition/Bird0/Wave_prep_210528_224944.csv	results/Bengalese_Finches/learncurve/Bird0/results_210528_225043/train_dur_480s/replicate_6/TweetyNet/checkpoints/max-val-acc-checkpoint.pt	results/Bengalese_Finches/learncurve/Bird0/results_210528_225043/train_dur_480s/replicate_6/StandardizeSpect	0.02	1.7589253757417378	Bird0	5	Bengalese Finch
146	min_segment_dur_majority_vote	0.9830091409245296	0.7317073170731707	0.7733071237821887	1.47953632389448	480	7	TweetyNet	results/Bengalese_Finches/learncurve/Bird0/results_210528_225043	results/Bengalese_Finches/learncurve/Bird0/results_210528_225043/config_BirdsongRecognition_bird00.toml	data/BirdsongRecognition/Bird0/Wave_prep_210528_224944.csv	results/Bengalese_Finches/learncurve/Bird0/results_210528_225043/train_dur_480s/replicate_7/TweetyNet/checkpoints/max-val-acc-checkpoint.pt	results/Bengalese_Finches/learncurve/Bird0/results_210528_225043/train_dur_480s/replicate_7/StandardizeSpect	0.02	1.6990859075470377	Bird0	5	Bengalese Finch
147	none	0.9808185772528852	6.146341463414634	0.6658464082916464	13.06893100359943	480	7	TweetyNet	results/Bengalese_Finches/learncurve/Bird0/results_210528_225043	results/Bengalese_Finches/learncurve/Bird0/results_210528_225043/config_BirdsongRecognition_bird00.toml	data/BirdsongRecognition/Bird0/Wave_prep_210528_224944.csv	results/Bengalese_Finches/learncurve/Bird0/results_210528_225043/train_dur_480s/replicate_7/TweetyNet/checkpoints/max-val-acc-checkpoint.pt	results/Bengalese_Finches/learncurve/Bird0/results_210528_225043/train_dur_480s/replicate_7/StandardizeSpect	0.02	1.9181422747114876	Bird0	5	Bengalese Finch
150	min_segment_dur_majority_vote	0.9849063233436566	0.6829268292682927	0.796566021953981	1.34577594773052	480	8	TweetyNet	results/Bengalese_Finches/learncurve/Bird0/results_210528_225043	results/Bengalese_Finches/learncurve/Bird0/results_210528_225043/config_BirdsongRecognition_bird00.toml	data/BirdsongRecognition/Bird0/Wave_prep_210528_224944.csv	results/Bengalese_Finches/learncurve/Bird0/results_210528_225043/train_dur_480s/replicate_8/TweetyNet/checkpoints/max-val-acc-checkpoint.pt	results/Bengalese_Finches/learncurve/Bird0/results_210528_225043/train_dur_480s/replicate_8/StandardizeSpect	0.02	1.5093676656343424	Bird0	5	Bengalese Finch
151	none	0.9832910482014284	5.048780487804878	0.7057391376477	10.20140791648644	480	8	TweetyNet	results/Bengalese_Finches/learncurve/Bird0/results_210528_225043	results/Bengalese_Finches/learncurve/Bird0/results_210528_225043/config_BirdsongRecognition_bird00.toml	data/BirdsongRecognition/Bird0/Wave_prep_210528_224944.csv	results/Bengalese_Finches/learncurve/Bird0/results_210528_225043/train_dur_480s/replicate_8/TweetyNet/checkpoints/max-val-acc-checkpoint.pt	results/Bengalese_Finches/learncurve/Bird0/results_210528_225043/train_dur_480s/replicate_8/StandardizeSpect	0.02	1.670895179857168	Bird0	5	Bengalese Finch
154	min_segment_dur_majority_vote	0.9846953333269272	0.8292682926829268	0.7879097563985037	1.45225121835662	480	9	TweetyNet	results/Bengalese_Finches/learncurve/Bird0/results_210528_225043	results/Bengalese_Finches/learncurve/Bird0/results_210528_225043/config_BirdsongRecognition_bird00.toml	data/BirdsongRecognition/Bird0/Wave_prep_210528_224944.csv	results/Bengalese_Finches/learncurve/Bird0/results_210528_225043/train_dur_480s/replicate_9/TweetyNet/checkpoints/max-val-acc-checkpoint.pt	results/Bengalese_Finches/learncurve/Bird0/results_210528_225043/train_dur_480s/replicate_9/StandardizeSpect	0.02	1.530466667307273	Bird0	5	Bengalese Finch
155	none	0.9831546142880908	5.195121951219512	0.6976998929827095	10.35734828821181	480	9	TweetyNet	results/Bengalese_Finches/learncurve/Bird0/results_210528_225043	results/Bengalese_Finches/learncurve/Bird0/results_210528_225043/config_BirdsongRecognition_bird00.toml	data/BirdsongRecognition/Bird0/Wave_prep_210528_224944.csv	results/Bengalese_Finches/learncurve/Bird0/results_210528_225043/train_dur_480s/replicate_9/TweetyNet/checkpoints/max-val-acc-checkpoint.pt	results/Bengalese_Finches/learncurve/Bird0/results_210528_225043/train_dur_480s/replicate_9/StandardizeSpect	0.02	1.6845385711909078	Bird0	5	Bengalese Finch
158	min_segment_dur_majority_vote	0.983733016082292	0.7560975609756098	0.7934735656353779	1.25612507278	480	10	TweetyNet	results/Bengalese_Finches/learncurve/Bird0/results_210528_225043	results/Bengalese_Finches/learncurve/Bird0/results_210528_225043/config_BirdsongRecognition_bird00.toml	data/BirdsongRecognition/Bird0/Wave_prep_210528_224944.csv	results/Bengalese_Finches/learncurve/Bird0/results_210528_225043/train_dur_480s/replicate_10/TweetyNet/checkpoints/max-val-acc-checkpoint.pt	results/Bengalese_Finches/learncurve/Bird0/results_210528_225043/train_dur_480s/replicate_10/StandardizeSpect	0.02	1.6266983917708089	Bird0	5	Bengalese Finch
159	none	0.9818360849362058	5.439024390243903	0.698059758241957	10.23465708802371	480	10	TweetyNet	results/Bengalese_Finches/learncurve/Bird0/results_210528_225043	results/Bengalese_Finches/learncurve/Bird0/results_210528_225043/config_BirdsongRecognition_bird00.toml	data/BirdsongRecognition/Bird0/Wave_prep_210528_224944.csv	results/Bengalese_Finches/learncurve/Bird0/results_210528_225043/train_dur_480s/replicate_10/TweetyNet/checkpoints/max-val-acc-checkpoint.pt	results/Bengalese_Finches/learncurve/Bird0/results_210528_225043/train_dur_480s/replicate_10/StandardizeSpect	0.02	1.8163915063794225	Bird0	5	Bengalese Finch
162	min_segment_dur_majority_vote	0.9733345563181148	1.9268292682926829	0.5491022045043454	3.9128596653209597	30	1	TweetyNet	results/Bengalese_Finches/learncurve/Bird0/results_210528_225043	results/Bengalese_Finches/learncurve/Bird0/results_210528_225043/config_BirdsongRecognition_bird00.toml	data/BirdsongRecognition/Bird0/Wave_prep_210528_224944.csv	results/Bengalese_Finches/learncurve/Bird0/results_210528_225043/train_dur_30s/replicate_1/TweetyNet/checkpoints/max-val-acc-checkpoint.pt	results/Bengalese_Finches/learncurve/Bird0/results_210528_225043/train_dur_30s/replicate_1/StandardizeSpect	0.02	2.666544368188506	Bird0	0	Bengalese Finch
163	none	0.9670662655178744	21.317073170731707	0.4315794207585637	41.006326059369805	30	1	TweetyNet	results/Bengalese_Finches/learncurve/Bird0/results_210528_225043	results/Bengalese_Finches/learncurve/Bird0/results_210528_225043/config_BirdsongRecognition_bird00.toml	data/BirdsongRecognition/Bird0/Wave_prep_210528_224944.csv	results/Bengalese_Finches/learncurve/Bird0/results_210528_225043/train_dur_30s/replicate_1/TweetyNet/checkpoints/max-val-acc-checkpoint.pt	results/Bengalese_Finches/learncurve/Bird0/results_210528_225043/train_dur_30s/replicate_1/StandardizeSpect	0.02	3.2933734482125554	Bird0	0	Bengalese Finch
166	min_segment_dur_majority_vote	0.9707156485142898	2.1951219512195124	0.566895641766242	4.2558680226695405	30	2	TweetyNet	results/Bengalese_Finches/learncurve/Bird0/results_210528_225043	results/Bengalese_Finches/learncurve/Bird0/results_210528_225043/config_BirdsongRecognition_bird00.toml	data/BirdsongRecognition/Bird0/Wave_prep_210528_224944.csv	results/Bengalese_Finches/learncurve/Bird0/results_210528_225043/train_dur_30s/replicate_2/TweetyNet/checkpoints/max-val-acc-checkpoint.pt	results/Bengalese_Finches/learncurve/Bird0/results_210528_225043/train_dur_30s/replicate_2/StandardizeSpect	0.02	2.928435148571018	Bird0	0	Bengalese Finch
167	none	0.9660482840249665	13.365853658536585	0.45173219687379	27.556823793184982	30	2	TweetyNet	results/Bengalese_Finches/learncurve/Bird0/results_210528_225043	results/Bengalese_Finches/learncurve/Bird0/results_210528_225043/config_BirdsongRecognition_bird00.toml	data/BirdsongRecognition/Bird0/Wave_prep_210528_224944.csv	results/Bengalese_Finches/learncurve/Bird0/results_210528_225043/train_dur_30s/replicate_2/TweetyNet/checkpoints/max-val-acc-checkpoint.pt	results/Bengalese_Finches/learncurve/Bird0/results_210528_225043/train_dur_30s/replicate_2/StandardizeSpect	0.02	3.3951715975033547	Bird0	0	Bengalese Finch
170	min_segment_dur_majority_vote	0.9712151400628628	2.073170731707317	0.5933481472273422	4.1208879465942605	30	3	TweetyNet	results/Bengalese_Finches/learncurve/Bird0/results_210528_225043	results/Bengalese_Finches/learncurve/Bird0/results_210528_225043/config_BirdsongRecognition_bird00.toml	data/BirdsongRecognition/Bird0/Wave_prep_210528_224944.csv	results/Bengalese_Finches/learncurve/Bird0/results_210528_225043/train_dur_30s/replicate_3/TweetyNet/checkpoints/max-val-acc-checkpoint.pt	results/Bengalese_Finches/learncurve/Bird0/results_210528_225043/train_dur_30s/replicate_3/StandardizeSpect	0.02	2.878485993713731	Bird0	0	Bengalese Finch
171	none	0.9677648572528494	11.53658536585366	0.4919897468576416	22.23396753112881	30	3	TweetyNet	results/Bengalese_Finches/learncurve/Bird0/results_210528_225043	results/Bengalese_Finches/learncurve/Bird0/results_210528_225043/config_BirdsongRecognition_bird00.toml	data/BirdsongRecognition/Bird0/Wave_prep_210528_224944.csv	results/Bengalese_Finches/learncurve/Bird0/results_210528_225043/train_dur_30s/replicate_3/TweetyNet/checkpoints/max-val-acc-checkpoint.pt	results/Bengalese_Finches/learncurve/Bird0/results_210528_225043/train_dur_30s/replicate_3/StandardizeSpect	0.02	3.223514274715056	Bird0	0	Bengalese Finch
174	min_segment_dur_majority_vote	0.9713936737856346	1.975609756097561	0.5650264325584825	4.11232714638878	30	4	TweetyNet	results/Bengalese_Finches/learncurve/Bird0/results_210528_225043	results/Bengalese_Finches/learncurve/Bird0/results_210528_225043/config_BirdsongRecognition_bird00.toml	data/BirdsongRecognition/Bird0/Wave_prep_210528_224944.csv	results/Bengalese_Finches/learncurve/Bird0/results_210528_225043/train_dur_30s/replicate_4/TweetyNet/checkpoints/max-val-acc-checkpoint.pt	results/Bengalese_Finches/learncurve/Bird0/results_210528_225043/train_dur_30s/replicate_4/StandardizeSpect	0.02	2.860632621436543	Bird0	0	Bengalese Finch
175	none	0.9677835306134572	14.53658536585366	0.4768352863049002	28.354508575200587	30	4	TweetyNet	results/Bengalese_Finches/learncurve/Bird0/results_210528_225043	results/Bengalese_Finches/learncurve/Bird0/results_210528_225043/config_BirdsongRecognition_bird00.toml	data/BirdsongRecognition/Bird0/Wave_prep_210528_224944.csv	results/Bengalese_Finches/learncurve/Bird0/results_210528_225043/train_dur_30s/replicate_4/TweetyNet/checkpoints/max-val-acc-checkpoint.pt	results/Bengalese_Finches/learncurve/Bird0/results_210528_225043/train_dur_30s/replicate_4/StandardizeSpect	0.02	3.2216469386542768	Bird0	0	Bengalese Finch
178	min_segment_dur_majority_vote	0.9751432179948036	1.6341463414634143	0.6173501848913625	3.67026778458188	30	5	TweetyNet	results/Bengalese_Finches/learncurve/Bird0/results_210528_225043	results/Bengalese_Finches/learncurve/Bird0/results_210528_225043/config_BirdsongRecognition_bird00.toml	data/BirdsongRecognition/Bird0/Wave_prep_210528_224944.csv	results/Bengalese_Finches/learncurve/Bird0/results_210528_225043/train_dur_30s/replicate_5/TweetyNet/checkpoints/max-val-acc-checkpoint.pt	results/Bengalese_Finches/learncurve/Bird0/results_210528_225043/train_dur_30s/replicate_5/StandardizeSpect	0.02	2.485678200519648	Bird0	0	Bengalese Finch
179	none	0.9718203779616388	10.975609756097562	0.525287810564068	21.93376151047176	30	5	TweetyNet	results/Bengalese_Finches/learncurve/Bird0/results_210528_225043	results/Bengalese_Finches/learncurve/Bird0/results_210528_225043/config_BirdsongRecognition_bird00.toml	data/BirdsongRecognition/Bird0/Wave_prep_210528_224944.csv	results/Bengalese_Finches/learncurve/Bird0/results_210528_225043/train_dur_30s/replicate_5/TweetyNet/checkpoints/max-val-acc-checkpoint.pt	results/Bengalese_Finches/learncurve/Bird0/results_210528_225043/train_dur_30s/replicate_5/StandardizeSpect	0.02	2.8179622038361107	Bird0	0	Bengalese Finch
182	min_segment_dur_majority_vote	0.9689026853720444	2.463414634146341	0.547101919655882	4.40050964309509	30	6	TweetyNet	results/Bengalese_Finches/learncurve/Bird0/results_210528_225043	results/Bengalese_Finches/learncurve/Bird0/results_210528_225043/config_BirdsongRecognition_bird00.toml	data/BirdsongRecognition/Bird0/Wave_prep_210528_224944.csv	results/Bengalese_Finches/learncurve/Bird0/results_210528_225043/train_dur_30s/replicate_6/TweetyNet/checkpoints/max-val-acc-checkpoint.pt	results/Bengalese_Finches/learncurve/Bird0/results_210528_225043/train_dur_30s/replicate_6/StandardizeSpect	0.02	3.109731462795562	Bird0	0	Bengalese Finch
183	none	0.9639988867626776	21.26829268292683	0.4380962333698977	39.30181561192936	30	6	TweetyNet	results/Bengalese_Finches/learncurve/Bird0/results_210528_225043	results/Bengalese_Finches/learncurve/Bird0/results_210528_225043/config_BirdsongRecognition_bird00.toml	data/BirdsongRecognition/Bird0/Wave_prep_210528_224944.csv	results/Bengalese_Finches/learncurve/Bird0/results_210528_225043/train_dur_30s/replicate_6/TweetyNet/checkpoints/max-val-acc-checkpoint.pt	results/Bengalese_Finches/learncurve/Bird0/results_210528_225043/train_dur_30s/replicate_6/StandardizeSpect	0.02	3.600111323732247	Bird0	0	Bengalese Finch
186	min_segment_dur_majority_vote	0.973738094718092	1.853658536585366	0.5836312151944686	3.2804290588414804	30	7	TweetyNet	results/Bengalese_Finches/learncurve/Bird0/results_210528_225043	results/Bengalese_Finches/learncurve/Bird0/results_210528_225043/config_BirdsongRecognition_bird00.toml	data/BirdsongRecognition/Bird0/Wave_prep_210528_224944.csv	results/Bengalese_Finches/learncurve/Bird0/results_210528_225043/train_dur_30s/replicate_7/TweetyNet/checkpoints/max-val-acc-checkpoint.pt	results/Bengalese_Finches/learncurve/Bird0/results_210528_225043/train_dur_30s/replicate_7/StandardizeSpect	0.02	2.626190528190797	Bird0	0	Bengalese Finch
187	none	0.9678560164853756	17.51219512195122	0.4517663397263907	37.66161858704541	30	7	TweetyNet	results/Bengalese_Finches/learncurve/Bird0/results_210528_225043	results/Bengalese_Finches/learncurve/Bird0/results_210528_225043/config_BirdsongRecognition_bird00.toml	data/BirdsongRecognition/Bird0/Wave_prep_210528_224944.csv	results/Bengalese_Finches/learncurve/Bird0/results_210528_225043/train_dur_30s/replicate_7/TweetyNet/checkpoints/max-val-acc-checkpoint.pt	results/Bengalese_Finches/learncurve/Bird0/results_210528_225043/train_dur_30s/replicate_7/StandardizeSpect	0.02	3.214398351462433	Bird0	0	Bengalese Finch
190	min_segment_dur_majority_vote	0.9742092885404352	1.7804878048780488	0.601322587189562	3.41468192144744	30	8	TweetyNet	results/Bengalese_Finches/learncurve/Bird0/results_210528_225043	results/Bengalese_Finches/learncurve/Bird0/results_210528_225043/config_BirdsongRecognition_bird00.toml	data/BirdsongRecognition/Bird0/Wave_prep_210528_224944.csv	results/Bengalese_Finches/learncurve/Bird0/results_210528_225043/train_dur_30s/replicate_8/TweetyNet/checkpoints/max-val-acc-checkpoint.pt	results/Bengalese_Finches/learncurve/Bird0/results_210528_225043/train_dur_30s/replicate_8/StandardizeSpect	0.02	2.57907114595648	Bird0	0	Bengalese Finch
191	none	0.9696160419182208	15.585365853658535	0.4874834232217506	28.95446983383757	30	8	TweetyNet	results/Bengalese_Finches/learncurve/Bird0/results_210528_225043	results/Bengalese_Finches/learncurve/Bird0/results_210528_225043/config_BirdsongRecognition_bird00.toml	data/BirdsongRecognition/Bird0/Wave_prep_210528_224944.csv	results/Bengalese_Finches/learncurve/Bird0/results_210528_225043/train_dur_30s/replicate_8/TweetyNet/checkpoints/max-val-acc-checkpoint.pt	results/Bengalese_Finches/learncurve/Bird0/results_210528_225043/train_dur_30s/replicate_8/StandardizeSpect	0.02	3.038395808177929	Bird0	0	Bengalese Finch
194	min_segment_dur_majority_vote	0.974856826760192	1.6829268292682926	0.6558243231460854	3.11605415735217	30	9	TweetyNet	results/Bengalese_Finches/learncurve/Bird0/results_210528_225043	results/Bengalese_Finches/learncurve/Bird0/results_210528_225043/config_BirdsongRecognition_bird00.toml	data/BirdsongRecognition/Bird0/Wave_prep_210528_224944.csv	results/Bengalese_Finches/learncurve/Bird0/results_210528_225043/train_dur_30s/replicate_9/TweetyNet/checkpoints/max-val-acc-checkpoint.pt	results/Bengalese_Finches/learncurve/Bird0/results_210528_225043/train_dur_30s/replicate_9/StandardizeSpect	0.02	2.514317323980808	Bird0	0	Bengalese Finch
195	none	0.9688523335871372	17.195121951219512	0.4997067814771167	33.56159321227608	30	9	TweetyNet	results/Bengalese_Finches/learncurve/Bird0/results_210528_225043	results/Bengalese_Finches/learncurve/Bird0/results_210528_225043/config_BirdsongRecognition_bird00.toml	data/BirdsongRecognition/Bird0/Wave_prep_210528_224944.csv	results/Bengalese_Finches/learncurve/Bird0/results_210528_225043/train_dur_30s/replicate_9/TweetyNet/checkpoints/max-val-acc-checkpoint.pt	results/Bengalese_Finches/learncurve/Bird0/results_210528_225043/train_dur_30s/replicate_9/StandardizeSpect	0.02	3.114766641286282	Bird0	0	Bengalese Finch
198	min_segment_dur_majority_vote	0.9733511077409372	1.853658536585366	0.5782608897021243	3.98291737314165	30	10	TweetyNet	results/Bengalese_Finches/learncurve/Bird0/results_210528_225043	results/Bengalese_Finches/learncurve/Bird0/results_210528_225043/config_BirdsongRecognition_bird00.toml	data/BirdsongRecognition/Bird0/Wave_prep_210528_224944.csv	results/Bengalese_Finches/learncurve/Bird0/results_210528_225043/train_dur_30s/replicate_10/TweetyNet/checkpoints/max-val-acc-checkpoint.pt	results/Bengalese_Finches/learncurve/Bird0/results_210528_225043/train_dur_30s/replicate_10/StandardizeSpect	0.02	2.664889225906286	Bird0	0	Bengalese Finch
199	none	0.9672913951575568	20.70731707317073	0.4583035169061897	38.87995045862126	30	10	TweetyNet	results/Bengalese_Finches/learncurve/Bird0/results_210528_225043	results/Bengalese_Finches/learncurve/Bird0/results_210528_225043/config_BirdsongRecognition_bird00.toml	data/BirdsongRecognition/Bird0/Wave_prep_210528_224944.csv	results/Bengalese_Finches/learncurve/Bird0/results_210528_225043/train_dur_30s/replicate_10/TweetyNet/checkpoints/max-val-acc-checkpoint.pt	results/Bengalese_Finches/learncurve/Bird0/results_210528_225043/train_dur_30s/replicate_10/StandardizeSpect	0.02	3.270860484244331	Bird0	0	Bengalese Finch
202	min_segment_dur_majority_vote	0.9817386716122142	0.8536585365853658	0.7621290607253229	1.7722179983038397	180	1	TweetyNet	results/Bengalese_Finches/learncurve/Bird0/results_210528_225043	results/Bengalese_Finches/learncurve/Bird0/results_210528_225043/config_BirdsongRecognition_bird00.toml	data/BirdsongRecognition/Bird0/Wave_prep_210528_224944.csv	results/Bengalese_Finches/learncurve/Bird0/results_210528_225043/train_dur_180s/replicate_1/TweetyNet/checkpoints/max-val-acc-checkpoint.pt	results/Bengalese_Finches/learncurve/Bird0/results_210528_225043/train_dur_180s/replicate_1/StandardizeSpect	0.02	1.8261328387785825	Bird0	4	Bengalese Finch
203	none	0.9796604276692576	5.146341463414634	0.6736710634797316	10.84035126371151	180	1	TweetyNet	results/Bengalese_Finches/learncurve/Bird0/results_210528_225043	results/Bengalese_Finches/learncurve/Bird0/results_210528_225043/config_BirdsongRecognition_bird00.toml	data/BirdsongRecognition/Bird0/Wave_prep_210528_224944.csv	results/Bengalese_Finches/learncurve/Bird0/results_210528_225043/train_dur_180s/replicate_1/TweetyNet/checkpoints/max-val-acc-checkpoint.pt	results/Bengalese_Finches/learncurve/Bird0/results_210528_225043/train_dur_180s/replicate_1/StandardizeSpect	0.02	2.033957233074246	Bird0	4	Bengalese Finch
206	min_segment_dur_majority_vote	0.9797839330505336	1.3414634146341464	0.6852264286483934	2.80157283995932	180	2	TweetyNet	results/Bengalese_Finches/learncurve/Bird0/results_210528_225043	results/Bengalese_Finches/learncurve/Bird0/results_210528_225043/config_BirdsongRecognition_bird00.toml	data/BirdsongRecognition/Bird0/Wave_prep_210528_224944.csv	results/Bengalese_Finches/learncurve/Bird0/results_210528_225043/train_dur_180s/replicate_2/TweetyNet/checkpoints/max-val-acc-checkpoint.pt	results/Bengalese_Finches/learncurve/Bird0/results_210528_225043/train_dur_180s/replicate_2/StandardizeSpect	0.02	2.021606694946654	Bird0	4	Bengalese Finch
207	none	0.977758199791358	7.634146341463414	0.6018190949509687	16.58216827056646	180	2	TweetyNet	results/Bengalese_Finches/learncurve/Bird0/results_210528_225043	results/Bengalese_Finches/learncurve/Bird0/results_210528_225043/config_BirdsongRecognition_bird00.toml	data/BirdsongRecognition/Bird0/Wave_prep_210528_224944.csv	results/Bengalese_Finches/learncurve/Bird0/results_210528_225043/train_dur_180s/replicate_2/TweetyNet/checkpoints/max-val-acc-checkpoint.pt	results/Bengalese_Finches/learncurve/Bird0/results_210528_225043/train_dur_180s/replicate_2/StandardizeSpect	0.02	2.224180020864186	Bird0	4	Bengalese Finch
210	min_segment_dur_majority_vote	0.9806703202310086	1.048780487804878	0.7390228210221108	1.8317190274092499	180	3	TweetyNet	results/Bengalese_Finches/learncurve/Bird0/results_210528_225043	results/Bengalese_Finches/learncurve/Bird0/results_210528_225043/config_BirdsongRecognition_bird00.toml	data/BirdsongRecognition/Bird0/Wave_prep_210528_224944.csv	results/Bengalese_Finches/learncurve/Bird0/results_210528_225043/train_dur_180s/replicate_3/TweetyNet/checkpoints/max-val-acc-checkpoint.pt	results/Bengalese_Finches/learncurve/Bird0/results_210528_225043/train_dur_180s/replicate_3/StandardizeSpect	0.02	1.932967976899136	Bird0	4	Bengalese Finch
211	none	0.9786847229680644	6.512195121951219	0.6489139525754193	14.244904491123119	180	3	TweetyNet	results/Bengalese_Finches/learncurve/Bird0/results_210528_225043	results/Bengalese_Finches/learncurve/Bird0/results_210528_225043/config_BirdsongRecognition_bird00.toml	data/BirdsongRecognition/Bird0/Wave_prep_210528_224944.csv	results/Bengalese_Finches/learncurve/Bird0/results_210528_225043/train_dur_180s/replicate_3/TweetyNet/checkpoints/max-val-acc-checkpoint.pt	results/Bengalese_Finches/learncurve/Bird0/results_210528_225043/train_dur_180s/replicate_3/StandardizeSpect	0.02	2.131527703193548	Bird0	4	Bengalese Finch
214	min_segment_dur_majority_vote	0.9829443389185436	0.8780487804878049	0.7721115826959057	1.70844509553552	180	4	TweetyNet	results/Bengalese_Finches/learncurve/Bird0/results_210528_225043	results/Bengalese_Finches/learncurve/Bird0/results_210528_225043/config_BirdsongRecognition_bird00.toml	data/BirdsongRecognition/Bird0/Wave_prep_210528_224944.csv	results/Bengalese_Finches/learncurve/Bird0/results_210528_225043/train_dur_180s/replicate_4/TweetyNet/checkpoints/max-val-acc-checkpoint.pt	results/Bengalese_Finches/learncurve/Bird0/results_210528_225043/train_dur_180s/replicate_4/StandardizeSpect	0.02	1.7055661081456508	Bird0	4	Bengalese Finch
215	none	0.9805314113571264	6.878048780487805	0.6563912232784861	13.7695661453974	180	4	TweetyNet	results/Bengalese_Finches/learncurve/Bird0/results_210528_225043	results/Bengalese_Finches/learncurve/Bird0/results_210528_225043/config_BirdsongRecognition_bird00.toml	data/BirdsongRecognition/Bird0/Wave_prep_210528_224944.csv	results/Bengalese_Finches/learncurve/Bird0/results_210528_225043/train_dur_180s/replicate_4/TweetyNet/checkpoints/max-val-acc-checkpoint.pt	results/Bengalese_Finches/learncurve/Bird0/results_210528_225043/train_dur_180s/replicate_4/StandardizeSpect	0.02	1.9468588642873488	Bird0	4	Bengalese Finch
218	min_segment_dur_majority_vote	0.9823943847765586	0.7804878048780488	0.7747697385107016	1.4367100780256	180	5	TweetyNet	results/Bengalese_Finches/learncurve/Bird0/results_210528_225043	results/Bengalese_Finches/learncurve/Bird0/results_210528_225043/config_BirdsongRecognition_bird00.toml	data/BirdsongRecognition/Bird0/Wave_prep_210528_224944.csv	results/Bengalese_Finches/learncurve/Bird0/results_210528_225043/train_dur_180s/replicate_5/TweetyNet/checkpoints/max-val-acc-checkpoint.pt	results/Bengalese_Finches/learncurve/Bird0/results_210528_225043/train_dur_180s/replicate_5/StandardizeSpect	0.02	1.7605615223441395	Bird0	4	Bengalese Finch
219	none	0.979603248788148	6.926829268292683	0.6438076397111817	13.82894383152883	180	5	TweetyNet	results/Bengalese_Finches/learncurve/Bird0/results_210528_225043	results/Bengalese_Finches/learncurve/Bird0/results_210528_225043/config_BirdsongRecognition_bird00.toml	data/BirdsongRecognition/Bird0/Wave_prep_210528_224944.csv	results/Bengalese_Finches/learncurve/Bird0/results_210528_225043/train_dur_180s/replicate_5/TweetyNet/checkpoints/max-val-acc-checkpoint.pt	results/Bengalese_Finches/learncurve/Bird0/results_210528_225043/train_dur_180s/replicate_5/StandardizeSpect	0.02	2.039675121185192	Bird0	4	Bengalese Finch
222	min_segment_dur_majority_vote	0.9825269075974132	0.951219512195122	0.7588227650923637	1.5901447481193	180	6	TweetyNet	results/Bengalese_Finches/learncurve/Bird0/results_210528_225043	results/Bengalese_Finches/learncurve/Bird0/results_210528_225043/config_BirdsongRecognition_bird00.toml	data/BirdsongRecognition/Bird0/Wave_prep_210528_224944.csv	results/Bengalese_Finches/learncurve/Bird0/results_210528_225043/train_dur_180s/replicate_6/TweetyNet/checkpoints/max-val-acc-checkpoint.pt	results/Bengalese_Finches/learncurve/Bird0/results_210528_225043/train_dur_180s/replicate_6/StandardizeSpect	0.02	1.7473092402586654	Bird0	4	Bengalese Finch
223	none	0.9809084576147652	6.024390243902439	0.6713794819676775	12.17176468718464	180	6	TweetyNet	results/Bengalese_Finches/learncurve/Bird0/results_210528_225043	results/Bengalese_Finches/learncurve/Bird0/results_210528_225043/config_BirdsongRecognition_bird00.toml	data/BirdsongRecognition/Bird0/Wave_prep_210528_224944.csv	results/Bengalese_Finches/learncurve/Bird0/results_210528_225043/train_dur_180s/replicate_6/TweetyNet/checkpoints/max-val-acc-checkpoint.pt	results/Bengalese_Finches/learncurve/Bird0/results_210528_225043/train_dur_180s/replicate_6/StandardizeSpect	0.02	1.909154238523492	Bird0	4	Bengalese Finch
226	min_segment_dur_majority_vote	0.9825659665798538	0.951219512195122	0.7555316605778104	1.95367898777994	180	7	TweetyNet	results/Bengalese_Finches/learncurve/Bird0/results_210528_225043	results/Bengalese_Finches/learncurve/Bird0/results_210528_225043/config_BirdsongRecognition_bird00.toml	data/BirdsongRecognition/Bird0/Wave_prep_210528_224944.csv	results/Bengalese_Finches/learncurve/Bird0/results_210528_225043/train_dur_180s/replicate_7/TweetyNet/checkpoints/max-val-acc-checkpoint.pt	results/Bengalese_Finches/learncurve/Bird0/results_210528_225043/train_dur_180s/replicate_7/StandardizeSpect	0.02	1.7434033420146156	Bird0	4	Bengalese Finch
227	none	0.9804034074160632	6.317073170731708	0.6603971371444791	12.747458034345149	180	7	TweetyNet	results/Bengalese_Finches/learncurve/Bird0/results_210528_225043	results/Bengalese_Finches/learncurve/Bird0/results_210528_225043/config_BirdsongRecognition_bird00.toml	data/BirdsongRecognition/Bird0/Wave_prep_210528_224944.csv	results/Bengalese_Finches/learncurve/Bird0/results_210528_225043/train_dur_180s/replicate_7/TweetyNet/checkpoints/max-val-acc-checkpoint.pt	results/Bengalese_Finches/learncurve/Bird0/results_210528_225043/train_dur_180s/replicate_7/StandardizeSpect	0.02	1.9596592583936867	Bird0	4	Bengalese Finch
230	min_segment_dur_majority_vote	0.9828333511053564	0.902439024390244	0.7791918132124285	1.6529805263642698	180	8	TweetyNet	results/Bengalese_Finches/learncurve/Bird0/results_210528_225043	results/Bengalese_Finches/learncurve/Bird0/results_210528_225043/config_BirdsongRecognition_bird00.toml	data/BirdsongRecognition/Bird0/Wave_prep_210528_224944.csv	results/Bengalese_Finches/learncurve/Bird0/results_210528_225043/train_dur_180s/replicate_8/TweetyNet/checkpoints/max-val-acc-checkpoint.pt	results/Bengalese_Finches/learncurve/Bird0/results_210528_225043/train_dur_180s/replicate_8/StandardizeSpect	0.02	1.7166648894643588	Bird0	4	Bengalese Finch
231	none	0.9801580847740576	6.682926829268292	0.6537346834643325	14.049732037873138	180	8	TweetyNet	results/Bengalese_Finches/learncurve/Bird0/results_210528_225043	results/Bengalese_Finches/learncurve/Bird0/results_210528_225043/config_BirdsongRecognition_bird00.toml	data/BirdsongRecognition/Bird0/Wave_prep_210528_224944.csv	results/Bengalese_Finches/learncurve/Bird0/results_210528_225043/train_dur_180s/replicate_8/TweetyNet/checkpoints/max-val-acc-checkpoint.pt	results/Bengalese_Finches/learncurve/Bird0/results_210528_225043/train_dur_180s/replicate_8/StandardizeSpect	0.02	1.9841915225942364	Bird0	4	Bengalese Finch
234	min_segment_dur_majority_vote	0.981617175906666	0.975609756097561	0.7067259523558749	2.08970433306264	180	9	TweetyNet	results/Bengalese_Finches/learncurve/Bird0/results_210528_225043	results/Bengalese_Finches/learncurve/Bird0/results_210528_225043/config_BirdsongRecognition_bird00.toml	data/BirdsongRecognition/Bird0/Wave_prep_210528_224944.csv	results/Bengalese_Finches/learncurve/Bird0/results_210528_225043/train_dur_180s/replicate_9/TweetyNet/checkpoints/max-val-acc-checkpoint.pt	results/Bengalese_Finches/learncurve/Bird0/results_210528_225043/train_dur_180s/replicate_9/StandardizeSpect	0.02	1.8382824093334027	Bird0	4	Bengalese Finch
235	none	0.9789376309307988	7.487804878048781	0.5993966842379015	14.408784676703808	180	9	TweetyNet	results/Bengalese_Finches/learncurve/Bird0/results_210528_225043	results/Bengalese_Finches/learncurve/Bird0/results_210528_225043/config_BirdsongRecognition_bird00.toml	data/BirdsongRecognition/Bird0/Wave_prep_210528_224944.csv	results/Bengalese_Finches/learncurve/Bird0/results_210528_225043/train_dur_180s/replicate_9/TweetyNet/checkpoints/max-val-acc-checkpoint.pt	results/Bengalese_Finches/learncurve/Bird0/results_210528_225043/train_dur_180s/replicate_9/StandardizeSpect	0.02	2.1062369069201115	Bird0	4	Bengalese Finch
238	min_segment_dur_majority_vote	0.9821865189779097	0.8780487804878049	0.7754601588183111	1.53481102158685	180	10	TweetyNet	results/Bengalese_Finches/learncurve/Bird0/results_210528_225043	results/Bengalese_Finches/learncurve/Bird0/results_210528_225043/config_BirdsongRecognition_bird00.toml	data/BirdsongRecognition/Bird0/Wave_prep_210528_224944.csv	results/Bengalese_Finches/learncurve/Bird0/results_210528_225043/train_dur_180s/replicate_10/TweetyNet/checkpoints/max-val-acc-checkpoint.pt	results/Bengalese_Finches/learncurve/Bird0/results_210528_225043/train_dur_180s/replicate_10/StandardizeSpect	0.02	1.781348102209046	Bird0	4	Bengalese Finch
239	none	0.9795881554596484	6.439024390243903	0.6480511892984511	13.518176933995099	180	10	TweetyNet	results/Bengalese_Finches/learncurve/Bird0/results_210528_225043	results/Bengalese_Finches/learncurve/Bird0/results_210528_225043/config_BirdsongRecognition_bird00.toml	data/BirdsongRecognition/Bird0/Wave_prep_210528_224944.csv	results/Bengalese_Finches/learncurve/Bird0/results_210528_225043/train_dur_180s/replicate_10/TweetyNet/checkpoints/max-val-acc-checkpoint.pt	results/Bengalese_Finches/learncurve/Bird0/results_210528_225043/train_dur_180s/replicate_10/StandardizeSpect	0.02	2.04118445403515	Bird0	4	Bengalese Finch
242	min_segment_dur_majority_vote	0.9739044403637228	1.804878048780488	0.5762690293618544	3.44128827135082	45	1	TweetyNet	results/Bengalese_Finches/learncurve/Bird0/results_210528_225043	results/Bengalese_Finches/learncurve/Bird0/results_210528_225043/config_BirdsongRecognition_bird00.toml	data/BirdsongRecognition/Bird0/Wave_prep_210528_224944.csv	results/Bengalese_Finches/learncurve/Bird0/results_210528_225043/train_dur_45s/replicate_1/TweetyNet/checkpoints/max-val-acc-checkpoint.pt	results/Bengalese_Finches/learncurve/Bird0/results_210528_225043/train_dur_45s/replicate_1/StandardizeSpect	0.02	2.609555963627708	Bird0	1	Bengalese Finch
243	none	0.9705499227727123	12.878048780487806	0.4920400433919293	24.89067216009293	45	1	TweetyNet	results/Bengalese_Finches/learncurve/Bird0/results_210528_225043	results/Bengalese_Finches/learncurve/Bird0/results_210528_225043/config_BirdsongRecognition_bird00.toml	data/BirdsongRecognition/Bird0/Wave_prep_210528_224944.csv	results/Bengalese_Finches/learncurve/Bird0/results_210528_225043/train_dur_45s/replicate_1/TweetyNet/checkpoints/max-val-acc-checkpoint.pt	results/Bengalese_Finches/learncurve/Bird0/results_210528_225043/train_dur_45s/replicate_1/StandardizeSpect	0.02	2.945007722728765	Bird0	1	Bengalese Finch
246	min_segment_dur_majority_vote	0.9748723776419906	1.6341463414634143	0.6445606522208248	3.06429657470604	45	2	TweetyNet	results/Bengalese_Finches/learncurve/Bird0/results_210528_225043	results/Bengalese_Finches/learncurve/Bird0/results_210528_225043/config_BirdsongRecognition_bird00.toml	data/BirdsongRecognition/Bird0/Wave_prep_210528_224944.csv	results/Bengalese_Finches/learncurve/Bird0/results_210528_225043/train_dur_45s/replicate_2/TweetyNet/checkpoints/max-val-acc-checkpoint.pt	results/Bengalese_Finches/learncurve/Bird0/results_210528_225043/train_dur_45s/replicate_2/StandardizeSpect	0.02	2.512762235800936	Bird0	1	Bengalese Finch
247	none	0.9718708519233178	10.902439024390244	0.5336323295399626	21.06354416817672	45	2	TweetyNet	results/Bengalese_Finches/learncurve/Bird0/results_210528_225043	results/Bengalese_Finches/learncurve/Bird0/results_210528_225043/config_BirdsongRecognition_bird00.toml	data/BirdsongRecognition/Bird0/Wave_prep_210528_224944.csv	results/Bengalese_Finches/learncurve/Bird0/results_210528_225043/train_dur_45s/replicate_2/TweetyNet/checkpoints/max-val-acc-checkpoint.pt	results/Bengalese_Finches/learncurve/Bird0/results_210528_225043/train_dur_45s/replicate_2/StandardizeSpect	0.02	2.812914807668221	Bird0	1	Bengalese Finch
250	min_segment_dur_majority_vote	0.9760901531497626	1.6585365853658536	0.6280074151430818	3.2069391776085996	45	3	TweetyNet	results/Bengalese_Finches/learncurve/Bird0/results_210528_225043	results/Bengalese_Finches/learncurve/Bird0/results_210528_225043/config_BirdsongRecognition_bird00.toml	data/BirdsongRecognition/Bird0/Wave_prep_210528_224944.csv	results/Bengalese_Finches/learncurve/Bird0/results_210528_225043/train_dur_45s/replicate_3/TweetyNet/checkpoints/max-val-acc-checkpoint.pt	results/Bengalese_Finches/learncurve/Bird0/results_210528_225043/train_dur_45s/replicate_3/StandardizeSpect	0.02	2.390984685023745	Bird0	1	Bengalese Finch
251	none	0.971555274205956	13.073170731707316	0.4959384337504434	26.15489561635234	45	3	TweetyNet	results/Bengalese_Finches/learncurve/Bird0/results_210528_225043	results/Bengalese_Finches/learncurve/Bird0/results_210528_225043/config_BirdsongRecognition_bird00.toml	data/BirdsongRecognition/Bird0/Wave_prep_210528_224944.csv	results/Bengalese_Finches/learncurve/Bird0/results_210528_225043/train_dur_45s/replicate_3/TweetyNet/checkpoints/max-val-acc-checkpoint.pt	results/Bengalese_Finches/learncurve/Bird0/results_210528_225043/train_dur_45s/replicate_3/StandardizeSpect	0.02	2.8444725794044112	Bird0	1	Bengalese Finch
254	min_segment_dur_majority_vote	0.9722617430696444	2.268292682926829	0.5758675341311668	4.02195281654911	45	4	TweetyNet	results/Bengalese_Finches/learncurve/Bird0/results_210528_225043	results/Bengalese_Finches/learncurve/Bird0/results_210528_225043/config_BirdsongRecognition_bird00.toml	data/BirdsongRecognition/Bird0/Wave_prep_210528_224944.csv	results/Bengalese_Finches/learncurve/Bird0/results_210528_225043/train_dur_45s/replicate_4/TweetyNet/checkpoints/max-val-acc-checkpoint.pt	results/Bengalese_Finches/learncurve/Bird0/results_210528_225043/train_dur_45s/replicate_4/StandardizeSpect	0.02	2.773825693035548	Bird0	1	Bengalese Finch
255	none	0.9680612918466134	18.60975609756097	0.4740206276042054	32.86586983452957	45	4	TweetyNet	results/Bengalese_Finches/learncurve/Bird0/results_210528_225043	results/Bengalese_Finches/learncurve/Bird0/results_210528_225043/config_BirdsongRecognition_bird00.toml	data/BirdsongRecognition/Bird0/Wave_prep_210528_224944.csv	results/Bengalese_Finches/learncurve/Bird0/results_210528_225043/train_dur_45s/replicate_4/TweetyNet/checkpoints/max-val-acc-checkpoint.pt	results/Bengalese_Finches/learncurve/Bird0/results_210528_225043/train_dur_45s/replicate_4/StandardizeSpect	0.02	3.193870815338662	Bird0	1	Bengalese Finch
258	min_segment_dur_majority_vote	0.9765738386586468	1.3414634146341464	0.6778582448159276	2.9470597391323	45	5	TweetyNet	results/Bengalese_Finches/learncurve/Bird0/results_210528_225043	results/Bengalese_Finches/learncurve/Bird0/results_210528_225043/config_BirdsongRecognition_bird00.toml	data/BirdsongRecognition/Bird0/Wave_prep_210528_224944.csv	results/Bengalese_Finches/learncurve/Bird0/results_210528_225043/train_dur_45s/replicate_5/TweetyNet/checkpoints/max-val-acc-checkpoint.pt	results/Bengalese_Finches/learncurve/Bird0/results_210528_225043/train_dur_45s/replicate_5/StandardizeSpect	0.02	2.3426161341353224	Bird0	1	Bengalese Finch
259	none	0.972910743157188	9.609756097560975	0.5683354806721632	18.98883374776506	45	5	TweetyNet	results/Bengalese_Finches/learncurve/Bird0/results_210528_225043	results/Bengalese_Finches/learncurve/Bird0/results_210528_225043/config_BirdsongRecognition_bird00.toml	data/BirdsongRecognition/Bird0/Wave_prep_210528_224944.csv	results/Bengalese_Finches/learncurve/Bird0/results_210528_225043/train_dur_45s/replicate_5/TweetyNet/checkpoints/max-val-acc-checkpoint.pt	results/Bengalese_Finches/learncurve/Bird0/results_210528_225043/train_dur_45s/replicate_5/StandardizeSpect	0.02	2.708925684281205	Bird0	1	Bengalese Finch
262	min_segment_dur_majority_vote	0.977209011987618	1.2682926829268293	0.6845561886809244	2.55198913676651	45	6	TweetyNet	results/Bengalese_Finches/learncurve/Bird0/results_210528_225043	results/Bengalese_Finches/learncurve/Bird0/results_210528_225043/config_BirdsongRecognition_bird00.toml	data/BirdsongRecognition/Bird0/Wave_prep_210528_224944.csv	results/Bengalese_Finches/learncurve/Bird0/results_210528_225043/train_dur_45s/replicate_6/TweetyNet/checkpoints/max-val-acc-checkpoint.pt	results/Bengalese_Finches/learncurve/Bird0/results_210528_225043/train_dur_45s/replicate_6/StandardizeSpect	0.02	2.2790988012382	Bird0	1	Bengalese Finch
263	none	0.9734394143146162	12.926829268292684	0.5452744773850909	25.483895821239884	45	6	TweetyNet	results/Bengalese_Finches/learncurve/Bird0/results_210528_225043	results/Bengalese_Finches/learncurve/Bird0/results_210528_225043/config_BirdsongRecognition_bird00.toml	data/BirdsongRecognition/Bird0/Wave_prep_210528_224944.csv	results/Bengalese_Finches/learncurve/Bird0/results_210528_225043/train_dur_45s/replicate_6/TweetyNet/checkpoints/max-val-acc-checkpoint.pt	results/Bengalese_Finches/learncurve/Bird0/results_210528_225043/train_dur_45s/replicate_6/StandardizeSpect	0.02	2.656058568538377	Bird0	1	Bengalese Finch
266	min_segment_dur_majority_vote	0.9785803568803016	1.3170731707317074	0.6943650331621496	2.3534916960440198	45	7	TweetyNet	results/Bengalese_Finches/learncurve/Bird0/results_210528_225043	results/Bengalese_Finches/learncurve/Bird0/results_210528_225043/config_BirdsongRecognition_bird00.toml	data/BirdsongRecognition/Bird0/Wave_prep_210528_224944.csv	results/Bengalese_Finches/learncurve/Bird0/results_210528_225043/train_dur_45s/replicate_7/TweetyNet/checkpoints/max-val-acc-checkpoint.pt	results/Bengalese_Finches/learncurve/Bird0/results_210528_225043/train_dur_45s/replicate_7/StandardizeSpect	0.02	2.141964311969835	Bird0	1	Bengalese Finch
267	none	0.9748899578869816	10.121951219512194	0.5684837746816046	19.56829779822644	45	7	TweetyNet	results/Bengalese_Finches/learncurve/Bird0/results_210528_225043	results/Bengalese_Finches/learncurve/Bird0/results_210528_225043/config_BirdsongRecognition_bird00.toml	data/BirdsongRecognition/Bird0/Wave_prep_210528_224944.csv	results/Bengalese_Finches/learncurve/Bird0/results_210528_225043/train_dur_45s/replicate_7/TweetyNet/checkpoints/max-val-acc-checkpoint.pt	results/Bengalese_Finches/learncurve/Bird0/results_210528_225043/train_dur_45s/replicate_7/StandardizeSpect	0.02	2.511004211301826	Bird0	1	Bengalese Finch
270	min_segment_dur_majority_vote	0.9763409148915712	1.4634146341463414	0.665448644572349	2.8770864775952103	45	8	TweetyNet	results/Bengalese_Finches/learncurve/Bird0/results_210528_225043	results/Bengalese_Finches/learncurve/Bird0/results_210528_225043/config_BirdsongRecognition_bird00.toml	data/BirdsongRecognition/Bird0/Wave_prep_210528_224944.csv	results/Bengalese_Finches/learncurve/Bird0/results_210528_225043/train_dur_45s/replicate_8/TweetyNet/checkpoints/max-val-acc-checkpoint.pt	results/Bengalese_Finches/learncurve/Bird0/results_210528_225043/train_dur_45s/replicate_8/StandardizeSpect	0.02	2.365908510842885	Bird0	1	Bengalese Finch
271	none	0.9726270833486452	13.658536585365852	0.5590480737719326	25.62453214269953	45	8	TweetyNet	results/Bengalese_Finches/learncurve/Bird0/results_210528_225043	results/Bengalese_Finches/learncurve/Bird0/results_210528_225043/config_BirdsongRecognition_bird00.toml	data/BirdsongRecognition/Bird0/Wave_prep_210528_224944.csv	results/Bengalese_Finches/learncurve/Bird0/results_210528_225043/train_dur_45s/replicate_8/TweetyNet/checkpoints/max-val-acc-checkpoint.pt	results/Bengalese_Finches/learncurve/Bird0/results_210528_225043/train_dur_45s/replicate_8/StandardizeSpect	0.02	2.7372916651354884	Bird0	1	Bengalese Finch
274	min_segment_dur_majority_vote	0.9750384418315694	1.6097560975609757	0.6058880264450591	3.43977731236197	45	9	TweetyNet	results/Bengalese_Finches/learncurve/Bird0/results_210528_225043	results/Bengalese_Finches/learncurve/Bird0/results_210528_225043/config_BirdsongRecognition_bird00.toml	data/BirdsongRecognition/Bird0/Wave_prep_210528_224944.csv	results/Bengalese_Finches/learncurve/Bird0/results_210528_225043/train_dur_45s/replicate_9/TweetyNet/checkpoints/max-val-acc-checkpoint.pt	results/Bengalese_Finches/learncurve/Bird0/results_210528_225043/train_dur_45s/replicate_9/StandardizeSpect	0.02	2.49615581684306	Bird0	1	Bengalese Finch
275	none	0.9714394023099104	13.292682926829269	0.5063852644592778	26.148095813942202	45	9	TweetyNet	results/Bengalese_Finches/learncurve/Bird0/results_210528_225043	results/Bengalese_Finches/learncurve/Bird0/results_210528_225043/config_BirdsongRecognition_bird00.toml	data/BirdsongRecognition/Bird0/Wave_prep_210528_224944.csv	results/Bengalese_Finches/learncurve/Bird0/results_210528_225043/train_dur_45s/replicate_9/TweetyNet/checkpoints/max-val-acc-checkpoint.pt	results/Bengalese_Finches/learncurve/Bird0/results_210528_225043/train_dur_45s/replicate_9/StandardizeSpect	0.02	2.856059769008956	Bird0	1	Bengalese Finch
278	min_segment_dur_majority_vote	0.974805579901412	1.6585365853658536	0.6473844831700676	3.7845136403530897	45	10	TweetyNet	results/Bengalese_Finches/learncurve/Bird0/results_210528_225043	results/Bengalese_Finches/learncurve/Bird0/results_210528_225043/config_BirdsongRecognition_bird00.toml	data/BirdsongRecognition/Bird0/Wave_prep_210528_224944.csv	results/Bengalese_Finches/learncurve/Bird0/results_210528_225043/train_dur_45s/replicate_10/TweetyNet/checkpoints/max-val-acc-checkpoint.pt	results/Bengalese_Finches/learncurve/Bird0/results_210528_225043/train_dur_45s/replicate_10/StandardizeSpect	0.02	2.519442009858785	Bird0	1	Bengalese Finch
279	none	0.9697832541005188	17.341463414634145	0.5029959643332497	35.36154276369331	45	10	TweetyNet	results/Bengalese_Finches/learncurve/Bird0/results_210528_225043	results/Bengalese_Finches/learncurve/Bird0/results_210528_225043/config_BirdsongRecognition_bird00.toml	data/BirdsongRecognition/Bird0/Wave_prep_210528_224944.csv	results/Bengalese_Finches/learncurve/Bird0/results_210528_225043/train_dur_45s/replicate_10/TweetyNet/checkpoints/max-val-acc-checkpoint.pt	results/Bengalese_Finches/learncurve/Bird0/results_210528_225043/train_dur_45s/replicate_10/StandardizeSpect	0.02	3.021674589948109	Bird0	1	Bengalese Finch
282	min_segment_dur_majority_vote	0.977198092023016	0.7368421052631579	0.7597766092385587	1.3426252079565402	75	1	TweetyNet	results/Bengalese_Finches/learncurve/Bird4/results_210529_031959	results/Bengalese_Finches/learncurve/Bird4/results_210529_031959/config_BirdsongRecognition_bird04.toml	data/BirdsongRecognition/Bird4/Wave_prep_210528_224959.csv	results/Bengalese_Finches/learncurve/Bird4/results_210529_031959/train_dur_75s/replicate_1/TweetyNet/checkpoints/max-val-acc-checkpoint.pt	results/Bengalese_Finches/learncurve/Bird4/results_210529_031959/train_dur_75s/replicate_1/StandardizeSpect	0.02	2.2801907976984004	Bird4	2	Bengalese Finch
283	none	0.9752710164010072	7.263157894736842	0.6941718452410877	11.542864003798769	75	1	TweetyNet	results/Bengalese_Finches/learncurve/Bird4/results_210529_031959	results/Bengalese_Finches/learncurve/Bird4/results_210529_031959/config_BirdsongRecognition_bird04.toml	data/BirdsongRecognition/Bird4/Wave_prep_210528_224959.csv	results/Bengalese_Finches/learncurve/Bird4/results_210529_031959/train_dur_75s/replicate_1/TweetyNet/checkpoints/max-val-acc-checkpoint.pt	results/Bengalese_Finches/learncurve/Bird4/results_210529_031959/train_dur_75s/replicate_1/StandardizeSpect	0.02	2.472898359899278	Bird4	2	Bengalese Finch
286	min_segment_dur_majority_vote	0.9776274582799908	0.6052631578947368	0.786631510345973	1.08406643942515	75	2	TweetyNet	results/Bengalese_Finches/learncurve/Bird4/results_210529_031959	results/Bengalese_Finches/learncurve/Bird4/results_210529_031959/config_BirdsongRecognition_bird04.toml	data/BirdsongRecognition/Bird4/Wave_prep_210528_224959.csv	results/Bengalese_Finches/learncurve/Bird4/results_210529_031959/train_dur_75s/replicate_2/TweetyNet/checkpoints/max-val-acc-checkpoint.pt	results/Bengalese_Finches/learncurve/Bird4/results_210529_031959/train_dur_75s/replicate_2/StandardizeSpect	0.02	2.237254172000924	Bird4	2	Bengalese Finch
287	none	0.9751371652109656	6.394736842105263	0.7093974980313135	10.458577892501781	75	2	TweetyNet	results/Bengalese_Finches/learncurve/Bird4/results_210529_031959	results/Bengalese_Finches/learncurve/Bird4/results_210529_031959/config_BirdsongRecognition_bird04.toml	data/BirdsongRecognition/Bird4/Wave_prep_210528_224959.csv	results/Bengalese_Finches/learncurve/Bird4/results_210529_031959/train_dur_75s/replicate_2/TweetyNet/checkpoints/max-val-acc-checkpoint.pt	results/Bengalese_Finches/learncurve/Bird4/results_210529_031959/train_dur_75s/replicate_2/StandardizeSpect	0.02	2.4862834789034505	Bird4	2	Bengalese Finch
290	min_segment_dur_majority_vote	0.9772997345266304	0.5263157894736842	0.7995185002553628	0.8834551029344899	75	3	TweetyNet	results/Bengalese_Finches/learncurve/Bird4/results_210529_031959	results/Bengalese_Finches/learncurve/Bird4/results_210529_031959/config_BirdsongRecognition_bird04.toml	data/BirdsongRecognition/Bird4/Wave_prep_210528_224959.csv	results/Bengalese_Finches/learncurve/Bird4/results_210529_031959/train_dur_75s/replicate_3/TweetyNet/checkpoints/max-val-acc-checkpoint.pt	results/Bengalese_Finches/learncurve/Bird4/results_210529_031959/train_dur_75s/replicate_3/StandardizeSpect	0.02	2.270026547336945	Bird4	2	Bengalese Finch
291	none	0.9756984877685988	5.026315789473684	0.7358865173150037	7.841655735873109	75	3	TweetyNet	results/Bengalese_Finches/learncurve/Bird4/results_210529_031959	results/Bengalese_Finches/learncurve/Bird4/results_210529_031959/config_BirdsongRecognition_bird04.toml	data/BirdsongRecognition/Bird4/Wave_prep_210528_224959.csv	results/Bengalese_Finches/learncurve/Bird4/results_210529_031959/train_dur_75s/replicate_3/TweetyNet/checkpoints/max-val-acc-checkpoint.pt	results/Bengalese_Finches/learncurve/Bird4/results_210529_031959/train_dur_75s/replicate_3/StandardizeSpect	0.02	2.43015122314012	Bird4	2	Bengalese Finch
294	min_segment_dur_majority_vote	0.976773920691124	0.868421052631579	0.7738180995075892	1.53940330298455	75	4	TweetyNet	results/Bengalese_Finches/learncurve/Bird4/results_210529_031959	results/Bengalese_Finches/learncurve/Bird4/results_210529_031959/config_BirdsongRecognition_bird04.toml	data/BirdsongRecognition/Bird4/Wave_prep_210528_224959.csv	results/Bengalese_Finches/learncurve/Bird4/results_210529_031959/train_dur_75s/replicate_4/TweetyNet/checkpoints/max-val-acc-checkpoint.pt	results/Bengalese_Finches/learncurve/Bird4/results_210529_031959/train_dur_75s/replicate_4/StandardizeSpect	0.02	2.32260793088761	Bird4	2	Bengalese Finch
295	none	0.974993788891246	5.947368421052632	0.7077560521864776	9.53857621079649	75	4	TweetyNet	results/Bengalese_Finches/learncurve/Bird4/results_210529_031959	results/Bengalese_Finches/learncurve/Bird4/results_210529_031959/config_BirdsongRecognition_bird04.toml	data/BirdsongRecognition/Bird4/Wave_prep_210528_224959.csv	results/Bengalese_Finches/learncurve/Bird4/results_210529_031959/train_dur_75s/replicate_4/TweetyNet/checkpoints/max-val-acc-checkpoint.pt	results/Bengalese_Finches/learncurve/Bird4/results_210529_031959/train_dur_75s/replicate_4/StandardizeSpect	0.02	2.500621110875412	Bird4	2	Bengalese Finch
298	min_segment_dur_majority_vote	0.9782635702382694	0.7368421052631579	0.7882865164097613	1.3020090741419301	75	5	TweetyNet	results/Bengalese_Finches/learncurve/Bird4/results_210529_031959	results/Bengalese_Finches/learncurve/Bird4/results_210529_031959/config_BirdsongRecognition_bird04.toml	data/BirdsongRecognition/Bird4/Wave_prep_210528_224959.csv	results/Bengalese_Finches/learncurve/Bird4/results_210529_031959/train_dur_75s/replicate_5/TweetyNet/checkpoints/max-val-acc-checkpoint.pt	results/Bengalese_Finches/learncurve/Bird4/results_210529_031959/train_dur_75s/replicate_5/StandardizeSpect	0.02	2.1736429761730625	Bird4	2	Bengalese Finch
299	none	0.9769897781412004	6.184210526315789	0.7364652395122792	9.848012066868469	75	5	TweetyNet	results/Bengalese_Finches/learncurve/Bird4/results_210529_031959	results/Bengalese_Finches/learncurve/Bird4/results_210529_031959/config_BirdsongRecognition_bird04.toml	data/BirdsongRecognition/Bird4/Wave_prep_210528_224959.csv	results/Bengalese_Finches/learncurve/Bird4/results_210529_031959/train_dur_75s/replicate_5/TweetyNet/checkpoints/max-val-acc-checkpoint.pt	results/Bengalese_Finches/learncurve/Bird4/results_210529_031959/train_dur_75s/replicate_5/StandardizeSpect	0.02	2.301022185879953	Bird4	2	Bengalese Finch
302	min_segment_dur_majority_vote	0.978530554140441	0.5263157894736842	0.7917495818744014	0.9671672169265901	75	6	TweetyNet	results/Bengalese_Finches/learncurve/Bird4/results_210529_031959	results/Bengalese_Finches/learncurve/Bird4/results_210529_031959/config_BirdsongRecognition_bird04.toml	data/BirdsongRecognition/Bird4/Wave_prep_210528_224959.csv	results/Bengalese_Finches/learncurve/Bird4/results_210529_031959/train_dur_75s/replicate_6/TweetyNet/checkpoints/max-val-acc-checkpoint.pt	results/Bengalese_Finches/learncurve/Bird4/results_210529_031959/train_dur_75s/replicate_6/StandardizeSpect	0.02	2.146944585955901	Bird4	2	Bengalese Finch
303	none	0.9761943997239668	7.131578947368421	0.7028596560394123	11.38142817163137	75	6	TweetyNet	results/Bengalese_Finches/learncurve/Bird4/results_210529_031959	results/Bengalese_Finches/learncurve/Bird4/results_210529_031959/config_BirdsongRecognition_bird04.toml	data/BirdsongRecognition/Bird4/Wave_prep_210528_224959.csv	results/Bengalese_Finches/learncurve/Bird4/results_210529_031959/train_dur_75s/replicate_6/TweetyNet/checkpoints/max-val-acc-checkpoint.pt	results/Bengalese_Finches/learncurve/Bird4/results_210529_031959/train_dur_75s/replicate_6/StandardizeSpect	0.02	2.3805600276033068	Bird4	2	Bengalese Finch
306	min_segment_dur_majority_vote	0.978176821180969	0.6052631578947368	0.77920997457921	1.13663320247855	75	7	TweetyNet	results/Bengalese_Finches/learncurve/Bird4/results_210529_031959	results/Bengalese_Finches/learncurve/Bird4/results_210529_031959/config_BirdsongRecognition_bird04.toml	data/BirdsongRecognition/Bird4/Wave_prep_210528_224959.csv	results/Bengalese_Finches/learncurve/Bird4/results_210529_031959/train_dur_75s/replicate_7/TweetyNet/checkpoints/max-val-acc-checkpoint.pt	results/Bengalese_Finches/learncurve/Bird4/results_210529_031959/train_dur_75s/replicate_7/StandardizeSpect	0.02	2.1823178819030957	Bird4	2	Bengalese Finch
307	none	0.9759255596662408	5.947368421052632	0.6981136197556645	9.49590872631366	75	7	TweetyNet	results/Bengalese_Finches/learncurve/Bird4/results_210529_031959	results/Bengalese_Finches/learncurve/Bird4/results_210529_031959/config_BirdsongRecognition_bird04.toml	data/BirdsongRecognition/Bird4/Wave_prep_210528_224959.csv	results/Bengalese_Finches/learncurve/Bird4/results_210529_031959/train_dur_75s/replicate_7/TweetyNet/checkpoints/max-val-acc-checkpoint.pt	results/Bengalese_Finches/learncurve/Bird4/results_210529_031959/train_dur_75s/replicate_7/StandardizeSpect	0.02	2.407444033375916	Bird4	2	Bengalese Finch
310	min_segment_dur_majority_vote	0.9783791966881296	0.5526315789473685	0.7999786609759297	0.89307800992017	75	8	TweetyNet	results/Bengalese_Finches/learncurve/Bird4/results_210529_031959	results/Bengalese_Finches/learncurve/Bird4/results_210529_031959/config_BirdsongRecognition_bird04.toml	data/BirdsongRecognition/Bird4/Wave_prep_210528_224959.csv	results/Bengalese_Finches/learncurve/Bird4/results_210529_031959/train_dur_75s/replicate_8/TweetyNet/checkpoints/max-val-acc-checkpoint.pt	results/Bengalese_Finches/learncurve/Bird4/results_210529_031959/train_dur_75s/replicate_8/StandardizeSpect	0.02	2.162080331187044	Bird4	2	Bengalese Finch
311	none	0.9771700807226116	5.052631578947368	0.7487213925661961	7.66666033018053	75	8	TweetyNet	results/Bengalese_Finches/learncurve/Bird4/results_210529_031959	results/Bengalese_Finches/learncurve/Bird4/results_210529_031959/config_BirdsongRecognition_bird04.toml	data/BirdsongRecognition/Bird4/Wave_prep_210528_224959.csv	results/Bengalese_Finches/learncurve/Bird4/results_210529_031959/train_dur_75s/replicate_8/TweetyNet/checkpoints/max-val-acc-checkpoint.pt	results/Bengalese_Finches/learncurve/Bird4/results_210529_031959/train_dur_75s/replicate_8/StandardizeSpect	0.02	2.282991927738842	Bird4	2	Bengalese Finch
314	min_segment_dur_majority_vote	0.9775950826278816	0.7894736842105263	0.7535494636674468	1.3543519829045498	75	9	TweetyNet	results/Bengalese_Finches/learncurve/Bird4/results_210529_031959	results/Bengalese_Finches/learncurve/Bird4/results_210529_031959/config_BirdsongRecognition_bird04.toml	data/BirdsongRecognition/Bird4/Wave_prep_210528_224959.csv	results/Bengalese_Finches/learncurve/Bird4/results_210529_031959/train_dur_75s/replicate_9/TweetyNet/checkpoints/max-val-acc-checkpoint.pt	results/Bengalese_Finches/learncurve/Bird4/results_210529_031959/train_dur_75s/replicate_9/StandardizeSpect	0.02	2.240491737211847	Bird4	2	Bengalese Finch
315	none	0.9762689248862852	6.131578947368421	0.6950216999673561	9.67360056231432	75	9	TweetyNet	results/Bengalese_Finches/learncurve/Bird4/results_210529_031959	results/Bengalese_Finches/learncurve/Bird4/results_210529_031959/config_BirdsongRecognition_bird04.toml	data/BirdsongRecognition/Bird4/Wave_prep_210528_224959.csv	results/Bengalese_Finches/learncurve/Bird4/results_210529_031959/train_dur_75s/replicate_9/TweetyNet/checkpoints/max-val-acc-checkpoint.pt	results/Bengalese_Finches/learncurve/Bird4/results_210529_031959/train_dur_75s/replicate_9/StandardizeSpect	0.02	2.373107511371475	Bird4	2	Bengalese Finch
318	min_segment_dur_majority_vote	0.9779860377204432	0.7105263157894737	0.7743912244890275	1.22846536543137	75	10	TweetyNet	results/Bengalese_Finches/learncurve/Bird4/results_210529_031959	results/Bengalese_Finches/learncurve/Bird4/results_210529_031959/config_BirdsongRecognition_bird04.toml	data/BirdsongRecognition/Bird4/Wave_prep_210528_224959.csv	results/Bengalese_Finches/learncurve/Bird4/results_210529_031959/train_dur_75s/replicate_10/TweetyNet/checkpoints/max-val-acc-checkpoint.pt	results/Bengalese_Finches/learncurve/Bird4/results_210529_031959/train_dur_75s/replicate_10/StandardizeSpect	0.02	2.201396227955688	Bird4	2	Bengalese Finch
319	none	0.9760705381897756	6.7631578947368425	0.7073903483957388	11.15702414151408	75	10	TweetyNet	results/Bengalese_Finches/learncurve/Bird4/results_210529_031959	results/Bengalese_Finches/learncurve/Bird4/results_210529_031959/config_BirdsongRecognition_bird04.toml	data/BirdsongRecognition/Bird4/Wave_prep_210528_224959.csv	results/Bengalese_Finches/learncurve/Bird4/results_210529_031959/train_dur_75s/replicate_10/TweetyNet/checkpoints/max-val-acc-checkpoint.pt	results/Bengalese_Finches/learncurve/Bird4/results_210529_031959/train_dur_75s/replicate_10/StandardizeSpect	0.02	2.392946181022426	Bird4	2	Bengalese Finch
322	min_segment_dur_majority_vote	0.9789484362871174	0.6052631578947368	0.7768937614145218	1.1312802015747798	120	1	TweetyNet	results/Bengalese_Finches/learncurve/Bird4/results_210529_031959	results/Bengalese_Finches/learncurve/Bird4/results_210529_031959/config_BirdsongRecognition_bird04.toml	data/BirdsongRecognition/Bird4/Wave_prep_210528_224959.csv	results/Bengalese_Finches/learncurve/Bird4/results_210529_031959/train_dur_120s/replicate_1/TweetyNet/checkpoints/max-val-acc-checkpoint.pt	results/Bengalese_Finches/learncurve/Bird4/results_210529_031959/train_dur_120s/replicate_1/StandardizeSpect	0.02	2.105156371288264	Bird4	3	Bengalese Finch
323	none	0.9778391632165824	4.552631578947368	0.7278433283231878	7.47297652458047	120	1	TweetyNet	results/Bengalese_Finches/learncurve/Bird4/results_210529_031959	results/Bengalese_Finches/learncurve/Bird4/results_210529_031959/config_BirdsongRecognition_bird04.toml	data/BirdsongRecognition/Bird4/Wave_prep_210528_224959.csv	results/Bengalese_Finches/learncurve/Bird4/results_210529_031959/train_dur_120s/replicate_1/TweetyNet/checkpoints/max-val-acc-checkpoint.pt	results/Bengalese_Finches/learncurve/Bird4/results_210529_031959/train_dur_120s/replicate_1/StandardizeSpect	0.02	2.2160836783417515	Bird4	3	Bengalese Finch
326	min_segment_dur_majority_vote	0.9802643909405868	0.5789473684210527	0.8211466981903511	0.95320291188276	120	2	TweetyNet	results/Bengalese_Finches/learncurve/Bird4/results_210529_031959	results/Bengalese_Finches/learncurve/Bird4/results_210529_031959/config_BirdsongRecognition_bird04.toml	data/BirdsongRecognition/Bird4/Wave_prep_210528_224959.csv	results/Bengalese_Finches/learncurve/Bird4/results_210529_031959/train_dur_120s/replicate_2/TweetyNet/checkpoints/max-val-acc-checkpoint.pt	results/Bengalese_Finches/learncurve/Bird4/results_210529_031959/train_dur_120s/replicate_2/StandardizeSpect	0.02	1.9735609059413184	Bird4	3	Bengalese Finch
327	none	0.978827143006982	6.052631578947368	0.7486818232557286	9.76643485640607	120	2	TweetyNet	results/Bengalese_Finches/learncurve/Bird4/results_210529_031959	results/Bengalese_Finches/learncurve/Bird4/results_210529_031959/config_BirdsongRecognition_bird04.toml	data/BirdsongRecognition/Bird4/Wave_prep_210528_224959.csv	results/Bengalese_Finches/learncurve/Bird4/results_210529_031959/train_dur_120s/replicate_2/TweetyNet/checkpoints/max-val-acc-checkpoint.pt	results/Bengalese_Finches/learncurve/Bird4/results_210529_031959/train_dur_120s/replicate_2/StandardizeSpect	0.02	2.1172856993017963	Bird4	3	Bengalese Finch
330	min_segment_dur_majority_vote	0.9789614845796388	0.7105263157894737	0.7807036605128723	1.30858585914831	120	3	TweetyNet	results/Bengalese_Finches/learncurve/Bird4/results_210529_031959	results/Bengalese_Finches/learncurve/Bird4/results_210529_031959/config_BirdsongRecognition_bird04.toml	data/BirdsongRecognition/Bird4/Wave_prep_210528_224959.csv	results/Bengalese_Finches/learncurve/Bird4/results_210529_031959/train_dur_120s/replicate_3/TweetyNet/checkpoints/max-val-acc-checkpoint.pt	results/Bengalese_Finches/learncurve/Bird4/results_210529_031959/train_dur_120s/replicate_3/StandardizeSpect	0.02	2.103851542036106	Bird4	3	Bengalese Finch
331	none	0.9770921048293988	5.289473684210527	0.7084207236112482	8.91153536438124	120	3	TweetyNet	results/Bengalese_Finches/learncurve/Bird4/results_210529_031959	results/Bengalese_Finches/learncurve/Bird4/results_210529_031959/config_BirdsongRecognition_bird04.toml	data/BirdsongRecognition/Bird4/Wave_prep_210528_224959.csv	results/Bengalese_Finches/learncurve/Bird4/results_210529_031959/train_dur_120s/replicate_3/TweetyNet/checkpoints/max-val-acc-checkpoint.pt	results/Bengalese_Finches/learncurve/Bird4/results_210529_031959/train_dur_120s/replicate_3/StandardizeSpect	0.02	2.29078951706011	Bird4	3	Bengalese Finch
334	min_segment_dur_majority_vote	0.9768754689444902	0.7894736842105263	0.752072094940442	1.44160324095742	120	4	TweetyNet	results/Bengalese_Finches/learncurve/Bird4/results_210529_031959	results/Bengalese_Finches/learncurve/Bird4/results_210529_031959/config_BirdsongRecognition_bird04.toml	data/BirdsongRecognition/Bird4/Wave_prep_210528_224959.csv	results/Bengalese_Finches/learncurve/Bird4/results_210529_031959/train_dur_120s/replicate_4/TweetyNet/checkpoints/max-val-acc-checkpoint.pt	results/Bengalese_Finches/learncurve/Bird4/results_210529_031959/train_dur_120s/replicate_4/StandardizeSpect	0.02	2.3124531055509823	Bird4	3	Bengalese Finch
335	none	0.9756807804911416	5.052631578947368	0.7036388693571917	7.8688587376839605	120	4	TweetyNet	results/Bengalese_Finches/learncurve/Bird4/results_210529_031959	results/Bengalese_Finches/learncurve/Bird4/results_210529_031959/config_BirdsongRecognition_bird04.toml	data/BirdsongRecognition/Bird4/Wave_prep_210528_224959.csv	results/Bengalese_Finches/learncurve/Bird4/results_210529_031959/train_dur_120s/replicate_4/TweetyNet/checkpoints/max-val-acc-checkpoint.pt	results/Bengalese_Finches/learncurve/Bird4/results_210529_031959/train_dur_120s/replicate_4/StandardizeSpect	0.02	2.4319219508858403	Bird4	3	Bengalese Finch
338	min_segment_dur_majority_vote	0.9792641588975912	0.5	0.808866954267513	0.90276083185089	120	5	TweetyNet	results/Bengalese_Finches/learncurve/Bird4/results_210529_031959	results/Bengalese_Finches/learncurve/Bird4/results_210529_031959/config_BirdsongRecognition_bird04.toml	data/BirdsongRecognition/Bird4/Wave_prep_210528_224959.csv	results/Bengalese_Finches/learncurve/Bird4/results_210529_031959/train_dur_120s/replicate_5/TweetyNet/checkpoints/max-val-acc-checkpoint.pt	results/Bengalese_Finches/learncurve/Bird4/results_210529_031959/train_dur_120s/replicate_5/StandardizeSpect	0.02	2.073584110240889	Bird4	3	Bengalese Finch
339	none	0.9769419495984698	5.289473684210527	0.7201645096569935	8.65006388755161	120	5	TweetyNet	results/Bengalese_Finches/learncurve/Bird4/results_210529_031959	results/Bengalese_Finches/learncurve/Bird4/results_210529_031959/config_BirdsongRecognition_bird04.toml	data/BirdsongRecognition/Bird4/Wave_prep_210528_224959.csv	results/Bengalese_Finches/learncurve/Bird4/results_210529_031959/train_dur_120s/replicate_5/TweetyNet/checkpoints/max-val-acc-checkpoint.pt	results/Bengalese_Finches/learncurve/Bird4/results_210529_031959/train_dur_120s/replicate_5/StandardizeSpect	0.02	2.3058050401530195	Bird4	3	Bengalese Finch
342	min_segment_dur_majority_vote	0.9770284338695724	0.8157894736842105	0.733984526139695	1.59239419017071	120	6	TweetyNet	results/Bengalese_Finches/learncurve/Bird4/results_210529_031959	results/Bengalese_Finches/learncurve/Bird4/results_210529_031959/config_BirdsongRecognition_bird04.toml	data/BirdsongRecognition/Bird4/Wave_prep_210528_224959.csv	results/Bengalese_Finches/learncurve/Bird4/results_210529_031959/train_dur_120s/replicate_6/TweetyNet/checkpoints/max-val-acc-checkpoint.pt	results/Bengalese_Finches/learncurve/Bird4/results_210529_031959/train_dur_120s/replicate_6/StandardizeSpect	0.02	2.297156613042761	Bird4	3	Bengalese Finch
343	none	0.9754874657418104	5.868421052631579	0.6737439814601247	9.74274114669245	120	6	TweetyNet	results/Bengalese_Finches/learncurve/Bird4/results_210529_031959	results/Bengalese_Finches/learncurve/Bird4/results_210529_031959/config_BirdsongRecognition_bird04.toml	data/BirdsongRecognition/Bird4/Wave_prep_210528_224959.csv	results/Bengalese_Finches/learncurve/Bird4/results_210529_031959/train_dur_120s/replicate_6/TweetyNet/checkpoints/max-val-acc-checkpoint.pt	results/Bengalese_Finches/learncurve/Bird4/results_210529_031959/train_dur_120s/replicate_6/StandardizeSpect	0.02	2.451253425818956	Bird4	3	Bengalese Finch
346	min_segment_dur_majority_vote	0.9791184187931344	0.5526315789473685	0.7909549230504669	0.9094110602544101	120	7	TweetyNet	results/Bengalese_Finches/learncurve/Bird4/results_210529_031959	results/Bengalese_Finches/learncurve/Bird4/results_210529_031959/config_BirdsongRecognition_bird04.toml	data/BirdsongRecognition/Bird4/Wave_prep_210528_224959.csv	results/Bengalese_Finches/learncurve/Bird4/results_210529_031959/train_dur_120s/replicate_7/TweetyNet/checkpoints/max-val-acc-checkpoint.pt	results/Bengalese_Finches/learncurve/Bird4/results_210529_031959/train_dur_120s/replicate_7/StandardizeSpect	0.02	2.0881581206865563	Bird4	3	Bengalese Finch
347	none	0.9779275677120616	3.8947368421052633	0.7383330041314324	6.5087418491494	120	7	TweetyNet	results/Bengalese_Finches/learncurve/Bird4/results_210529_031959	results/Bengalese_Finches/learncurve/Bird4/results_210529_031959/config_BirdsongRecognition_bird04.toml	data/BirdsongRecognition/Bird4/Wave_prep_210528_224959.csv	results/Bengalese_Finches/learncurve/Bird4/results_210529_031959/train_dur_120s/replicate_7/TweetyNet/checkpoints/max-val-acc-checkpoint.pt	results/Bengalese_Finches/learncurve/Bird4/results_210529_031959/train_dur_120s/replicate_7/StandardizeSpect	0.02	2.2072432287938426	Bird4	3	Bengalese Finch
350	min_segment_dur_majority_vote	0.9783225929242112	0.7368421052631579	0.7921179839841841	1.29297247609378	120	8	TweetyNet	results/Bengalese_Finches/learncurve/Bird4/results_210529_031959	results/Bengalese_Finches/learncurve/Bird4/results_210529_031959/config_BirdsongRecognition_bird04.toml	data/BirdsongRecognition/Bird4/Wave_prep_210528_224959.csv	results/Bengalese_Finches/learncurve/Bird4/results_210529_031959/train_dur_120s/replicate_8/TweetyNet/checkpoints/max-val-acc-checkpoint.pt	results/Bengalese_Finches/learncurve/Bird4/results_210529_031959/train_dur_120s/replicate_8/StandardizeSpect	0.02	2.16774070757888	Bird4	3	Bengalese Finch
351	none	0.9760850828361302	5.052631578947368	0.7078868837134843	8.12834198263057	120	8	TweetyNet	results/Bengalese_Finches/learncurve/Bird4/results_210529_031959	results/Bengalese_Finches/learncurve/Bird4/results_210529_031959/config_BirdsongRecognition_bird04.toml	data/BirdsongRecognition/Bird4/Wave_prep_210528_224959.csv	results/Bengalese_Finches/learncurve/Bird4/results_210529_031959/train_dur_120s/replicate_8/TweetyNet/checkpoints/max-val-acc-checkpoint.pt	results/Bengalese_Finches/learncurve/Bird4/results_210529_031959/train_dur_120s/replicate_8/StandardizeSpect	0.02	2.391491716386984	Bird4	3	Bengalese Finch
354	min_segment_dur_majority_vote	0.9788969947434296	0.5526315789473685	0.7988068050733118	0.9998265026298201	120	9	TweetyNet	results/Bengalese_Finches/learncurve/Bird4/results_210529_031959	results/Bengalese_Finches/learncurve/Bird4/results_210529_031959/config_BirdsongRecognition_bird04.toml	data/BirdsongRecognition/Bird4/Wave_prep_210528_224959.csv	results/Bengalese_Finches/learncurve/Bird4/results_210529_031959/train_dur_120s/replicate_9/TweetyNet/checkpoints/max-val-acc-checkpoint.pt	results/Bengalese_Finches/learncurve/Bird4/results_210529_031959/train_dur_120s/replicate_9/StandardizeSpect	0.02	2.1103005256570384	Bird4	3	Bengalese Finch
355	none	0.976826865001016	5.7105263157894735	0.723417186911034	9.42853318009589	120	9	TweetyNet	results/Bengalese_Finches/learncurve/Bird4/results_210529_031959	results/Bengalese_Finches/learncurve/Bird4/results_210529_031959/config_BirdsongRecognition_bird04.toml	data/BirdsongRecognition/Bird4/Wave_prep_210528_224959.csv	results/Bengalese_Finches/learncurve/Bird4/results_210529_031959/train_dur_120s/replicate_9/TweetyNet/checkpoints/max-val-acc-checkpoint.pt	results/Bengalese_Finches/learncurve/Bird4/results_210529_031959/train_dur_120s/replicate_9/StandardizeSpect	0.02	2.31731349989841	Bird4	3	Bengalese Finch
358	min_segment_dur_majority_vote	0.9785649661478651	0.6052631578947368	0.7879316536628668	1.0892951695975	120	10	TweetyNet	results/Bengalese_Finches/learncurve/Bird4/results_210529_031959	results/Bengalese_Finches/learncurve/Bird4/results_210529_031959/config_BirdsongRecognition_bird04.toml	data/BirdsongRecognition/Bird4/Wave_prep_210528_224959.csv	results/Bengalese_Finches/learncurve/Bird4/results_210529_031959/train_dur_120s/replicate_10/TweetyNet/checkpoints/max-val-acc-checkpoint.pt	results/Bengalese_Finches/learncurve/Bird4/results_210529_031959/train_dur_120s/replicate_10/StandardizeSpect	0.02	2.1435033852134744	Bird4	3	Bengalese Finch
359	none	0.9770395429634708	5.289473684210527	0.7188849671419896	8.99422439938303	120	10	TweetyNet	results/Bengalese_Finches/learncurve/Bird4/results_210529_031959	results/Bengalese_Finches/learncurve/Bird4/results_210529_031959/config_BirdsongRecognition_bird04.toml	data/BirdsongRecognition/Bird4/Wave_prep_210528_224959.csv	results/Bengalese_Finches/learncurve/Bird4/results_210529_031959/train_dur_120s/replicate_10/TweetyNet/checkpoints/max-val-acc-checkpoint.pt	results/Bengalese_Finches/learncurve/Bird4/results_210529_031959/train_dur_120s/replicate_10/StandardizeSpect	0.02	2.296045703652916	Bird4	3	Bengalese Finch
362	min_segment_dur_majority_vote	0.9810254108054304	0.6052631578947368	0.8110002823674076	1.26778493089303	600	1	TweetyNet	results/Bengalese_Finches/learncurve/Bird4/results_210529_031959	results/Bengalese_Finches/learncurve/Bird4/results_210529_031959/config_BirdsongRecognition_bird04.toml	data/BirdsongRecognition/Bird4/Wave_prep_210528_224959.csv	results/Bengalese_Finches/learncurve/Bird4/results_210529_031959/train_dur_600s/replicate_1/TweetyNet/checkpoints/max-val-acc-checkpoint.pt	results/Bengalese_Finches/learncurve/Bird4/results_210529_031959/train_dur_600s/replicate_1/StandardizeSpect	0.02	1.8974589194569624	Bird4	6	Bengalese Finch
363	none	0.980690269052192	3.8684210526315783	0.7738287624022342	6.55319864454801	600	1	TweetyNet	results/Bengalese_Finches/learncurve/Bird4/results_210529_031959	results/Bengalese_Finches/learncurve/Bird4/results_210529_031959/config_BirdsongRecognition_bird04.toml	data/BirdsongRecognition/Bird4/Wave_prep_210528_224959.csv	results/Bengalese_Finches/learncurve/Bird4/results_210529_031959/train_dur_600s/replicate_1/TweetyNet/checkpoints/max-val-acc-checkpoint.pt	results/Bengalese_Finches/learncurve/Bird4/results_210529_031959/train_dur_600s/replicate_1/StandardizeSpect	0.02	1.9309730947807855	Bird4	6	Bengalese Finch
366	min_segment_dur_majority_vote	0.9820258601222184	0.3947368421052631	0.8509127172058993	0.70585486317022	600	2	TweetyNet	results/Bengalese_Finches/learncurve/Bird4/results_210529_031959	results/Bengalese_Finches/learncurve/Bird4/results_210529_031959/config_BirdsongRecognition_bird04.toml	data/BirdsongRecognition/Bird4/Wave_prep_210528_224959.csv	results/Bengalese_Finches/learncurve/Bird4/results_210529_031959/train_dur_600s/replicate_2/TweetyNet/checkpoints/max-val-acc-checkpoint.pt	results/Bengalese_Finches/learncurve/Bird4/results_210529_031959/train_dur_600s/replicate_2/StandardizeSpect	0.02	1.7974139877781736	Bird4	6	Bengalese Finch
367	none	0.980943903761035	4.052631578947368	0.7929047132790142	6.885137005058111	600	2	TweetyNet	results/Bengalese_Finches/learncurve/Bird4/results_210529_031959	results/Bengalese_Finches/learncurve/Bird4/results_210529_031959/config_BirdsongRecognition_bird04.toml	data/BirdsongRecognition/Bird4/Wave_prep_210528_224959.csv	results/Bengalese_Finches/learncurve/Bird4/results_210529_031959/train_dur_600s/replicate_2/TweetyNet/checkpoints/max-val-acc-checkpoint.pt	results/Bengalese_Finches/learncurve/Bird4/results_210529_031959/train_dur_600s/replicate_2/StandardizeSpect	0.02	1.905609623896498	Bird4	6	Bengalese Finch
370	min_segment_dur_majority_vote	0.9823406259178388	0.3947368421052631	0.8528446347564199	0.75430592321807	600	3	TweetyNet	results/Bengalese_Finches/learncurve/Bird4/results_210529_031959	results/Bengalese_Finches/learncurve/Bird4/results_210529_031959/config_BirdsongRecognition_bird04.toml	data/BirdsongRecognition/Bird4/Wave_prep_210528_224959.csv	results/Bengalese_Finches/learncurve/Bird4/results_210529_031959/train_dur_600s/replicate_3/TweetyNet/checkpoints/max-val-acc-checkpoint.pt	results/Bengalese_Finches/learncurve/Bird4/results_210529_031959/train_dur_600s/replicate_3/StandardizeSpect	0.02	1.7659374082161117	Bird4	6	Bengalese Finch
371	none	0.9812902444895458	5.157894736842105	0.7960408967975271	8.40476634478159	600	3	TweetyNet	results/Bengalese_Finches/learncurve/Bird4/results_210529_031959	results/Bengalese_Finches/learncurve/Bird4/results_210529_031959/config_BirdsongRecognition_bird04.toml	data/BirdsongRecognition/Bird4/Wave_prep_210528_224959.csv	results/Bengalese_Finches/learncurve/Bird4/results_210529_031959/train_dur_600s/replicate_3/TweetyNet/checkpoints/max-val-acc-checkpoint.pt	results/Bengalese_Finches/learncurve/Bird4/results_210529_031959/train_dur_600s/replicate_3/StandardizeSpect	0.02	1.8709755510454171	Bird4	6	Bengalese Finch
374	min_segment_dur_majority_vote	0.9816770586384947	0.3684210526315789	0.8311369055876521	0.66588276459113	600	4	TweetyNet	results/Bengalese_Finches/learncurve/Bird4/results_210529_031959	results/Bengalese_Finches/learncurve/Bird4/results_210529_031959/config_BirdsongRecognition_bird04.toml	data/BirdsongRecognition/Bird4/Wave_prep_210528_224959.csv	results/Bengalese_Finches/learncurve/Bird4/results_210529_031959/train_dur_600s/replicate_4/TweetyNet/checkpoints/max-val-acc-checkpoint.pt	results/Bengalese_Finches/learncurve/Bird4/results_210529_031959/train_dur_600s/replicate_4/StandardizeSpect	0.02	1.832294136150514	Bird4	6	Bengalese Finch
375	none	0.9804232729017874	4.894736842105263	0.7704299607065351	8.16867158853378	600	4	TweetyNet	results/Bengalese_Finches/learncurve/Bird4/results_210529_031959	results/Bengalese_Finches/learncurve/Bird4/results_210529_031959/config_BirdsongRecognition_bird04.toml	data/BirdsongRecognition/Bird4/Wave_prep_210528_224959.csv	results/Bengalese_Finches/learncurve/Bird4/results_210529_031959/train_dur_600s/replicate_4/TweetyNet/checkpoints/max-val-acc-checkpoint.pt	results/Bengalese_Finches/learncurve/Bird4/results_210529_031959/train_dur_600s/replicate_4/StandardizeSpect	0.02	1.9576727098212563	Bird4	6	Bengalese Finch
378	min_segment_dur_majority_vote	0.9819778624003634	0.4210526315789473	0.832590445684756	0.82989952132891	600	5	TweetyNet	results/Bengalese_Finches/learncurve/Bird4/results_210529_031959	results/Bengalese_Finches/learncurve/Bird4/results_210529_031959/config_BirdsongRecognition_bird04.toml	data/BirdsongRecognition/Bird4/Wave_prep_210528_224959.csv	results/Bengalese_Finches/learncurve/Bird4/results_210529_031959/train_dur_600s/replicate_5/TweetyNet/checkpoints/max-val-acc-checkpoint.pt	results/Bengalese_Finches/learncurve/Bird4/results_210529_031959/train_dur_600s/replicate_5/StandardizeSpect	0.02	1.802213759963656	Bird4	6	Bengalese Finch
379	none	0.9806713389961684	4.157894736842105	0.7763294098489967	6.98888602877521	600	5	TweetyNet	results/Bengalese_Finches/learncurve/Bird4/results_210529_031959	results/Bengalese_Finches/learncurve/Bird4/results_210529_031959/config_BirdsongRecognition_bird04.toml	data/BirdsongRecognition/Bird4/Wave_prep_210528_224959.csv	results/Bengalese_Finches/learncurve/Bird4/results_210529_031959/train_dur_600s/replicate_5/TweetyNet/checkpoints/max-val-acc-checkpoint.pt	results/Bengalese_Finches/learncurve/Bird4/results_210529_031959/train_dur_600s/replicate_5/StandardizeSpect	0.02	1.932866100383146	Bird4	6	Bengalese Finch
382	min_segment_dur_majority_vote	0.9814401636798822	0.4473684210526316	0.8184398219149346	0.7376992290402901	600	6	TweetyNet	results/Bengalese_Finches/learncurve/Bird4/results_210529_031959	results/Bengalese_Finches/learncurve/Bird4/results_210529_031959/config_BirdsongRecognition_bird04.toml	data/BirdsongRecognition/Bird4/Wave_prep_210528_224959.csv	results/Bengalese_Finches/learncurve/Bird4/results_210529_031959/train_dur_600s/replicate_6/TweetyNet/checkpoints/max-val-acc-checkpoint.pt	results/Bengalese_Finches/learncurve/Bird4/results_210529_031959/train_dur_600s/replicate_6/StandardizeSpect	0.02	1.8559836320117815	Bird4	6	Bengalese Finch
383	none	0.9804086527007322	4.289473684210527	0.7597973410892344	6.620279655053269	600	6	TweetyNet	results/Bengalese_Finches/learncurve/Bird4/results_210529_031959	results/Bengalese_Finches/learncurve/Bird4/results_210529_031959/config_BirdsongRecognition_bird04.toml	data/BirdsongRecognition/Bird4/Wave_prep_210528_224959.csv	results/Bengalese_Finches/learncurve/Bird4/results_210529_031959/train_dur_600s/replicate_6/TweetyNet/checkpoints/max-val-acc-checkpoint.pt	results/Bengalese_Finches/learncurve/Bird4/results_210529_031959/train_dur_600s/replicate_6/StandardizeSpect	0.02	1.9591347299267812	Bird4	6	Bengalese Finch
386	min_segment_dur_majority_vote	0.9823121843419408	0.2894736842105263	0.855940653122917	0.6980796029234699	600	7	TweetyNet	results/Bengalese_Finches/learncurve/Bird4/results_210529_031959	results/Bengalese_Finches/learncurve/Bird4/results_210529_031959/config_BirdsongRecognition_bird04.toml	data/BirdsongRecognition/Bird4/Wave_prep_210528_224959.csv	results/Bengalese_Finches/learncurve/Bird4/results_210529_031959/train_dur_600s/replicate_7/TweetyNet/checkpoints/max-val-acc-checkpoint.pt	results/Bengalese_Finches/learncurve/Bird4/results_210529_031959/train_dur_600s/replicate_7/StandardizeSpect	0.02	1.7687815658059214	Bird4	6	Bengalese Finch
387	none	0.9813036407038522	3.842105263157895	0.8034892603872644	6.398868013032789	600	7	TweetyNet	results/Bengalese_Finches/learncurve/Bird4/results_210529_031959	results/Bengalese_Finches/learncurve/Bird4/results_210529_031959/config_BirdsongRecognition_bird04.toml	data/BirdsongRecognition/Bird4/Wave_prep_210528_224959.csv	results/Bengalese_Finches/learncurve/Bird4/results_210529_031959/train_dur_600s/replicate_7/TweetyNet/checkpoints/max-val-acc-checkpoint.pt	results/Bengalese_Finches/learncurve/Bird4/results_210529_031959/train_dur_600s/replicate_7/StandardizeSpect	0.02	1.8696359296147769	Bird4	6	Bengalese Finch
390	min_segment_dur_majority_vote	0.9824346152537532	0.3157894736842105	0.8597349144889783	0.54899835285502	600	8	TweetyNet	results/Bengalese_Finches/learncurve/Bird4/results_210529_031959	results/Bengalese_Finches/learncurve/Bird4/results_210529_031959/config_BirdsongRecognition_bird04.toml	data/BirdsongRecognition/Bird4/Wave_prep_210528_224959.csv	results/Bengalese_Finches/learncurve/Bird4/results_210529_031959/train_dur_600s/replicate_8/TweetyNet/checkpoints/max-val-acc-checkpoint.pt	results/Bengalese_Finches/learncurve/Bird4/results_210529_031959/train_dur_600s/replicate_8/StandardizeSpect	0.02	1.7565384746246804	Bird4	6	Bengalese Finch
391	none	0.9809509626112368	4.2368421052631575	0.7963047386471123	6.693637834407371	600	8	TweetyNet	results/Bengalese_Finches/learncurve/Bird4/results_210529_031959	results/Bengalese_Finches/learncurve/Bird4/results_210529_031959/config_BirdsongRecognition_bird04.toml	data/BirdsongRecognition/Bird4/Wave_prep_210528_224959.csv	results/Bengalese_Finches/learncurve/Bird4/results_210529_031959/train_dur_600s/replicate_8/TweetyNet/checkpoints/max-val-acc-checkpoint.pt	results/Bengalese_Finches/learncurve/Bird4/results_210529_031959/train_dur_600s/replicate_8/StandardizeSpect	0.02	1.904903738876318	Bird4	6	Bengalese Finch
394	min_segment_dur_majority_vote	0.9821379924783208	0.4210526315789473	0.8521980038754903	0.73103041466156	600	9	TweetyNet	results/Bengalese_Finches/learncurve/Bird4/results_210529_031959	results/Bengalese_Finches/learncurve/Bird4/results_210529_031959/config_BirdsongRecognition_bird04.toml	data/BirdsongRecognition/Bird4/Wave_prep_210528_224959.csv	results/Bengalese_Finches/learncurve/Bird4/results_210529_031959/train_dur_600s/replicate_9/TweetyNet/checkpoints/max-val-acc-checkpoint.pt	results/Bengalese_Finches/learncurve/Bird4/results_210529_031959/train_dur_600s/replicate_9/StandardizeSpect	0.02	1.7862007521679324	Bird4	6	Bengalese Finch
395	none	0.9813589443886912	3.9210526315789473	0.7973465198994031	6.07664099118122	600	9	TweetyNet	results/Bengalese_Finches/learncurve/Bird4/results_210529_031959	results/Bengalese_Finches/learncurve/Bird4/results_210529_031959/config_BirdsongRecognition_bird04.toml	data/BirdsongRecognition/Bird4/Wave_prep_210528_224959.csv	results/Bengalese_Finches/learncurve/Bird4/results_210529_031959/train_dur_600s/replicate_9/TweetyNet/checkpoints/max-val-acc-checkpoint.pt	results/Bengalese_Finches/learncurve/Bird4/results_210529_031959/train_dur_600s/replicate_9/StandardizeSpect	0.02	1.8641055611308688	Bird4	6	Bengalese Finch
398	min_segment_dur_majority_vote	0.9819010845031396	0.4210526315789473	0.8271798905851933	0.7110999864802501	600	10	TweetyNet	results/Bengalese_Finches/learncurve/Bird4/results_210529_031959	results/Bengalese_Finches/learncurve/Bird4/results_210529_031959/config_BirdsongRecognition_bird04.toml	data/BirdsongRecognition/Bird4/Wave_prep_210528_224959.csv	results/Bengalese_Finches/learncurve/Bird4/results_210529_031959/train_dur_600s/replicate_10/TweetyNet/checkpoints/max-val-acc-checkpoint.pt	results/Bengalese_Finches/learncurve/Bird4/results_210529_031959/train_dur_600s/replicate_10/StandardizeSpect	0.02	1.809891549686049	Bird4	6	Bengalese Finch
399	none	0.9806643592765132	3.9210526315789473	0.7659703030338233	6.53429800940142	600	10	TweetyNet	results/Bengalese_Finches/learncurve/Bird4/results_210529_031959	results/Bengalese_Finches/learncurve/Bird4/results_210529_031959/config_BirdsongRecognition_bird04.toml	data/BirdsongRecognition/Bird4/Wave_prep_210528_224959.csv	results/Bengalese_Finches/learncurve/Bird4/results_210529_031959/train_dur_600s/replicate_10/TweetyNet/checkpoints/max-val-acc-checkpoint.pt	results/Bengalese_Finches/learncurve/Bird4/results_210529_031959/train_dur_600s/replicate_10/StandardizeSpect	0.02	1.9335640723486924	Bird4	6	Bengalese Finch
402	min_segment_dur_majority_vote	0.98098074729527	0.5263157894736842	0.8077286352208403	0.9497419051323	480	1	TweetyNet	results/Bengalese_Finches/learncurve/Bird4/results_210529_031959	results/Bengalese_Finches/learncurve/Bird4/results_210529_031959/config_BirdsongRecognition_bird04.toml	data/BirdsongRecognition/Bird4/Wave_prep_210528_224959.csv	results/Bengalese_Finches/learncurve/Bird4/results_210529_031959/train_dur_480s/replicate_1/TweetyNet/checkpoints/max-val-acc-checkpoint.pt	results/Bengalese_Finches/learncurve/Bird4/results_210529_031959/train_dur_480s/replicate_1/StandardizeSpect	0.02	1.9019252704729928	Bird4	5	Bengalese Finch
403	none	0.980022121743502	4.2631578947368425	0.7492613513817714	6.740074458448619	480	1	TweetyNet	results/Bengalese_Finches/learncurve/Bird4/results_210529_031959	results/Bengalese_Finches/learncurve/Bird4/results_210529_031959/config_BirdsongRecognition_bird04.toml	data/BirdsongRecognition/Bird4/Wave_prep_210528_224959.csv	results/Bengalese_Finches/learncurve/Bird4/results_210529_031959/train_dur_480s/replicate_1/TweetyNet/checkpoints/max-val-acc-checkpoint.pt	results/Bengalese_Finches/learncurve/Bird4/results_210529_031959/train_dur_480s/replicate_1/StandardizeSpect	0.02	1.9977878256497883	Bird4	5	Bengalese Finch
406	min_segment_dur_majority_vote	0.9821065335664542	0.3684210526315789	0.8471743349088721	0.6948990380993699	480	2	TweetyNet	results/Bengalese_Finches/learncurve/Bird4/results_210529_031959	results/Bengalese_Finches/learncurve/Bird4/results_210529_031959/config_BirdsongRecognition_bird04.toml	data/BirdsongRecognition/Bird4/Wave_prep_210528_224959.csv	results/Bengalese_Finches/learncurve/Bird4/results_210529_031959/train_dur_480s/replicate_2/TweetyNet/checkpoints/max-val-acc-checkpoint.pt	results/Bengalese_Finches/learncurve/Bird4/results_210529_031959/train_dur_480s/replicate_2/StandardizeSpect	0.02	1.7893466433545837	Bird4	5	Bengalese Finch
407	none	0.9803656129511524	4.131578947368421	0.7633889707549175	6.8636918057125795	480	2	TweetyNet	results/Bengalese_Finches/learncurve/Bird4/results_210529_031959	results/Bengalese_Finches/learncurve/Bird4/results_210529_031959/config_BirdsongRecognition_bird04.toml	data/BirdsongRecognition/Bird4/Wave_prep_210528_224959.csv	results/Bengalese_Finches/learncurve/Bird4/results_210529_031959/train_dur_480s/replicate_2/TweetyNet/checkpoints/max-val-acc-checkpoint.pt	results/Bengalese_Finches/learncurve/Bird4/results_210529_031959/train_dur_480s/replicate_2/StandardizeSpect	0.02	1.9634387048847568	Bird4	5	Bengalese Finch
410	min_segment_dur_majority_vote	0.9809822862631452	0.4210526315789473	0.8391850406573159	0.76605214782571	480	3	TweetyNet	results/Bengalese_Finches/learncurve/Bird4/results_210529_031959	results/Bengalese_Finches/learncurve/Bird4/results_210529_031959/config_BirdsongRecognition_bird04.toml	data/BirdsongRecognition/Bird4/Wave_prep_210528_224959.csv	results/Bengalese_Finches/learncurve/Bird4/results_210529_031959/train_dur_480s/replicate_3/TweetyNet/checkpoints/max-val-acc-checkpoint.pt	results/Bengalese_Finches/learncurve/Bird4/results_210529_031959/train_dur_480s/replicate_3/StandardizeSpect	0.02	1.901771373685468	Bird4	5	Bengalese Finch
411	none	0.979764899026094	3.3421052631578947	0.7813384949953658	5.39271046895214	480	3	TweetyNet	results/Bengalese_Finches/learncurve/Bird4/results_210529_031959	results/Bengalese_Finches/learncurve/Bird4/results_210529_031959/config_BirdsongRecognition_bird04.toml	data/BirdsongRecognition/Bird4/Wave_prep_210528_224959.csv	results/Bengalese_Finches/learncurve/Bird4/results_210529_031959/train_dur_480s/replicate_3/TweetyNet/checkpoints/max-val-acc-checkpoint.pt	results/Bengalese_Finches/learncurve/Bird4/results_210529_031959/train_dur_480s/replicate_3/StandardizeSpect	0.02	2.02351009739059	Bird4	5	Bengalese Finch
414	min_segment_dur_majority_vote	0.981859673250056	0.3421052631578947	0.8596495892275754	0.49979886027864	480	4	TweetyNet	results/Bengalese_Finches/learncurve/Bird4/results_210529_031959	results/Bengalese_Finches/learncurve/Bird4/results_210529_031959/config_BirdsongRecognition_bird04.toml	data/BirdsongRecognition/Bird4/Wave_prep_210528_224959.csv	results/Bengalese_Finches/learncurve/Bird4/results_210529_031959/train_dur_480s/replicate_4/TweetyNet/checkpoints/max-val-acc-checkpoint.pt	results/Bengalese_Finches/learncurve/Bird4/results_210529_031959/train_dur_480s/replicate_4/StandardizeSpect	0.02	1.8140326749943925	Bird4	5	Bengalese Finch
415	none	0.9802515010069108	4.2105263157894735	0.7837798226144126	6.87408377834531	480	4	TweetyNet	results/Bengalese_Finches/learncurve/Bird4/results_210529_031959	results/Bengalese_Finches/learncurve/Bird4/results_210529_031959/config_BirdsongRecognition_bird04.toml	data/BirdsongRecognition/Bird4/Wave_prep_210528_224959.csv	results/Bengalese_Finches/learncurve/Bird4/results_210529_031959/train_dur_480s/replicate_4/TweetyNet/checkpoints/max-val-acc-checkpoint.pt	results/Bengalese_Finches/learncurve/Bird4/results_210529_031959/train_dur_480s/replicate_4/StandardizeSpect	0.02	1.9748498993089056	Bird4	5	Bengalese Finch
418	min_segment_dur_majority_vote	0.9819862199647016	0.3947368421052631	0.8523011976586519	0.80884945953859	480	5	TweetyNet	results/Bengalese_Finches/learncurve/Bird4/results_210529_031959	results/Bengalese_Finches/learncurve/Bird4/results_210529_031959/config_BirdsongRecognition_bird04.toml	data/BirdsongRecognition/Bird4/Wave_prep_210528_224959.csv	results/Bengalese_Finches/learncurve/Bird4/results_210529_031959/train_dur_480s/replicate_5/TweetyNet/checkpoints/max-val-acc-checkpoint.pt	results/Bengalese_Finches/learncurve/Bird4/results_210529_031959/train_dur_480s/replicate_5/StandardizeSpect	0.02	1.80137800352983	Bird4	5	Bengalese Finch
419	none	0.9807815749365936	3.947368421052632	0.7884813256614647	6.603460453928239	480	5	TweetyNet	results/Bengalese_Finches/learncurve/Bird4/results_210529_031959	results/Bengalese_Finches/learncurve/Bird4/results_210529_031959/config_BirdsongRecognition_bird04.toml	data/BirdsongRecognition/Bird4/Wave_prep_210528_224959.csv	results/Bengalese_Finches/learncurve/Bird4/results_210529_031959/train_dur_480s/replicate_5/TweetyNet/checkpoints/max-val-acc-checkpoint.pt	results/Bengalese_Finches/learncurve/Bird4/results_210529_031959/train_dur_480s/replicate_5/StandardizeSpect	0.02	1.921842506340654	Bird4	5	Bengalese Finch
422	min_segment_dur_majority_vote	0.9812366119938644	0.3947368421052631	0.8360448981891583	0.7128079551944799	480	6	TweetyNet	results/Bengalese_Finches/learncurve/Bird4/results_210529_031959	results/Bengalese_Finches/learncurve/Bird4/results_210529_031959/config_BirdsongRecognition_bird04.toml	data/BirdsongRecognition/Bird4/Wave_prep_210528_224959.csv	results/Bengalese_Finches/learncurve/Bird4/results_210529_031959/train_dur_480s/replicate_6/TweetyNet/checkpoints/max-val-acc-checkpoint.pt	results/Bengalese_Finches/learncurve/Bird4/results_210529_031959/train_dur_480s/replicate_6/StandardizeSpect	0.02	1.8763388006135528	Bird4	5	Bengalese Finch
423	none	0.9802560586035668	3.5	0.7890636874219337	5.71313583820315	480	6	TweetyNet	results/Bengalese_Finches/learncurve/Bird4/results_210529_031959	results/Bengalese_Finches/learncurve/Bird4/results_210529_031959/config_BirdsongRecognition_bird04.toml	data/BirdsongRecognition/Bird4/Wave_prep_210528_224959.csv	results/Bengalese_Finches/learncurve/Bird4/results_210529_031959/train_dur_480s/replicate_6/TweetyNet/checkpoints/max-val-acc-checkpoint.pt	results/Bengalese_Finches/learncurve/Bird4/results_210529_031959/train_dur_480s/replicate_6/StandardizeSpect	0.02	1.974394139643321	Bird4	5	Bengalese Finch
426	min_segment_dur_majority_vote	0.9799904341179002	0.631578947368421	0.7776782467849985	1.2642887577620898	480	7	TweetyNet	results/Bengalese_Finches/learncurve/Bird4/results_210529_031959	results/Bengalese_Finches/learncurve/Bird4/results_210529_031959/config_BirdsongRecognition_bird04.toml	data/BirdsongRecognition/Bird4/Wave_prep_210528_224959.csv	results/Bengalese_Finches/learncurve/Bird4/results_210529_031959/train_dur_480s/replicate_7/TweetyNet/checkpoints/max-val-acc-checkpoint.pt	results/Bengalese_Finches/learncurve/Bird4/results_210529_031959/train_dur_480s/replicate_7/StandardizeSpect	0.02	2.000956588209979	Bird4	5	Bengalese Finch
427	none	0.9792261547235072	4.657894736842105	0.7390981070146636	7.73237276945197	480	7	TweetyNet	results/Bengalese_Finches/learncurve/Bird4/results_210529_031959	results/Bengalese_Finches/learncurve/Bird4/results_210529_031959/config_BirdsongRecognition_bird04.toml	data/BirdsongRecognition/Bird4/Wave_prep_210528_224959.csv	results/Bengalese_Finches/learncurve/Bird4/results_210529_031959/train_dur_480s/replicate_7/TweetyNet/checkpoints/max-val-acc-checkpoint.pt	results/Bengalese_Finches/learncurve/Bird4/results_210529_031959/train_dur_480s/replicate_7/StandardizeSpect	0.02	2.077384527649284	Bird4	5	Bengalese Finch
430	min_segment_dur_majority_vote	0.9815780089105836	0.4473684210526316	0.8310998420048675	0.7784145713184201	480	8	TweetyNet	results/Bengalese_Finches/learncurve/Bird4/results_210529_031959	results/Bengalese_Finches/learncurve/Bird4/results_210529_031959/config_BirdsongRecognition_bird04.toml	data/BirdsongRecognition/Bird4/Wave_prep_210528_224959.csv	results/Bengalese_Finches/learncurve/Bird4/results_210529_031959/train_dur_480s/replicate_8/TweetyNet/checkpoints/max-val-acc-checkpoint.pt	results/Bengalese_Finches/learncurve/Bird4/results_210529_031959/train_dur_480s/replicate_8/StandardizeSpect	0.02	1.8421991089416443	Bird4	5	Bengalese Finch
431	none	0.980497842669472	3.9210526315789473	0.7732305208408189	6.80425332643282	480	8	TweetyNet	results/Bengalese_Finches/learncurve/Bird4/results_210529_031959	results/Bengalese_Finches/learncurve/Bird4/results_210529_031959/config_BirdsongRecognition_bird04.toml	data/BirdsongRecognition/Bird4/Wave_prep_210528_224959.csv	results/Bengalese_Finches/learncurve/Bird4/results_210529_031959/train_dur_480s/replicate_8/TweetyNet/checkpoints/max-val-acc-checkpoint.pt	results/Bengalese_Finches/learncurve/Bird4/results_210529_031959/train_dur_480s/replicate_8/StandardizeSpect	0.02	1.950215733052807	Bird4	5	Bengalese Finch
434	min_segment_dur_majority_vote	0.9816652051662348	0.3684210526315789	0.8381256156697013	0.71657671880397	480	9	TweetyNet	results/Bengalese_Finches/learncurve/Bird4/results_210529_031959	results/Bengalese_Finches/learncurve/Bird4/results_210529_031959/config_BirdsongRecognition_bird04.toml	data/BirdsongRecognition/Bird4/Wave_prep_210528_224959.csv	results/Bengalese_Finches/learncurve/Bird4/results_210529_031959/train_dur_480s/replicate_9/TweetyNet/checkpoints/max-val-acc-checkpoint.pt	results/Bengalese_Finches/learncurve/Bird4/results_210529_031959/train_dur_480s/replicate_9/StandardizeSpect	0.02	1.83347948337651	Bird4	5	Bengalese Finch
435	none	0.9808487672911405	4.315789473684211	0.7925994366061477	6.671353702194829	480	9	TweetyNet	results/Bengalese_Finches/learncurve/Bird4/results_210529_031959	results/Bengalese_Finches/learncurve/Bird4/results_210529_031959/config_BirdsongRecognition_bird04.toml	data/BirdsongRecognition/Bird4/Wave_prep_210528_224959.csv	results/Bengalese_Finches/learncurve/Bird4/results_210529_031959/train_dur_480s/replicate_9/TweetyNet/checkpoints/max-val-acc-checkpoint.pt	results/Bengalese_Finches/learncurve/Bird4/results_210529_031959/train_dur_480s/replicate_9/StandardizeSpect	0.02	1.9151232708859656	Bird4	5	Bengalese Finch
438	min_segment_dur_majority_vote	0.9825783364585856	0.3421052631578947	0.8634809083559226	0.5366819308394	480	10	TweetyNet	results/Bengalese_Finches/learncurve/Bird4/results_210529_031959	results/Bengalese_Finches/learncurve/Bird4/results_210529_031959/config_BirdsongRecognition_bird04.toml	data/BirdsongRecognition/Bird4/Wave_prep_210528_224959.csv	results/Bengalese_Finches/learncurve/Bird4/results_210529_031959/train_dur_480s/replicate_10/TweetyNet/checkpoints/max-val-acc-checkpoint.pt	results/Bengalese_Finches/learncurve/Bird4/results_210529_031959/train_dur_480s/replicate_10/StandardizeSpect	0.02	1.7421663541414278	Bird4	5	Bengalese Finch
439	none	0.9815499800214426	3.3157894736842106	0.8129974762437896	5.25782914241305	480	10	TweetyNet	results/Bengalese_Finches/learncurve/Bird4/results_210529_031959	results/Bengalese_Finches/learncurve/Bird4/results_210529_031959/config_BirdsongRecognition_bird04.toml	data/BirdsongRecognition/Bird4/Wave_prep_210528_224959.csv	results/Bengalese_Finches/learncurve/Bird4/results_210529_031959/train_dur_480s/replicate_10/TweetyNet/checkpoints/max-val-acc-checkpoint.pt	results/Bengalese_Finches/learncurve/Bird4/results_210529_031959/train_dur_480s/replicate_10/StandardizeSpect	0.02	1.845001997855744	Bird4	5	Bengalese Finch
442	min_segment_dur_majority_vote	0.9743998466158192	0.9736842105263158	0.7200408739298347	1.55693507473423	30	1	TweetyNet	results/Bengalese_Finches/learncurve/Bird4/results_210529_031959	results/Bengalese_Finches/learncurve/Bird4/results_210529_031959/config_BirdsongRecognition_bird04.toml	data/BirdsongRecognition/Bird4/Wave_prep_210528_224959.csv	results/Bengalese_Finches/learncurve/Bird4/results_210529_031959/train_dur_30s/replicate_1/TweetyNet/checkpoints/max-val-acc-checkpoint.pt	results/Bengalese_Finches/learncurve/Bird4/results_210529_031959/train_dur_30s/replicate_1/StandardizeSpect	0.02	2.560015338418087	Bird4	0	Bengalese Finch
443	none	0.9727453068610432	7.868421052631579	0.663390596463562	12.4868891852828	30	1	TweetyNet	results/Bengalese_Finches/learncurve/Bird4/results_210529_031959	results/Bengalese_Finches/learncurve/Bird4/results_210529_031959/config_BirdsongRecognition_bird04.toml	data/BirdsongRecognition/Bird4/Wave_prep_210528_224959.csv	results/Bengalese_Finches/learncurve/Bird4/results_210529_031959/train_dur_30s/replicate_1/TweetyNet/checkpoints/max-val-acc-checkpoint.pt	results/Bengalese_Finches/learncurve/Bird4/results_210529_031959/train_dur_30s/replicate_1/StandardizeSpect	0.02	2.725469313895668	Bird4	0	Bengalese Finch
446	min_segment_dur_majority_vote	0.9734404253990014	1.105263157894737	0.6956822775181088	2.07451014326149	30	2	TweetyNet	results/Bengalese_Finches/learncurve/Bird4/results_210529_031959	results/Bengalese_Finches/learncurve/Bird4/results_210529_031959/config_BirdsongRecognition_bird04.toml	data/BirdsongRecognition/Bird4/Wave_prep_210528_224959.csv	results/Bengalese_Finches/learncurve/Bird4/results_210529_031959/train_dur_30s/replicate_2/TweetyNet/checkpoints/max-val-acc-checkpoint.pt	results/Bengalese_Finches/learncurve/Bird4/results_210529_031959/train_dur_30s/replicate_2/StandardizeSpect	0.02	2.655957460099856	Bird4	0	Bengalese Finch
447	none	0.970861975357764	7.815789473684211	0.6231412178193935	13.656612568650969	30	2	TweetyNet	results/Bengalese_Finches/learncurve/Bird4/results_210529_031959	results/Bengalese_Finches/learncurve/Bird4/results_210529_031959/config_BirdsongRecognition_bird04.toml	data/BirdsongRecognition/Bird4/Wave_prep_210528_224959.csv	results/Bengalese_Finches/learncurve/Bird4/results_210529_031959/train_dur_30s/replicate_2/TweetyNet/checkpoints/max-val-acc-checkpoint.pt	results/Bengalese_Finches/learncurve/Bird4/results_210529_031959/train_dur_30s/replicate_2/StandardizeSpect	0.02	2.9138024642236027	Bird4	0	Bengalese Finch
450	min_segment_dur_majority_vote	0.9717824680275596	1.4473684210526316	0.6833877754711376	2.77047916325401	30	3	TweetyNet	results/Bengalese_Finches/learncurve/Bird4/results_210529_031959	results/Bengalese_Finches/learncurve/Bird4/results_210529_031959/config_BirdsongRecognition_bird04.toml	data/BirdsongRecognition/Bird4/Wave_prep_210528_224959.csv	results/Bengalese_Finches/learncurve/Bird4/results_210529_031959/train_dur_30s/replicate_3/TweetyNet/checkpoints/max-val-acc-checkpoint.pt	results/Bengalese_Finches/learncurve/Bird4/results_210529_031959/train_dur_30s/replicate_3/StandardizeSpect	0.02	2.821753197244037	Bird4	0	Bengalese Finch
451	none	0.9694792476641608	8.052631578947368	0.6075311978426857	13.02942681029954	30	3	TweetyNet	results/Bengalese_Finches/learncurve/Bird4/results_210529_031959	results/Bengalese_Finches/learncurve/Bird4/results_210529_031959/config_BirdsongRecognition_bird04.toml	data/BirdsongRecognition/Bird4/Wave_prep_210528_224959.csv	results/Bengalese_Finches/learncurve/Bird4/results_210529_031959/train_dur_30s/replicate_3/TweetyNet/checkpoints/max-val-acc-checkpoint.pt	results/Bengalese_Finches/learncurve/Bird4/results_210529_031959/train_dur_30s/replicate_3/StandardizeSpect	0.02	3.0520752335839063	Bird4	0	Bengalese Finch
454	min_segment_dur_majority_vote	0.9749953845104627	1.0263157894736843	0.7326976017470204	1.87265806967601	30	4	TweetyNet	results/Bengalese_Finches/learncurve/Bird4/results_210529_031959	results/Bengalese_Finches/learncurve/Bird4/results_210529_031959/config_BirdsongRecognition_bird04.toml	data/BirdsongRecognition/Bird4/Wave_prep_210528_224959.csv	results/Bengalese_Finches/learncurve/Bird4/results_210529_031959/train_dur_30s/replicate_4/TweetyNet/checkpoints/max-val-acc-checkpoint.pt	results/Bengalese_Finches/learncurve/Bird4/results_210529_031959/train_dur_30s/replicate_4/StandardizeSpect	0.02	2.500461548953725	Bird4	0	Bengalese Finch
455	none	0.9728786323653558	7.868421052631579	0.6582637874101928	12.96454972212433	30	4	TweetyNet	results/Bengalese_Finches/learncurve/Bird4/results_210529_031959	results/Bengalese_Finches/learncurve/Bird4/results_210529_031959/config_BirdsongRecognition_bird04.toml	data/BirdsongRecognition/Bird4/Wave_prep_210528_224959.csv	results/Bengalese_Finches/learncurve/Bird4/results_210529_031959/train_dur_30s/replicate_4/TweetyNet/checkpoints/max-val-acc-checkpoint.pt	results/Bengalese_Finches/learncurve/Bird4/results_210529_031959/train_dur_30s/replicate_4/StandardizeSpect	0.02	2.712136763464424	Bird4	0	Bengalese Finch
458	min_segment_dur_majority_vote	0.9752083368434288	0.9736842105263158	0.7234222584073925	1.68741779886973	30	5	TweetyNet	results/Bengalese_Finches/learncurve/Bird4/results_210529_031959	results/Bengalese_Finches/learncurve/Bird4/results_210529_031959/config_BirdsongRecognition_bird04.toml	data/BirdsongRecognition/Bird4/Wave_prep_210528_224959.csv	results/Bengalese_Finches/learncurve/Bird4/results_210529_031959/train_dur_30s/replicate_5/TweetyNet/checkpoints/max-val-acc-checkpoint.pt	results/Bengalese_Finches/learncurve/Bird4/results_210529_031959/train_dur_30s/replicate_5/StandardizeSpect	0.02	2.479166315657122	Bird4	0	Bengalese Finch
459	none	0.9730339038458954	6.684210526315789	0.6519804381660534	10.5773834264668	30	5	TweetyNet	results/Bengalese_Finches/learncurve/Bird4/results_210529_031959	results/Bengalese_Finches/learncurve/Bird4/results_210529_031959/config_BirdsongRecognition_bird04.toml	data/BirdsongRecognition/Bird4/Wave_prep_210528_224959.csv	results/Bengalese_Finches/learncurve/Bird4/results_210529_031959/train_dur_30s/replicate_5/TweetyNet/checkpoints/max-val-acc-checkpoint.pt	results/Bengalese_Finches/learncurve/Bird4/results_210529_031959/train_dur_30s/replicate_5/StandardizeSpect	0.02	2.6966096154104613	Bird4	0	Bengalese Finch
462	min_segment_dur_majority_vote	0.9688431989261396	1.947368421052632	0.6358617685958085	3.7082099249622495	30	6	TweetyNet	results/Bengalese_Finches/learncurve/Bird4/results_210529_031959	results/Bengalese_Finches/learncurve/Bird4/results_210529_031959/config_BirdsongRecognition_bird04.toml	data/BirdsongRecognition/Bird4/Wave_prep_210528_224959.csv	results/Bengalese_Finches/learncurve/Bird4/results_210529_031959/train_dur_30s/replicate_6/TweetyNet/checkpoints/max-val-acc-checkpoint.pt	results/Bengalese_Finches/learncurve/Bird4/results_210529_031959/train_dur_30s/replicate_6/StandardizeSpect	0.02	3.115680107386032	Bird4	0	Bengalese Finch
463	none	0.9664029795398172	10.947368421052632	0.5713911185048043	18.265546991675517	30	6	TweetyNet	results/Bengalese_Finches/learncurve/Bird4/results_210529_031959	results/Bengalese_Finches/learncurve/Bird4/results_210529_031959/config_BirdsongRecognition_bird04.toml	data/BirdsongRecognition/Bird4/Wave_prep_210528_224959.csv	results/Bengalese_Finches/learncurve/Bird4/results_210529_031959/train_dur_30s/replicate_6/TweetyNet/checkpoints/max-val-acc-checkpoint.pt	results/Bengalese_Finches/learncurve/Bird4/results_210529_031959/train_dur_30s/replicate_6/StandardizeSpect	0.02	3.359702046018287	Bird4	0	Bengalese Finch
466	min_segment_dur_majority_vote	0.97221490165968	1.3421052631578947	0.7110467294954037	2.27690514466351	30	7	TweetyNet	results/Bengalese_Finches/learncurve/Bird4/results_210529_031959	results/Bengalese_Finches/learncurve/Bird4/results_210529_031959/config_BirdsongRecognition_bird04.toml	data/BirdsongRecognition/Bird4/Wave_prep_210528_224959.csv	results/Bengalese_Finches/learncurve/Bird4/results_210529_031959/train_dur_30s/replicate_7/TweetyNet/checkpoints/max-val-acc-checkpoint.pt	results/Bengalese_Finches/learncurve/Bird4/results_210529_031959/train_dur_30s/replicate_7/StandardizeSpect	0.02	2.7785098340319947	Bird4	0	Bengalese Finch
467	none	0.9686564015150486	9.342105263157896	0.6175593569560834	15.02556951249418	30	7	TweetyNet	results/Bengalese_Finches/learncurve/Bird4/results_210529_031959	results/Bengalese_Finches/learncurve/Bird4/results_210529_031959/config_BirdsongRecognition_bird04.toml	data/BirdsongRecognition/Bird4/Wave_prep_210528_224959.csv	results/Bengalese_Finches/learncurve/Bird4/results_210529_031959/train_dur_30s/replicate_7/TweetyNet/checkpoints/max-val-acc-checkpoint.pt	results/Bengalese_Finches/learncurve/Bird4/results_210529_031959/train_dur_30s/replicate_7/StandardizeSpect	0.02	3.1343598484951385	Bird4	0	Bengalese Finch
470	min_segment_dur_majority_vote	0.9761734379169952	0.7368421052631579	0.7466781033046465	1.17087730886675	30	8	TweetyNet	results/Bengalese_Finches/learncurve/Bird4/results_210529_031959	results/Bengalese_Finches/learncurve/Bird4/results_210529_031959/config_BirdsongRecognition_bird04.toml	data/BirdsongRecognition/Bird4/Wave_prep_210528_224959.csv	results/Bengalese_Finches/learncurve/Bird4/results_210529_031959/train_dur_30s/replicate_8/TweetyNet/checkpoints/max-val-acc-checkpoint.pt	results/Bengalese_Finches/learncurve/Bird4/results_210529_031959/train_dur_30s/replicate_8/StandardizeSpect	0.02	2.382656208300482	Bird4	0	Bengalese Finch
471	none	0.9732645340559892	7.526315789473684	0.6618805873670525	11.713351562923489	30	8	TweetyNet	results/Bengalese_Finches/learncurve/Bird4/results_210529_031959	results/Bengalese_Finches/learncurve/Bird4/results_210529_031959/config_BirdsongRecognition_bird04.toml	data/BirdsongRecognition/Bird4/Wave_prep_210528_224959.csv	results/Bengalese_Finches/learncurve/Bird4/results_210529_031959/train_dur_30s/replicate_8/TweetyNet/checkpoints/max-val-acc-checkpoint.pt	results/Bengalese_Finches/learncurve/Bird4/results_210529_031959/train_dur_30s/replicate_8/StandardizeSpect	0.02	2.673546594401066	Bird4	0	Bengalese Finch
474	min_segment_dur_majority_vote	0.9700576699047916	1.6578947368421053	0.6425081207115041	3.28325751948104	30	9	TweetyNet	results/Bengalese_Finches/learncurve/Bird4/results_210529_031959	results/Bengalese_Finches/learncurve/Bird4/results_210529_031959/config_BirdsongRecognition_bird04.toml	data/BirdsongRecognition/Bird4/Wave_prep_210528_224959.csv	results/Bengalese_Finches/learncurve/Bird4/results_210529_031959/train_dur_30s/replicate_9/TweetyNet/checkpoints/max-val-acc-checkpoint.pt	results/Bengalese_Finches/learncurve/Bird4/results_210529_031959/train_dur_30s/replicate_9/StandardizeSpect	0.02	2.9942330095208303	Bird4	0	Bengalese Finch
475	none	0.9689379515074602	9.026315789473683	0.6014872620993362	14.366075890680541	30	9	TweetyNet	results/Bengalese_Finches/learncurve/Bird4/results_210529_031959	results/Bengalese_Finches/learncurve/Bird4/results_210529_031959/config_BirdsongRecognition_bird04.toml	data/BirdsongRecognition/Bird4/Wave_prep_210528_224959.csv	results/Bengalese_Finches/learncurve/Bird4/results_210529_031959/train_dur_30s/replicate_9/TweetyNet/checkpoints/max-val-acc-checkpoint.pt	results/Bengalese_Finches/learncurve/Bird4/results_210529_031959/train_dur_30s/replicate_9/StandardizeSpect	0.02	3.1062048492539795	Bird4	0	Bengalese Finch
478	min_segment_dur_majority_vote	0.973933178727157	1.1578947368421053	0.6974722510150075	1.9853350054083703	30	10	TweetyNet	results/Bengalese_Finches/learncurve/Bird4/results_210529_031959	results/Bengalese_Finches/learncurve/Bird4/results_210529_031959/config_BirdsongRecognition_bird04.toml	data/BirdsongRecognition/Bird4/Wave_prep_210528_224959.csv	results/Bengalese_Finches/learncurve/Bird4/results_210529_031959/train_dur_30s/replicate_10/TweetyNet/checkpoints/max-val-acc-checkpoint.pt	results/Bengalese_Finches/learncurve/Bird4/results_210529_031959/train_dur_30s/replicate_10/StandardizeSpect	0.02	2.606682127284299	Bird4	0	Bengalese Finch
479	none	0.9714719527856244	8.105263157894736	0.6196553931769855	12.757874317971071	30	10	TweetyNet	results/Bengalese_Finches/learncurve/Bird4/results_210529_031959	results/Bengalese_Finches/learncurve/Bird4/results_210529_031959/config_BirdsongRecognition_bird04.toml	data/BirdsongRecognition/Bird4/Wave_prep_210528_224959.csv	results/Bengalese_Finches/learncurve/Bird4/results_210529_031959/train_dur_30s/replicate_10/TweetyNet/checkpoints/max-val-acc-checkpoint.pt	results/Bengalese_Finches/learncurve/Bird4/results_210529_031959/train_dur_30s/replicate_10/StandardizeSpect	0.02	2.852804721437552	Bird4	0	Bengalese Finch
482	min_segment_dur_majority_vote	0.9805369045775568	0.5	0.8252894819988671	0.83015156069891	180	1	TweetyNet	results/Bengalese_Finches/learncurve/Bird4/results_210529_031959	results/Bengalese_Finches/learncurve/Bird4/results_210529_031959/config_BirdsongRecognition_bird04.toml	data/BirdsongRecognition/Bird4/Wave_prep_210528_224959.csv	results/Bengalese_Finches/learncurve/Bird4/results_210529_031959/train_dur_180s/replicate_1/TweetyNet/checkpoints/max-val-acc-checkpoint.pt	results/Bengalese_Finches/learncurve/Bird4/results_210529_031959/train_dur_180s/replicate_1/StandardizeSpect	0.02	1.9463095422443175	Bird4	4	Bengalese Finch
483	none	0.9786996442038748	5.0	0.7425747939439881	8.12442626083592	180	1	TweetyNet	results/Bengalese_Finches/learncurve/Bird4/results_210529_031959	results/Bengalese_Finches/learncurve/Bird4/results_210529_031959/config_BirdsongRecognition_bird04.toml	data/BirdsongRecognition/Bird4/Wave_prep_210528_224959.csv	results/Bengalese_Finches/learncurve/Bird4/results_210529_031959/train_dur_180s/replicate_1/TweetyNet/checkpoints/max-val-acc-checkpoint.pt	results/Bengalese_Finches/learncurve/Bird4/results_210529_031959/train_dur_180s/replicate_1/StandardizeSpect	0.02	2.1300355796125103	Bird4	4	Bengalese Finch
486	min_segment_dur_majority_vote	0.979095799813566	0.5526315789473685	0.8129094995713314	1.00680715976477	180	2	TweetyNet	results/Bengalese_Finches/learncurve/Bird4/results_210529_031959	results/Bengalese_Finches/learncurve/Bird4/results_210529_031959/config_BirdsongRecognition_bird04.toml	data/BirdsongRecognition/Bird4/Wave_prep_210528_224959.csv	results/Bengalese_Finches/learncurve/Bird4/results_210529_031959/train_dur_180s/replicate_2/TweetyNet/checkpoints/max-val-acc-checkpoint.pt	results/Bengalese_Finches/learncurve/Bird4/results_210529_031959/train_dur_180s/replicate_2/StandardizeSpect	0.02	2.0904200186433908	Bird4	4	Bengalese Finch
487	none	0.9781172176631544	4.7631578947368425	0.7595983493108666	7.78286968916434	180	2	TweetyNet	results/Bengalese_Finches/learncurve/Bird4/results_210529_031959	results/Bengalese_Finches/learncurve/Bird4/results_210529_031959/config_BirdsongRecognition_bird04.toml	data/BirdsongRecognition/Bird4/Wave_prep_210528_224959.csv	results/Bengalese_Finches/learncurve/Bird4/results_210529_031959/train_dur_180s/replicate_2/TweetyNet/checkpoints/max-val-acc-checkpoint.pt	results/Bengalese_Finches/learncurve/Bird4/results_210529_031959/train_dur_180s/replicate_2/StandardizeSpect	0.02	2.1882782336845708	Bird4	4	Bengalese Finch
490	min_segment_dur_majority_vote	0.978250656433426	0.6842105263157895	0.7837824029215914	1.22015949405604	180	3	TweetyNet	results/Bengalese_Finches/learncurve/Bird4/results_210529_031959	results/Bengalese_Finches/learncurve/Bird4/results_210529_031959/config_BirdsongRecognition_bird04.toml	data/BirdsongRecognition/Bird4/Wave_prep_210528_224959.csv	results/Bengalese_Finches/learncurve/Bird4/results_210529_031959/train_dur_180s/replicate_3/TweetyNet/checkpoints/max-val-acc-checkpoint.pt	results/Bengalese_Finches/learncurve/Bird4/results_210529_031959/train_dur_180s/replicate_3/StandardizeSpect	0.02	2.174934356657398	Bird4	4	Bengalese Finch
491	none	0.976830407612995	5.815789473684211	0.7159244812094517	9.360534157848969	180	3	TweetyNet	results/Bengalese_Finches/learncurve/Bird4/results_210529_031959	results/Bengalese_Finches/learncurve/Bird4/results_210529_031959/config_BirdsongRecognition_bird04.toml	data/BirdsongRecognition/Bird4/Wave_prep_210528_224959.csv	results/Bengalese_Finches/learncurve/Bird4/results_210529_031959/train_dur_180s/replicate_3/TweetyNet/checkpoints/max-val-acc-checkpoint.pt	results/Bengalese_Finches/learncurve/Bird4/results_210529_031959/train_dur_180s/replicate_3/StandardizeSpect	0.02	2.3169592387005	Bird4	4	Bengalese Finch
494	min_segment_dur_majority_vote	0.980383694058864	0.5	0.810068071357793	0.8879492765985699	180	4	TweetyNet	results/Bengalese_Finches/learncurve/Bird4/results_210529_031959	results/Bengalese_Finches/learncurve/Bird4/results_210529_031959/config_BirdsongRecognition_bird04.toml	data/BirdsongRecognition/Bird4/Wave_prep_210528_224959.csv	results/Bengalese_Finches/learncurve/Bird4/results_210529_031959/train_dur_180s/replicate_4/TweetyNet/checkpoints/max-val-acc-checkpoint.pt	results/Bengalese_Finches/learncurve/Bird4/results_210529_031959/train_dur_180s/replicate_4/StandardizeSpect	0.02	1.9616305941136056	Bird4	4	Bengalese Finch
495	none	0.979052165786271	5.184210526315789	0.7479706939626654	9.16478886828777	180	4	TweetyNet	results/Bengalese_Finches/learncurve/Bird4/results_210529_031959	results/Bengalese_Finches/learncurve/Bird4/results_210529_031959/config_BirdsongRecognition_bird04.toml	data/BirdsongRecognition/Bird4/Wave_prep_210528_224959.csv	results/Bengalese_Finches/learncurve/Bird4/results_210529_031959/train_dur_180s/replicate_4/TweetyNet/checkpoints/max-val-acc-checkpoint.pt	results/Bengalese_Finches/learncurve/Bird4/results_210529_031959/train_dur_180s/replicate_4/StandardizeSpect	0.02	2.0947834213729037	Bird4	4	Bengalese Finch
498	min_segment_dur_majority_vote	0.9795018218605146	0.5	0.7965195855464636	0.8790277394588999	180	5	TweetyNet	results/Bengalese_Finches/learncurve/Bird4/results_210529_031959	results/Bengalese_Finches/learncurve/Bird4/results_210529_031959/config_BirdsongRecognition_bird04.toml	data/BirdsongRecognition/Bird4/Wave_prep_210528_224959.csv	results/Bengalese_Finches/learncurve/Bird4/results_210529_031959/train_dur_180s/replicate_5/TweetyNet/checkpoints/max-val-acc-checkpoint.pt	results/Bengalese_Finches/learncurve/Bird4/results_210529_031959/train_dur_180s/replicate_5/StandardizeSpect	0.02	2.04981781394854	Bird4	4	Bengalese Finch
499	none	0.9780597792102798	4.842105263157895	0.7352366571488194	7.55638488088123	180	5	TweetyNet	results/Bengalese_Finches/learncurve/Bird4/results_210529_031959	results/Bengalese_Finches/learncurve/Bird4/results_210529_031959/config_BirdsongRecognition_bird04.toml	data/BirdsongRecognition/Bird4/Wave_prep_210528_224959.csv	results/Bengalese_Finches/learncurve/Bird4/results_210529_031959/train_dur_180s/replicate_5/TweetyNet/checkpoints/max-val-acc-checkpoint.pt	results/Bengalese_Finches/learncurve/Bird4/results_210529_031959/train_dur_180s/replicate_5/StandardizeSpect	0.02	2.1940220789720244	Bird4	4	Bengalese Finch
502	min_segment_dur_majority_vote	0.9784836809400046	0.7105263157894737	0.7626762343107468	1.36537504666769	180	6	TweetyNet	results/Bengalese_Finches/learncurve/Bird4/results_210529_031959	results/Bengalese_Finches/learncurve/Bird4/results_210529_031959/config_BirdsongRecognition_bird04.toml	data/BirdsongRecognition/Bird4/Wave_prep_210528_224959.csv	results/Bengalese_Finches/learncurve/Bird4/results_210529_031959/train_dur_180s/replicate_6/TweetyNet/checkpoints/max-val-acc-checkpoint.pt	results/Bengalese_Finches/learncurve/Bird4/results_210529_031959/train_dur_180s/replicate_6/StandardizeSpect	0.02	2.1516319059995404	Bird4	4	Bengalese Finch
503	none	0.9772123474434496	4.605263157894737	0.7005486135489049	7.555964250873689	180	6	TweetyNet	results/Bengalese_Finches/learncurve/Bird4/results_210529_031959	results/Bengalese_Finches/learncurve/Bird4/results_210529_031959/config_BirdsongRecognition_bird04.toml	data/BirdsongRecognition/Bird4/Wave_prep_210528_224959.csv	results/Bengalese_Finches/learncurve/Bird4/results_210529_031959/train_dur_180s/replicate_6/TweetyNet/checkpoints/max-val-acc-checkpoint.pt	results/Bengalese_Finches/learncurve/Bird4/results_210529_031959/train_dur_180s/replicate_6/StandardizeSpect	0.02	2.2787652556550357	Bird4	4	Bengalese Finch
506	min_segment_dur_majority_vote	0.9793993056163082	0.5526315789473685	0.8007589163167209	1.01535479017248	180	7	TweetyNet	results/Bengalese_Finches/learncurve/Bird4/results_210529_031959	results/Bengalese_Finches/learncurve/Bird4/results_210529_031959/config_BirdsongRecognition_bird04.toml	data/BirdsongRecognition/Bird4/Wave_prep_210528_224959.csv	results/Bengalese_Finches/learncurve/Bird4/results_210529_031959/train_dur_180s/replicate_7/TweetyNet/checkpoints/max-val-acc-checkpoint.pt	results/Bengalese_Finches/learncurve/Bird4/results_210529_031959/train_dur_180s/replicate_7/StandardizeSpect	0.02	2.060069438369183	Bird4	4	Bengalese Finch
507	none	0.9783332044049016	4.052631578947368	0.7383331550151104	6.8086838858994305	180	7	TweetyNet	results/Bengalese_Finches/learncurve/Bird4/results_210529_031959	results/Bengalese_Finches/learncurve/Bird4/results_210529_031959/config_BirdsongRecognition_bird04.toml	data/BirdsongRecognition/Bird4/Wave_prep_210528_224959.csv	results/Bengalese_Finches/learncurve/Bird4/results_210529_031959/train_dur_180s/replicate_7/TweetyNet/checkpoints/max-val-acc-checkpoint.pt	results/Bengalese_Finches/learncurve/Bird4/results_210529_031959/train_dur_180s/replicate_7/StandardizeSpect	0.02	2.1666795595098542	Bird4	4	Bengalese Finch
510	min_segment_dur_majority_vote	0.9786857012280408	0.631578947368421	0.7730153788025471	1.16543719071311	180	8	TweetyNet	results/Bengalese_Finches/learncurve/Bird4/results_210529_031959	results/Bengalese_Finches/learncurve/Bird4/results_210529_031959/config_BirdsongRecognition_bird04.toml	data/BirdsongRecognition/Bird4/Wave_prep_210528_224959.csv	results/Bengalese_Finches/learncurve/Bird4/results_210529_031959/train_dur_180s/replicate_8/TweetyNet/checkpoints/max-val-acc-checkpoint.pt	results/Bengalese_Finches/learncurve/Bird4/results_210529_031959/train_dur_180s/replicate_8/StandardizeSpect	0.02	2.131429877195934	Bird4	4	Bengalese Finch
511	none	0.9776635068200068	4.815789473684211	0.7274814321340503	7.44485881492717	180	8	TweetyNet	results/Bengalese_Finches/learncurve/Bird4/results_210529_031959	results/Bengalese_Finches/learncurve/Bird4/results_210529_031959/config_BirdsongRecognition_bird04.toml	data/BirdsongRecognition/Bird4/Wave_prep_210528_224959.csv	results/Bengalese_Finches/learncurve/Bird4/results_210529_031959/train_dur_180s/replicate_8/TweetyNet/checkpoints/max-val-acc-checkpoint.pt	results/Bengalese_Finches/learncurve/Bird4/results_210529_031959/train_dur_180s/replicate_8/StandardizeSpect	0.02	2.23364931799932	Bird4	4	Bengalese Finch
514	min_segment_dur_majority_vote	0.979711658544616	0.5526315789473685	0.8129985366039301	1.03439934486215	180	9	TweetyNet	results/Bengalese_Finches/learncurve/Bird4/results_210529_031959	results/Bengalese_Finches/learncurve/Bird4/results_210529_031959/config_BirdsongRecognition_bird04.toml	data/BirdsongRecognition/Bird4/Wave_prep_210528_224959.csv	results/Bengalese_Finches/learncurve/Bird4/results_210529_031959/train_dur_180s/replicate_9/TweetyNet/checkpoints/max-val-acc-checkpoint.pt	results/Bengalese_Finches/learncurve/Bird4/results_210529_031959/train_dur_180s/replicate_9/StandardizeSpect	0.02	2.028834145538405	Bird4	4	Bengalese Finch
515	none	0.9781044724834236	4.578947368421052	0.7364076513635346	7.6731994618347805	180	9	TweetyNet	results/Bengalese_Finches/learncurve/Bird4/results_210529_031959	results/Bengalese_Finches/learncurve/Bird4/results_210529_031959/config_BirdsongRecognition_bird04.toml	data/BirdsongRecognition/Bird4/Wave_prep_210528_224959.csv	results/Bengalese_Finches/learncurve/Bird4/results_210529_031959/train_dur_180s/replicate_9/TweetyNet/checkpoints/max-val-acc-checkpoint.pt	results/Bengalese_Finches/learncurve/Bird4/results_210529_031959/train_dur_180s/replicate_9/StandardizeSpect	0.02	2.189552751657653	Bird4	4	Bengalese Finch
518	min_segment_dur_majority_vote	0.9804638200079886	0.3947368421052631	0.8345510241213924	0.78558248410936	180	10	TweetyNet	results/Bengalese_Finches/learncurve/Bird4/results_210529_031959	results/Bengalese_Finches/learncurve/Bird4/results_210529_031959/config_BirdsongRecognition_bird04.toml	data/BirdsongRecognition/Bird4/Wave_prep_210528_224959.csv	results/Bengalese_Finches/learncurve/Bird4/results_210529_031959/train_dur_180s/replicate_10/TweetyNet/checkpoints/max-val-acc-checkpoint.pt	results/Bengalese_Finches/learncurve/Bird4/results_210529_031959/train_dur_180s/replicate_10/StandardizeSpect	0.02	1.9536179992011404	Bird4	4	Bengalese Finch
519	none	0.9790060314195532	4.026315789473684	0.7700257357796229	6.59320628598736	180	10	TweetyNet	results/Bengalese_Finches/learncurve/Bird4/results_210529_031959	results/Bengalese_Finches/learncurve/Bird4/results_210529_031959/config_BirdsongRecognition_bird04.toml	data/BirdsongRecognition/Bird4/Wave_prep_210528_224959.csv	results/Bengalese_Finches/learncurve/Bird4/results_210529_031959/train_dur_180s/replicate_10/TweetyNet/checkpoints/max-val-acc-checkpoint.pt	results/Bengalese_Finches/learncurve/Bird4/results_210529_031959/train_dur_180s/replicate_10/StandardizeSpect	0.02	2.0993968580446665	Bird4	4	Bengalese Finch
522	min_segment_dur_majority_vote	0.9753799448680068	0.9736842105263158	0.7276299936568456	1.77388250162685	45	1	TweetyNet	results/Bengalese_Finches/learncurve/Bird4/results_210529_031959	results/Bengalese_Finches/learncurve/Bird4/results_210529_031959/config_BirdsongRecognition_bird04.toml	data/BirdsongRecognition/Bird4/Wave_prep_210528_224959.csv	results/Bengalese_Finches/learncurve/Bird4/results_210529_031959/train_dur_45s/replicate_1/TweetyNet/checkpoints/max-val-acc-checkpoint.pt	results/Bengalese_Finches/learncurve/Bird4/results_210529_031959/train_dur_45s/replicate_1/StandardizeSpect	0.02	2.462005513199317	Bird4	1	Bengalese Finch
523	none	0.9733745684389802	8.157894736842104	0.6577989308076108	12.78190266889856	45	1	TweetyNet	results/Bengalese_Finches/learncurve/Bird4/results_210529_031959	results/Bengalese_Finches/learncurve/Bird4/results_210529_031959/config_BirdsongRecognition_bird04.toml	data/BirdsongRecognition/Bird4/Wave_prep_210528_224959.csv	results/Bengalese_Finches/learncurve/Bird4/results_210529_031959/train_dur_45s/replicate_1/TweetyNet/checkpoints/max-val-acc-checkpoint.pt	results/Bengalese_Finches/learncurve/Bird4/results_210529_031959/train_dur_45s/replicate_1/StandardizeSpect	0.02	2.662543156101982	Bird4	1	Bengalese Finch
526	min_segment_dur_majority_vote	0.9780216234374662	0.6578947368421053	0.7753969392048994	1.12139357769781	45	2	TweetyNet	results/Bengalese_Finches/learncurve/Bird4/results_210529_031959	results/Bengalese_Finches/learncurve/Bird4/results_210529_031959/config_BirdsongRecognition_bird04.toml	data/BirdsongRecognition/Bird4/Wave_prep_210528_224959.csv	results/Bengalese_Finches/learncurve/Bird4/results_210529_031959/train_dur_45s/replicate_2/TweetyNet/checkpoints/max-val-acc-checkpoint.pt	results/Bengalese_Finches/learncurve/Bird4/results_210529_031959/train_dur_45s/replicate_2/StandardizeSpect	0.02	2.1978376562533763	Bird4	1	Bengalese Finch
527	none	0.9754284520268722	6.7368421052631575	0.6871922958545339	10.21747484076341	45	2	TweetyNet	results/Bengalese_Finches/learncurve/Bird4/results_210529_031959	results/Bengalese_Finches/learncurve/Bird4/results_210529_031959/config_BirdsongRecognition_bird04.toml	data/BirdsongRecognition/Bird4/Wave_prep_210528_224959.csv	results/Bengalese_Finches/learncurve/Bird4/results_210529_031959/train_dur_45s/replicate_2/TweetyNet/checkpoints/max-val-acc-checkpoint.pt	results/Bengalese_Finches/learncurve/Bird4/results_210529_031959/train_dur_45s/replicate_2/StandardizeSpect	0.02	2.457154797312777	Bird4	1	Bengalese Finch
530	min_segment_dur_majority_vote	0.9753194494682816	1.1842105263157894	0.7180793885965252	2.18521697068862	45	3	TweetyNet	results/Bengalese_Finches/learncurve/Bird4/results_210529_031959	results/Bengalese_Finches/learncurve/Bird4/results_210529_031959/config_BirdsongRecognition_bird04.toml	data/BirdsongRecognition/Bird4/Wave_prep_210528_224959.csv	results/Bengalese_Finches/learncurve/Bird4/results_210529_031959/train_dur_45s/replicate_3/TweetyNet/checkpoints/max-val-acc-checkpoint.pt	results/Bengalese_Finches/learncurve/Bird4/results_210529_031959/train_dur_45s/replicate_3/StandardizeSpect	0.02	2.468055053171847	Bird4	1	Bengalese Finch
531	none	0.9738599453242902	7.342105263157895	0.6568014204906841	12.21710948071837	45	3	TweetyNet	results/Bengalese_Finches/learncurve/Bird4/results_210529_031959	results/Bengalese_Finches/learncurve/Bird4/results_210529_031959/config_BirdsongRecognition_bird04.toml	data/BirdsongRecognition/Bird4/Wave_prep_210528_224959.csv	results/Bengalese_Finches/learncurve/Bird4/results_210529_031959/train_dur_45s/replicate_3/TweetyNet/checkpoints/max-val-acc-checkpoint.pt	results/Bengalese_Finches/learncurve/Bird4/results_210529_031959/train_dur_45s/replicate_3/StandardizeSpect	0.02	2.614005467570979	Bird4	1	Bengalese Finch
534	min_segment_dur_majority_vote	0.9716140958897888	1.263157894736842	0.6726089163349116	2.37917088014968	45	4	TweetyNet	results/Bengalese_Finches/learncurve/Bird4/results_210529_031959	results/Bengalese_Finches/learncurve/Bird4/results_210529_031959/config_BirdsongRecognition_bird04.toml	data/BirdsongRecognition/Bird4/Wave_prep_210528_224959.csv	results/Bengalese_Finches/learncurve/Bird4/results_210529_031959/train_dur_45s/replicate_4/TweetyNet/checkpoints/max-val-acc-checkpoint.pt	results/Bengalese_Finches/learncurve/Bird4/results_210529_031959/train_dur_45s/replicate_4/StandardizeSpect	0.02	2.838590411021113	Bird4	1	Bengalese Finch
535	none	0.9702312110972028	6.526315789473684	0.6244794685538757	11.24395802719358	45	4	TweetyNet	results/Bengalese_Finches/learncurve/Bird4/results_210529_031959	results/Bengalese_Finches/learncurve/Bird4/results_210529_031959/config_BirdsongRecognition_bird04.toml	data/BirdsongRecognition/Bird4/Wave_prep_210528_224959.csv	results/Bengalese_Finches/learncurve/Bird4/results_210529_031959/train_dur_45s/replicate_4/TweetyNet/checkpoints/max-val-acc-checkpoint.pt	results/Bengalese_Finches/learncurve/Bird4/results_210529_031959/train_dur_45s/replicate_4/StandardizeSpect	0.02	2.9768788902797105	Bird4	1	Bengalese Finch
538	min_segment_dur_majority_vote	0.9750738537391208	0.9736842105263158	0.7099469508380818	1.6964133780302801	45	5	TweetyNet	results/Bengalese_Finches/learncurve/Bird4/results_210529_031959	results/Bengalese_Finches/learncurve/Bird4/results_210529_031959/config_BirdsongRecognition_bird04.toml	data/BirdsongRecognition/Bird4/Wave_prep_210528_224959.csv	results/Bengalese_Finches/learncurve/Bird4/results_210529_031959/train_dur_45s/replicate_5/TweetyNet/checkpoints/max-val-acc-checkpoint.pt	results/Bengalese_Finches/learncurve/Bird4/results_210529_031959/train_dur_45s/replicate_5/StandardizeSpect	0.02	2.492614626087919	Bird4	1	Bengalese Finch
539	none	0.9726606050301756	9.605263157894736	0.6310355416572192	16.05809842418521	45	5	TweetyNet	results/Bengalese_Finches/learncurve/Bird4/results_210529_031959	results/Bengalese_Finches/learncurve/Bird4/results_210529_031959/config_BirdsongRecognition_bird04.toml	data/BirdsongRecognition/Bird4/Wave_prep_210528_224959.csv	results/Bengalese_Finches/learncurve/Bird4/results_210529_031959/train_dur_45s/replicate_5/TweetyNet/checkpoints/max-val-acc-checkpoint.pt	results/Bengalese_Finches/learncurve/Bird4/results_210529_031959/train_dur_45s/replicate_5/StandardizeSpect	0.02	2.7339394969824515	Bird4	1	Bengalese Finch
542	min_segment_dur_majority_vote	0.9699920874946348	1.894736842105263	0.625502287550059	3.59845966399548	45	6	TweetyNet	results/Bengalese_Finches/learncurve/Bird4/results_210529_031959	results/Bengalese_Finches/learncurve/Bird4/results_210529_031959/config_BirdsongRecognition_bird04.toml	data/BirdsongRecognition/Bird4/Wave_prep_210528_224959.csv	results/Bengalese_Finches/learncurve/Bird4/results_210529_031959/train_dur_45s/replicate_6/TweetyNet/checkpoints/max-val-acc-checkpoint.pt	results/Bengalese_Finches/learncurve/Bird4/results_210529_031959/train_dur_45s/replicate_6/StandardizeSpect	0.02	3.0007912505365164	Bird4	1	Bengalese Finch
543	none	0.96885402767204	7.131578947368421	0.5930695458365816	12.24814877273515	45	6	TweetyNet	results/Bengalese_Finches/learncurve/Bird4/results_210529_031959	results/Bengalese_Finches/learncurve/Bird4/results_210529_031959/config_BirdsongRecognition_bird04.toml	data/BirdsongRecognition/Bird4/Wave_prep_210528_224959.csv	results/Bengalese_Finches/learncurve/Bird4/results_210529_031959/train_dur_45s/replicate_6/TweetyNet/checkpoints/max-val-acc-checkpoint.pt	results/Bengalese_Finches/learncurve/Bird4/results_210529_031959/train_dur_45s/replicate_6/StandardizeSpect	0.02	3.1145972327959903	Bird4	1	Bengalese Finch
546	min_segment_dur_majority_vote	0.9773792133991336	0.6842105263157895	0.7819587516061965	1.2417920635978301	45	7	TweetyNet	results/Bengalese_Finches/learncurve/Bird4/results_210529_031959	results/Bengalese_Finches/learncurve/Bird4/results_210529_031959/config_BirdsongRecognition_bird04.toml	data/BirdsongRecognition/Bird4/Wave_prep_210528_224959.csv	results/Bengalese_Finches/learncurve/Bird4/results_210529_031959/train_dur_45s/replicate_7/TweetyNet/checkpoints/max-val-acc-checkpoint.pt	results/Bengalese_Finches/learncurve/Bird4/results_210529_031959/train_dur_45s/replicate_7/StandardizeSpect	0.02	2.2620786600866416	Bird4	1	Bengalese Finch
547	none	0.9755050765026168	6.2631578947368425	0.713591335210322	10.35995272317549	45	7	TweetyNet	results/Bengalese_Finches/learncurve/Bird4/results_210529_031959	results/Bengalese_Finches/learncurve/Bird4/results_210529_031959/config_BirdsongRecognition_bird04.toml	data/BirdsongRecognition/Bird4/Wave_prep_210528_224959.csv	results/Bengalese_Finches/learncurve/Bird4/results_210529_031959/train_dur_45s/replicate_7/TweetyNet/checkpoints/max-val-acc-checkpoint.pt	results/Bengalese_Finches/learncurve/Bird4/results_210529_031959/train_dur_45s/replicate_7/StandardizeSpect	0.02	2.4494923497383247	Bird4	1	Bengalese Finch
550	min_segment_dur_majority_vote	0.9773155709838084	0.7105263157894737	0.7586882087851885	1.2235910308568199	45	8	TweetyNet	results/Bengalese_Finches/learncurve/Bird4/results_210529_031959	results/Bengalese_Finches/learncurve/Bird4/results_210529_031959/config_BirdsongRecognition_bird04.toml	data/BirdsongRecognition/Bird4/Wave_prep_210528_224959.csv	results/Bengalese_Finches/learncurve/Bird4/results_210529_031959/train_dur_45s/replicate_8/TweetyNet/checkpoints/max-val-acc-checkpoint.pt	results/Bengalese_Finches/learncurve/Bird4/results_210529_031959/train_dur_45s/replicate_8/StandardizeSpect	0.02	2.268442901619161	Bird4	1	Bengalese Finch
551	none	0.9753829186208391	6.5	0.688502339960558	10.374761003683231	45	8	TweetyNet	results/Bengalese_Finches/learncurve/Bird4/results_210529_031959	results/Bengalese_Finches/learncurve/Bird4/results_210529_031959/config_BirdsongRecognition_bird04.toml	data/BirdsongRecognition/Bird4/Wave_prep_210528_224959.csv	results/Bengalese_Finches/learncurve/Bird4/results_210529_031959/train_dur_45s/replicate_8/TweetyNet/checkpoints/max-val-acc-checkpoint.pt	results/Bengalese_Finches/learncurve/Bird4/results_210529_031959/train_dur_45s/replicate_8/StandardizeSpect	0.02	2.4617081379160743	Bird4	1	Bengalese Finch
554	min_segment_dur_majority_vote	0.9729916027111182	1.4473684210526316	0.6722405123381275	2.75757760076951	45	9	TweetyNet	results/Bengalese_Finches/learncurve/Bird4/results_210529_031959	results/Bengalese_Finches/learncurve/Bird4/results_210529_031959/config_BirdsongRecognition_bird04.toml	data/BirdsongRecognition/Bird4/Wave_prep_210528_224959.csv	results/Bengalese_Finches/learncurve/Bird4/results_210529_031959/train_dur_45s/replicate_9/TweetyNet/checkpoints/max-val-acc-checkpoint.pt	results/Bengalese_Finches/learncurve/Bird4/results_210529_031959/train_dur_45s/replicate_9/StandardizeSpect	0.02	2.7008397288881825	Bird4	1	Bengalese Finch
555	none	0.9713838742203668	7.894736842105263	0.6230758242855415	12.8006394170644	45	9	TweetyNet	results/Bengalese_Finches/learncurve/Bird4/results_210529_031959	results/Bengalese_Finches/learncurve/Bird4/results_210529_031959/config_BirdsongRecognition_bird04.toml	data/BirdsongRecognition/Bird4/Wave_prep_210528_224959.csv	results/Bengalese_Finches/learncurve/Bird4/results_210529_031959/train_dur_45s/replicate_9/TweetyNet/checkpoints/max-val-acc-checkpoint.pt	results/Bengalese_Finches/learncurve/Bird4/results_210529_031959/train_dur_45s/replicate_9/StandardizeSpect	0.02	2.861612577963324	Bird4	1	Bengalese Finch
558	min_segment_dur_majority_vote	0.9771999197942584	0.8157894736842105	0.7684688398509947	1.48680531834844	45	10	TweetyNet	results/Bengalese_Finches/learncurve/Bird4/results_210529_031959	results/Bengalese_Finches/learncurve/Bird4/results_210529_031959/config_BirdsongRecognition_bird04.toml	data/BirdsongRecognition/Bird4/Wave_prep_210528_224959.csv	results/Bengalese_Finches/learncurve/Bird4/results_210529_031959/train_dur_45s/replicate_10/TweetyNet/checkpoints/max-val-acc-checkpoint.pt	results/Bengalese_Finches/learncurve/Bird4/results_210529_031959/train_dur_45s/replicate_10/StandardizeSpect	0.02	2.2800080205741646	Bird4	1	Bengalese Finch
559	none	0.9738992948639028	8.526315789473685	0.6586276523735234	13.083341849844391	45	10	TweetyNet	results/Bengalese_Finches/learncurve/Bird4/results_210529_031959	results/Bengalese_Finches/learncurve/Bird4/results_210529_031959/config_BirdsongRecognition_bird04.toml	data/BirdsongRecognition/Bird4/Wave_prep_210528_224959.csv	results/Bengalese_Finches/learncurve/Bird4/results_210529_031959/train_dur_45s/replicate_10/TweetyNet/checkpoints/max-val-acc-checkpoint.pt	results/Bengalese_Finches/learncurve/Bird4/results_210529_031959/train_dur_45s/replicate_10/StandardizeSpect	0.02	2.61007051360973	Bird4	1	Bengalese Finch
562	min_segment_dur_majority_vote	0.9809417739169264	0.5428571428571428	0.876872703499434	1.05101043302678	75	1	TweetyNet	results/Bengalese_Finches/learncurve/Bird7/results_210527_213421	results/Bengalese_Finches/learncurve/Bird7/results_210527_213421/config_BirdsongRecognition_bird07.toml	data/BirdsongRecognition/Bird7/Wave_prep_210527_213331.csv	results/Bengalese_Finches/learncurve/Bird7/results_210527_213421/train_dur_75s/replicate_1/TweetyNet/checkpoints/max-val-acc-checkpoint.pt	results/Bengalese_Finches/learncurve/Bird7/results_210527_213421/train_dur_75s/replicate_1/StandardizeSpect	0.02	1.9058226083073728	Bird7	2	Bengalese Finch
563	none	0.9789479654795858	7.257142857142857	0.7979015543210496	12.26192474714753	75	1	TweetyNet	results/Bengalese_Finches/learncurve/Bird7/results_210527_213421	results/Bengalese_Finches/learncurve/Bird7/results_210527_213421/config_BirdsongRecognition_bird07.toml	data/BirdsongRecognition/Bird7/Wave_prep_210527_213331.csv	results/Bengalese_Finches/learncurve/Bird7/results_210527_213421/train_dur_75s/replicate_1/TweetyNet/checkpoints/max-val-acc-checkpoint.pt	results/Bengalese_Finches/learncurve/Bird7/results_210527_213421/train_dur_75s/replicate_1/StandardizeSpect	0.02	2.105203452041416	Bird7	2	Bengalese Finch
566	min_segment_dur_majority_vote	0.9814740073406748	0.3428571428571428	0.8709167011227748	0.59873210153203	75	2	TweetyNet	results/Bengalese_Finches/learncurve/Bird7/results_210527_213421	results/Bengalese_Finches/learncurve/Bird7/results_210527_213421/config_BirdsongRecognition_bird07.toml	data/BirdsongRecognition/Bird7/Wave_prep_210527_213331.csv	results/Bengalese_Finches/learncurve/Bird7/results_210527_213421/train_dur_75s/replicate_2/TweetyNet/checkpoints/max-val-acc-checkpoint.pt	results/Bengalese_Finches/learncurve/Bird7/results_210527_213421/train_dur_75s/replicate_2/StandardizeSpect	0.02	1.8525992659325088	Bird7	2	Bengalese Finch
567	none	0.978866711534185	6.685714285714286	0.76212258162283	11.65500909846847	75	2	TweetyNet	results/Bengalese_Finches/learncurve/Bird7/results_210527_213421	results/Bengalese_Finches/learncurve/Bird7/results_210527_213421/config_BirdsongRecognition_bird07.toml	data/BirdsongRecognition/Bird7/Wave_prep_210527_213331.csv	results/Bengalese_Finches/learncurve/Bird7/results_210527_213421/train_dur_75s/replicate_2/TweetyNet/checkpoints/max-val-acc-checkpoint.pt	results/Bengalese_Finches/learncurve/Bird7/results_210527_213421/train_dur_75s/replicate_2/StandardizeSpect	0.02	2.113328846581497	Bird7	2	Bengalese Finch
570	min_segment_dur_majority_vote	0.9811267609280824	0.5714285714285714	0.8581595397968117	1.09681661061079	75	3	TweetyNet	results/Bengalese_Finches/learncurve/Bird7/results_210527_213421	results/Bengalese_Finches/learncurve/Bird7/results_210527_213421/config_BirdsongRecognition_bird07.toml	data/BirdsongRecognition/Bird7/Wave_prep_210527_213331.csv	results/Bengalese_Finches/learncurve/Bird7/results_210527_213421/train_dur_75s/replicate_3/TweetyNet/checkpoints/max-val-acc-checkpoint.pt	results/Bengalese_Finches/learncurve/Bird7/results_210527_213421/train_dur_75s/replicate_3/StandardizeSpect	0.02	1.8873239071917736	Bird7	2	Bengalese Finch
571	none	0.9794383179233596	7.3428571428571425	0.7818273857951652	12.79539802344211	75	3	TweetyNet	results/Bengalese_Finches/learncurve/Bird7/results_210527_213421	results/Bengalese_Finches/learncurve/Bird7/results_210527_213421/config_BirdsongRecognition_bird07.toml	data/BirdsongRecognition/Bird7/Wave_prep_210527_213331.csv	results/Bengalese_Finches/learncurve/Bird7/results_210527_213421/train_dur_75s/replicate_3/TweetyNet/checkpoints/max-val-acc-checkpoint.pt	results/Bengalese_Finches/learncurve/Bird7/results_210527_213421/train_dur_75s/replicate_3/StandardizeSpect	0.02	2.056168207664044	Bird7	2	Bengalese Finch
574	min_segment_dur_majority_vote	0.980823748810301	0.4571428571428571	0.8426252696046608	0.7854021223802999	75	4	TweetyNet	results/Bengalese_Finches/learncurve/Bird7/results_210527_213421	results/Bengalese_Finches/learncurve/Bird7/results_210527_213421/config_BirdsongRecognition_bird07.toml	data/BirdsongRecognition/Bird7/Wave_prep_210527_213331.csv	results/Bengalese_Finches/learncurve/Bird7/results_210527_213421/train_dur_75s/replicate_4/TweetyNet/checkpoints/max-val-acc-checkpoint.pt	results/Bengalese_Finches/learncurve/Bird7/results_210527_213421/train_dur_75s/replicate_4/StandardizeSpect	0.02	1.9176251189699007	Bird7	2	Bengalese Finch
575	none	0.9788003109252522	5.771428571428571	0.7571657560118604	9.82875705374942	75	4	TweetyNet	results/Bengalese_Finches/learncurve/Bird7/results_210527_213421	results/Bengalese_Finches/learncurve/Bird7/results_210527_213421/config_BirdsongRecognition_bird07.toml	data/BirdsongRecognition/Bird7/Wave_prep_210527_213331.csv	results/Bengalese_Finches/learncurve/Bird7/results_210527_213421/train_dur_75s/replicate_4/TweetyNet/checkpoints/max-val-acc-checkpoint.pt	results/Bengalese_Finches/learncurve/Bird7/results_210527_213421/train_dur_75s/replicate_4/StandardizeSpect	0.02	2.1199689074747785	Bird7	2	Bengalese Finch
578	min_segment_dur_majority_vote	0.9810091015024888	0.4571428571428571	0.859281790259194	0.80742465804689	75	5	TweetyNet	results/Bengalese_Finches/learncurve/Bird7/results_210527_213421	results/Bengalese_Finches/learncurve/Bird7/results_210527_213421/config_BirdsongRecognition_bird07.toml	data/BirdsongRecognition/Bird7/Wave_prep_210527_213331.csv	results/Bengalese_Finches/learncurve/Bird7/results_210527_213421/train_dur_75s/replicate_5/TweetyNet/checkpoints/max-val-acc-checkpoint.pt	results/Bengalese_Finches/learncurve/Bird7/results_210527_213421/train_dur_75s/replicate_5/StandardizeSpect	0.02	1.8990898497511344	Bird7	2	Bengalese Finch
579	none	0.9786382163093512	7.514285714285714	0.7605761209360054	12.62217106038926	75	5	TweetyNet	results/Bengalese_Finches/learncurve/Bird7/results_210527_213421	results/Bengalese_Finches/learncurve/Bird7/results_210527_213421/config_BirdsongRecognition_bird07.toml	data/BirdsongRecognition/Bird7/Wave_prep_210527_213331.csv	results/Bengalese_Finches/learncurve/Bird7/results_210527_213421/train_dur_75s/replicate_5/TweetyNet/checkpoints/max-val-acc-checkpoint.pt	results/Bengalese_Finches/learncurve/Bird7/results_210527_213421/train_dur_75s/replicate_5/StandardizeSpect	0.02	2.1361783690648783	Bird7	2	Bengalese Finch
582	min_segment_dur_majority_vote	0.9810953276259944	0.4571428571428571	0.8642281240669383	0.8763720892974299	75	6	TweetyNet	results/Bengalese_Finches/learncurve/Bird7/results_210527_213421	results/Bengalese_Finches/learncurve/Bird7/results_210527_213421/config_BirdsongRecognition_bird07.toml	data/BirdsongRecognition/Bird7/Wave_prep_210527_213331.csv	results/Bengalese_Finches/learncurve/Bird7/results_210527_213421/train_dur_75s/replicate_6/TweetyNet/checkpoints/max-val-acc-checkpoint.pt	results/Bengalese_Finches/learncurve/Bird7/results_210527_213421/train_dur_75s/replicate_6/StandardizeSpect	0.02	1.8904672374005729	Bird7	2	Bengalese Finch
583	none	0.9779022871890822	8.085714285714285	0.7414426485023644	13.43162328111987	75	6	TweetyNet	results/Bengalese_Finches/learncurve/Bird7/results_210527_213421	results/Bengalese_Finches/learncurve/Bird7/results_210527_213421/config_BirdsongRecognition_bird07.toml	data/BirdsongRecognition/Bird7/Wave_prep_210527_213331.csv	results/Bengalese_Finches/learncurve/Bird7/results_210527_213421/train_dur_75s/replicate_6/TweetyNet/checkpoints/max-val-acc-checkpoint.pt	results/Bengalese_Finches/learncurve/Bird7/results_210527_213421/train_dur_75s/replicate_6/StandardizeSpect	0.02	2.209771281091777	Bird7	2	Bengalese Finch
586	min_segment_dur_majority_vote	0.9806864622247696	0.4	0.8572920680240189	0.74225819684066	75	7	TweetyNet	results/Bengalese_Finches/learncurve/Bird7/results_210527_213421	results/Bengalese_Finches/learncurve/Bird7/results_210527_213421/config_BirdsongRecognition_bird07.toml	data/BirdsongRecognition/Bird7/Wave_prep_210527_213331.csv	results/Bengalese_Finches/learncurve/Bird7/results_210527_213421/train_dur_75s/replicate_7/TweetyNet/checkpoints/max-val-acc-checkpoint.pt	results/Bengalese_Finches/learncurve/Bird7/results_210527_213421/train_dur_75s/replicate_7/StandardizeSpect	0.02	1.931353777523026	Bird7	2	Bengalese Finch
587	none	0.9784722271585616	5.571428571428571	0.7628736355352141	9.32697791526473	75	7	TweetyNet	results/Bengalese_Finches/learncurve/Bird7/results_210527_213421	results/Bengalese_Finches/learncurve/Bird7/results_210527_213421/config_BirdsongRecognition_bird07.toml	data/BirdsongRecognition/Bird7/Wave_prep_210527_213331.csv	results/Bengalese_Finches/learncurve/Bird7/results_210527_213421/train_dur_75s/replicate_7/TweetyNet/checkpoints/max-val-acc-checkpoint.pt	results/Bengalese_Finches/learncurve/Bird7/results_210527_213421/train_dur_75s/replicate_7/StandardizeSpect	0.02	2.1527772841438253	Bird7	2	Bengalese Finch
590	min_segment_dur_majority_vote	0.9823781488159804	0.4	0.8683959797143729	0.6692536206577601	75	8	TweetyNet	results/Bengalese_Finches/learncurve/Bird7/results_210527_213421	results/Bengalese_Finches/learncurve/Bird7/results_210527_213421/config_BirdsongRecognition_bird07.toml	data/BirdsongRecognition/Bird7/Wave_prep_210527_213331.csv	results/Bengalese_Finches/learncurve/Bird7/results_210527_213421/train_dur_75s/replicate_8/TweetyNet/checkpoints/max-val-acc-checkpoint.pt	results/Bengalese_Finches/learncurve/Bird7/results_210527_213421/train_dur_75s/replicate_8/StandardizeSpect	0.02	1.76218511840196	Bird7	2	Bengalese Finch
591	none	0.9802277222495268	6.485714285714286	0.7778961790714369	10.68671915208164	75	8	TweetyNet	results/Bengalese_Finches/learncurve/Bird7/results_210527_213421	results/Bengalese_Finches/learncurve/Bird7/results_210527_213421/config_BirdsongRecognition_bird07.toml	data/BirdsongRecognition/Bird7/Wave_prep_210527_213331.csv	results/Bengalese_Finches/learncurve/Bird7/results_210527_213421/train_dur_75s/replicate_8/TweetyNet/checkpoints/max-val-acc-checkpoint.pt	results/Bengalese_Finches/learncurve/Bird7/results_210527_213421/train_dur_75s/replicate_8/StandardizeSpect	0.02	1.97722777504733	Bird7	2	Bengalese Finch
594	min_segment_dur_majority_vote	0.9796597876236192	0.6571428571428571	0.8170578951051846	0.9850790792270401	75	9	TweetyNet	results/Bengalese_Finches/learncurve/Bird7/results_210527_213421	results/Bengalese_Finches/learncurve/Bird7/results_210527_213421/config_BirdsongRecognition_bird07.toml	data/BirdsongRecognition/Bird7/Wave_prep_210527_213331.csv	results/Bengalese_Finches/learncurve/Bird7/results_210527_213421/train_dur_75s/replicate_9/TweetyNet/checkpoints/max-val-acc-checkpoint.pt	results/Bengalese_Finches/learncurve/Bird7/results_210527_213421/train_dur_75s/replicate_9/StandardizeSpect	0.02	2.034021237638084	Bird7	2	Bengalese Finch
595	none	0.977530323979074	7.542857142857143	0.7410682174616331	11.79919139339741	75	9	TweetyNet	results/Bengalese_Finches/learncurve/Bird7/results_210527_213421	results/Bengalese_Finches/learncurve/Bird7/results_210527_213421/config_BirdsongRecognition_bird07.toml	data/BirdsongRecognition/Bird7/Wave_prep_210527_213331.csv	results/Bengalese_Finches/learncurve/Bird7/results_210527_213421/train_dur_75s/replicate_9/TweetyNet/checkpoints/max-val-acc-checkpoint.pt	results/Bengalese_Finches/learncurve/Bird7/results_210527_213421/train_dur_75s/replicate_9/StandardizeSpect	0.02	2.2469676020925977	Bird7	2	Bengalese Finch
598	min_segment_dur_majority_vote	0.9809950597131092	0.5714285714285714	0.8489581524116487	1.06967002936626	75	10	TweetyNet	results/Bengalese_Finches/learncurve/Bird7/results_210527_213421	results/Bengalese_Finches/learncurve/Bird7/results_210527_213421/config_BirdsongRecognition_bird07.toml	data/BirdsongRecognition/Bird7/Wave_prep_210527_213331.csv	results/Bengalese_Finches/learncurve/Bird7/results_210527_213421/train_dur_75s/replicate_10/TweetyNet/checkpoints/max-val-acc-checkpoint.pt	results/Bengalese_Finches/learncurve/Bird7/results_210527_213421/train_dur_75s/replicate_10/StandardizeSpect	0.02	1.9004940286890812	Bird7	2	Bengalese Finch
599	none	0.9785774314625986	6.885714285714286	0.7649929939500861	11.41623133831725	75	10	TweetyNet	results/Bengalese_Finches/learncurve/Bird7/results_210527_213421	results/Bengalese_Finches/learncurve/Bird7/results_210527_213421/config_BirdsongRecognition_bird07.toml	data/BirdsongRecognition/Bird7/Wave_prep_210527_213331.csv	results/Bengalese_Finches/learncurve/Bird7/results_210527_213421/train_dur_75s/replicate_10/TweetyNet/checkpoints/max-val-acc-checkpoint.pt	results/Bengalese_Finches/learncurve/Bird7/results_210527_213421/train_dur_75s/replicate_10/StandardizeSpect	0.02	2.142256853740143	Bird7	2	Bengalese Finch
602	min_segment_dur_majority_vote	0.981544410286616	0.3714285714285714	0.873285082875433	0.69892389339995	120	1	TweetyNet	results/Bengalese_Finches/learncurve/Bird7/results_210527_213421	results/Bengalese_Finches/learncurve/Bird7/results_210527_213421/config_BirdsongRecognition_bird07.toml	data/BirdsongRecognition/Bird7/Wave_prep_210527_213331.csv	results/Bengalese_Finches/learncurve/Bird7/results_210527_213421/train_dur_120s/replicate_1/TweetyNet/checkpoints/max-val-acc-checkpoint.pt	results/Bengalese_Finches/learncurve/Bird7/results_210527_213421/train_dur_120s/replicate_1/StandardizeSpect	0.02	1.8455589713383904	Bird7	3	Bengalese Finch
603	none	0.9796029584888554	5.714285714285714	0.7902359447758728	9.48287627085689	120	1	TweetyNet	results/Bengalese_Finches/learncurve/Bird7/results_210527_213421	results/Bengalese_Finches/learncurve/Bird7/results_210527_213421/config_BirdsongRecognition_bird07.toml	data/BirdsongRecognition/Bird7/Wave_prep_210527_213331.csv	results/Bengalese_Finches/learncurve/Bird7/results_210527_213421/train_dur_120s/replicate_1/TweetyNet/checkpoints/max-val-acc-checkpoint.pt	results/Bengalese_Finches/learncurve/Bird7/results_210527_213421/train_dur_120s/replicate_1/StandardizeSpect	0.02	2.039704151114463	Bird7	3	Bengalese Finch
606	min_segment_dur_majority_vote	0.9818311527413394	0.2857142857142857	0.865811858223632	0.41311576407848	120	2	TweetyNet	results/Bengalese_Finches/learncurve/Bird7/results_210527_213421	results/Bengalese_Finches/learncurve/Bird7/results_210527_213421/config_BirdsongRecognition_bird07.toml	data/BirdsongRecognition/Bird7/Wave_prep_210527_213331.csv	results/Bengalese_Finches/learncurve/Bird7/results_210527_213421/train_dur_120s/replicate_2/TweetyNet/checkpoints/max-val-acc-checkpoint.pt	results/Bengalese_Finches/learncurve/Bird7/results_210527_213421/train_dur_120s/replicate_2/StandardizeSpect	0.02	1.816884725866064	Bird7	3	Bengalese Finch
607	none	0.9787735236351338	8.057142857142857	0.7399638616016471	14.334506691680248	120	2	TweetyNet	results/Bengalese_Finches/learncurve/Bird7/results_210527_213421	results/Bengalese_Finches/learncurve/Bird7/results_210527_213421/config_BirdsongRecognition_bird07.toml	data/BirdsongRecognition/Bird7/Wave_prep_210527_213331.csv	results/Bengalese_Finches/learncurve/Bird7/results_210527_213421/train_dur_120s/replicate_2/TweetyNet/checkpoints/max-val-acc-checkpoint.pt	results/Bengalese_Finches/learncurve/Bird7/results_210527_213421/train_dur_120s/replicate_2/StandardizeSpect	0.02	2.1226476364866187	Bird7	3	Bengalese Finch
610	min_segment_dur_majority_vote	0.9820582351742402	0.3142857142857143	0.8585007880679258	0.54539662784521	120	3	TweetyNet	results/Bengalese_Finches/learncurve/Bird7/results_210527_213421	results/Bengalese_Finches/learncurve/Bird7/results_210527_213421/config_BirdsongRecognition_bird07.toml	data/BirdsongRecognition/Bird7/Wave_prep_210527_213331.csv	results/Bengalese_Finches/learncurve/Bird7/results_210527_213421/train_dur_120s/replicate_3/TweetyNet/checkpoints/max-val-acc-checkpoint.pt	results/Bengalese_Finches/learncurve/Bird7/results_210527_213421/train_dur_120s/replicate_3/StandardizeSpect	0.02	1.794176482575982	Bird7	3	Bengalese Finch
611	none	0.9803032524660678	5.742857142857143	0.7768226177457163	9.37614099723262	120	3	TweetyNet	results/Bengalese_Finches/learncurve/Bird7/results_210527_213421	results/Bengalese_Finches/learncurve/Bird7/results_210527_213421/config_BirdsongRecognition_bird07.toml	data/BirdsongRecognition/Bird7/Wave_prep_210527_213331.csv	results/Bengalese_Finches/learncurve/Bird7/results_210527_213421/train_dur_120s/replicate_3/TweetyNet/checkpoints/max-val-acc-checkpoint.pt	results/Bengalese_Finches/learncurve/Bird7/results_210527_213421/train_dur_120s/replicate_3/StandardizeSpect	0.02	1.9696747533932248	Bird7	3	Bengalese Finch
614	min_segment_dur_majority_vote	0.9813609475969064	0.4571428571428571	0.8643645416054401	0.71239239678583	120	4	TweetyNet	results/Bengalese_Finches/learncurve/Bird7/results_210527_213421	results/Bengalese_Finches/learncurve/Bird7/results_210527_213421/config_BirdsongRecognition_bird07.toml	data/BirdsongRecognition/Bird7/Wave_prep_210527_213331.csv	results/Bengalese_Finches/learncurve/Bird7/results_210527_213421/train_dur_120s/replicate_4/TweetyNet/checkpoints/max-val-acc-checkpoint.pt	results/Bengalese_Finches/learncurve/Bird7/results_210527_213421/train_dur_120s/replicate_4/StandardizeSpect	0.02	1.8639052403093488	Bird7	3	Bengalese Finch
615	none	0.9794708050156272	5.485714285714286	0.7865565819392146	9.01731659402894	120	4	TweetyNet	results/Bengalese_Finches/learncurve/Bird7/results_210527_213421	results/Bengalese_Finches/learncurve/Bird7/results_210527_213421/config_BirdsongRecognition_bird07.toml	data/BirdsongRecognition/Bird7/Wave_prep_210527_213331.csv	results/Bengalese_Finches/learncurve/Bird7/results_210527_213421/train_dur_120s/replicate_4/TweetyNet/checkpoints/max-val-acc-checkpoint.pt	results/Bengalese_Finches/learncurve/Bird7/results_210527_213421/train_dur_120s/replicate_4/StandardizeSpect	0.02	2.0529194984372667	Bird7	3	Bengalese Finch
618	min_segment_dur_majority_vote	0.9798374809090796	0.7142857142857143	0.8585547104693725	1.3612450749088	120	5	TweetyNet	results/Bengalese_Finches/learncurve/Bird7/results_210527_213421	results/Bengalese_Finches/learncurve/Bird7/results_210527_213421/config_BirdsongRecognition_bird07.toml	data/BirdsongRecognition/Bird7/Wave_prep_210527_213331.csv	results/Bengalese_Finches/learncurve/Bird7/results_210527_213421/train_dur_120s/replicate_5/TweetyNet/checkpoints/max-val-acc-checkpoint.pt	results/Bengalese_Finches/learncurve/Bird7/results_210527_213421/train_dur_120s/replicate_5/StandardizeSpect	0.02	2.016251909092037	Bird7	3	Bengalese Finch
619	none	0.977657616314458	6.942857142857143	0.7580757681293215	11.549372068277911	120	5	TweetyNet	results/Bengalese_Finches/learncurve/Bird7/results_210527_213421	results/Bengalese_Finches/learncurve/Bird7/results_210527_213421/config_BirdsongRecognition_bird07.toml	data/BirdsongRecognition/Bird7/Wave_prep_210527_213331.csv	results/Bengalese_Finches/learncurve/Bird7/results_210527_213421/train_dur_120s/replicate_5/TweetyNet/checkpoints/max-val-acc-checkpoint.pt	results/Bengalese_Finches/learncurve/Bird7/results_210527_213421/train_dur_120s/replicate_5/StandardizeSpect	0.02	2.234238368554209	Bird7	3	Bengalese Finch
622	min_segment_dur_majority_vote	0.982722284990154	0.2	0.9000138515766252	0.32530961102389	120	6	TweetyNet	results/Bengalese_Finches/learncurve/Bird7/results_210527_213421	results/Bengalese_Finches/learncurve/Bird7/results_210527_213421/config_BirdsongRecognition_bird07.toml	data/BirdsongRecognition/Bird7/Wave_prep_210527_213331.csv	results/Bengalese_Finches/learncurve/Bird7/results_210527_213421/train_dur_120s/replicate_6/TweetyNet/checkpoints/max-val-acc-checkpoint.pt	results/Bengalese_Finches/learncurve/Bird7/results_210527_213421/train_dur_120s/replicate_6/StandardizeSpect	0.02	1.727771500984587	Bird7	3	Bengalese Finch
623	none	0.9806390882208086	6.0	0.801023670118016	9.97574812864826	120	6	TweetyNet	results/Bengalese_Finches/learncurve/Bird7/results_210527_213421	results/Bengalese_Finches/learncurve/Bird7/results_210527_213421/config_BirdsongRecognition_bird07.toml	data/BirdsongRecognition/Bird7/Wave_prep_210527_213331.csv	results/Bengalese_Finches/learncurve/Bird7/results_210527_213421/train_dur_120s/replicate_6/TweetyNet/checkpoints/max-val-acc-checkpoint.pt	results/Bengalese_Finches/learncurve/Bird7/results_210527_213421/train_dur_120s/replicate_6/StandardizeSpect	0.02	1.9360911779191412	Bird7	3	Bengalese Finch
626	min_segment_dur_majority_vote	0.9831037226607248	0.2285714285714285	0.8856741626907499	0.32546256427436	120	7	TweetyNet	results/Bengalese_Finches/learncurve/Bird7/results_210527_213421	results/Bengalese_Finches/learncurve/Bird7/results_210527_213421/config_BirdsongRecognition_bird07.toml	data/BirdsongRecognition/Bird7/Wave_prep_210527_213331.csv	results/Bengalese_Finches/learncurve/Bird7/results_210527_213421/train_dur_120s/replicate_7/TweetyNet/checkpoints/max-val-acc-checkpoint.pt	results/Bengalese_Finches/learncurve/Bird7/results_210527_213421/train_dur_120s/replicate_7/StandardizeSpect	0.02	1.6896277339275343	Bird7	3	Bengalese Finch
627	none	0.981054971394158	5.542857142857143	0.798116196144678	9.29524611343469	120	7	TweetyNet	results/Bengalese_Finches/learncurve/Bird7/results_210527_213421	results/Bengalese_Finches/learncurve/Bird7/results_210527_213421/config_BirdsongRecognition_bird07.toml	data/BirdsongRecognition/Bird7/Wave_prep_210527_213331.csv	results/Bengalese_Finches/learncurve/Bird7/results_210527_213421/train_dur_120s/replicate_7/TweetyNet/checkpoints/max-val-acc-checkpoint.pt	results/Bengalese_Finches/learncurve/Bird7/results_210527_213421/train_dur_120s/replicate_7/StandardizeSpect	0.02	1.8945028605841907	Bird7	3	Bengalese Finch
630	min_segment_dur_majority_vote	0.9824178010204204	0.4	0.8567179572212565	0.7626486287596	120	8	TweetyNet	results/Bengalese_Finches/learncurve/Bird7/results_210527_213421	results/Bengalese_Finches/learncurve/Bird7/results_210527_213421/config_BirdsongRecognition_bird07.toml	data/BirdsongRecognition/Bird7/Wave_prep_210527_213331.csv	results/Bengalese_Finches/learncurve/Bird7/results_210527_213421/train_dur_120s/replicate_8/TweetyNet/checkpoints/max-val-acc-checkpoint.pt	results/Bengalese_Finches/learncurve/Bird7/results_210527_213421/train_dur_120s/replicate_8/StandardizeSpect	0.02	1.7582198979579466	Bird7	3	Bengalese Finch
631	none	0.9806469575649922	6.142857142857143	0.780316010310238	9.992071864768361	120	8	TweetyNet	results/Bengalese_Finches/learncurve/Bird7/results_210527_213421	results/Bengalese_Finches/learncurve/Bird7/results_210527_213421/config_BirdsongRecognition_bird07.toml	data/BirdsongRecognition/Bird7/Wave_prep_210527_213331.csv	results/Bengalese_Finches/learncurve/Bird7/results_210527_213421/train_dur_120s/replicate_8/TweetyNet/checkpoints/max-val-acc-checkpoint.pt	results/Bengalese_Finches/learncurve/Bird7/results_210527_213421/train_dur_120s/replicate_8/StandardizeSpect	0.02	1.9353042435007797	Bird7	3	Bengalese Finch
634	min_segment_dur_majority_vote	0.9823470400131198	0.3142857142857143	0.8761232065797387	0.50087527495125	120	9	TweetyNet	results/Bengalese_Finches/learncurve/Bird7/results_210527_213421	results/Bengalese_Finches/learncurve/Bird7/results_210527_213421/config_BirdsongRecognition_bird07.toml	data/BirdsongRecognition/Bird7/Wave_prep_210527_213331.csv	results/Bengalese_Finches/learncurve/Bird7/results_210527_213421/train_dur_120s/replicate_9/TweetyNet/checkpoints/max-val-acc-checkpoint.pt	results/Bengalese_Finches/learncurve/Bird7/results_210527_213421/train_dur_120s/replicate_9/StandardizeSpect	0.02	1.7652959986880212	Bird7	3	Bengalese Finch
635	none	0.9801232736105334	5.914285714285715	0.7837867227072272	9.84758415749669	120	9	TweetyNet	results/Bengalese_Finches/learncurve/Bird7/results_210527_213421	results/Bengalese_Finches/learncurve/Bird7/results_210527_213421/config_BirdsongRecognition_bird07.toml	data/BirdsongRecognition/Bird7/Wave_prep_210527_213331.csv	results/Bengalese_Finches/learncurve/Bird7/results_210527_213421/train_dur_120s/replicate_9/TweetyNet/checkpoints/max-val-acc-checkpoint.pt	results/Bengalese_Finches/learncurve/Bird7/results_210527_213421/train_dur_120s/replicate_9/StandardizeSpect	0.02	1.987672638946658	Bird7	3	Bengalese Finch
638	min_segment_dur_majority_vote	0.9824124374608324	0.3142857142857143	0.8848692001134237	0.51728615318933	120	10	TweetyNet	results/Bengalese_Finches/learncurve/Bird7/results_210527_213421	results/Bengalese_Finches/learncurve/Bird7/results_210527_213421/config_BirdsongRecognition_bird07.toml	data/BirdsongRecognition/Bird7/Wave_prep_210527_213331.csv	results/Bengalese_Finches/learncurve/Bird7/results_210527_213421/train_dur_120s/replicate_10/TweetyNet/checkpoints/max-val-acc-checkpoint.pt	results/Bengalese_Finches/learncurve/Bird7/results_210527_213421/train_dur_120s/replicate_10/StandardizeSpect	0.02	1.7587562539167712	Bird7	3	Bengalese Finch
639	none	0.980445629715909	5.4	0.7984486273686835	8.80162802381507	120	10	TweetyNet	results/Bengalese_Finches/learncurve/Bird7/results_210527_213421	results/Bengalese_Finches/learncurve/Bird7/results_210527_213421/config_BirdsongRecognition_bird07.toml	data/BirdsongRecognition/Bird7/Wave_prep_210527_213331.csv	results/Bengalese_Finches/learncurve/Bird7/results_210527_213421/train_dur_120s/replicate_10/TweetyNet/checkpoints/max-val-acc-checkpoint.pt	results/Bengalese_Finches/learncurve/Bird7/results_210527_213421/train_dur_120s/replicate_10/StandardizeSpect	0.02	1.9554370284091016	Bird7	3	Bengalese Finch
642	min_segment_dur_majority_vote	0.9847987492291916	0.2	0.9103540552795736	0.3641421801228	600	1	TweetyNet	results/Bengalese_Finches/learncurve/Bird7/results_210527_213421	results/Bengalese_Finches/learncurve/Bird7/results_210527_213421/config_BirdsongRecognition_bird07.toml	data/BirdsongRecognition/Bird7/Wave_prep_210527_213331.csv	results/Bengalese_Finches/learncurve/Bird7/results_210527_213421/train_dur_600s/replicate_1/TweetyNet/checkpoints/max-val-acc-checkpoint.pt	results/Bengalese_Finches/learncurve/Bird7/results_210527_213421/train_dur_600s/replicate_1/StandardizeSpect	0.02	1.520125077080836	Bird7	6	Bengalese Finch
643	none	0.9830551111546828	3.628571428571429	0.8084455598498802	6.18662673844029	600	1	TweetyNet	results/Bengalese_Finches/learncurve/Bird7/results_210527_213421	results/Bengalese_Finches/learncurve/Bird7/results_210527_213421/config_BirdsongRecognition_bird07.toml	data/BirdsongRecognition/Bird7/Wave_prep_210527_213331.csv	results/Bengalese_Finches/learncurve/Bird7/results_210527_213421/train_dur_600s/replicate_1/TweetyNet/checkpoints/max-val-acc-checkpoint.pt	results/Bengalese_Finches/learncurve/Bird7/results_210527_213421/train_dur_600s/replicate_1/StandardizeSpect	0.02	1.6944888845317083	Bird7	6	Bengalese Finch
646	min_segment_dur_majority_vote	0.9846005461562204	0.2	0.9110033429157042	0.39549091184203	600	2	TweetyNet	results/Bengalese_Finches/learncurve/Bird7/results_210527_213421	results/Bengalese_Finches/learncurve/Bird7/results_210527_213421/config_BirdsongRecognition_bird07.toml	data/BirdsongRecognition/Bird7/Wave_prep_210527_213331.csv	results/Bengalese_Finches/learncurve/Bird7/results_210527_213421/train_dur_600s/replicate_2/TweetyNet/checkpoints/max-val-acc-checkpoint.pt	results/Bengalese_Finches/learncurve/Bird7/results_210527_213421/train_dur_600s/replicate_2/StandardizeSpect	0.02	1.539945384377961	Bird7	6	Bengalese Finch
647	none	0.983799798837269	3.2285714285714286	0.8569921742765899	5.51891941140601	600	2	TweetyNet	results/Bengalese_Finches/learncurve/Bird7/results_210527_213421	results/Bengalese_Finches/learncurve/Bird7/results_210527_213421/config_BirdsongRecognition_bird07.toml	data/BirdsongRecognition/Bird7/Wave_prep_210527_213331.csv	results/Bengalese_Finches/learncurve/Bird7/results_210527_213421/train_dur_600s/replicate_2/TweetyNet/checkpoints/max-val-acc-checkpoint.pt	results/Bengalese_Finches/learncurve/Bird7/results_210527_213421/train_dur_600s/replicate_2/StandardizeSpect	0.02	1.620020116273102	Bird7	6	Bengalese Finch
650	min_segment_dur_majority_vote	0.984697331298106	0.2571428571428571	0.8973225654563166	0.45178009418163	600	3	TweetyNet	results/Bengalese_Finches/learncurve/Bird7/results_210527_213421	results/Bengalese_Finches/learncurve/Bird7/results_210527_213421/config_BirdsongRecognition_bird07.toml	data/BirdsongRecognition/Bird7/Wave_prep_210527_213331.csv	results/Bengalese_Finches/learncurve/Bird7/results_210527_213421/train_dur_600s/replicate_3/TweetyNet/checkpoints/max-val-acc-checkpoint.pt	results/Bengalese_Finches/learncurve/Bird7/results_210527_213421/train_dur_600s/replicate_3/StandardizeSpect	0.02	1.5302668701894009	Bird7	6	Bengalese Finch
651	none	0.9837440407522487	4.085714285714285	0.8390865223240543	6.995469615407949	600	3	TweetyNet	results/Bengalese_Finches/learncurve/Bird7/results_210527_213421	results/Bengalese_Finches/learncurve/Bird7/results_210527_213421/config_BirdsongRecognition_bird07.toml	data/BirdsongRecognition/Bird7/Wave_prep_210527_213331.csv	results/Bengalese_Finches/learncurve/Bird7/results_210527_213421/train_dur_600s/replicate_3/TweetyNet/checkpoints/max-val-acc-checkpoint.pt	results/Bengalese_Finches/learncurve/Bird7/results_210527_213421/train_dur_600s/replicate_3/StandardizeSpect	0.02	1.625595924775125	Bird7	6	Bengalese Finch
654	min_segment_dur_majority_vote	0.9854078086408322	0.1428571428571428	0.9246311694996872	0.32705389848245997	600	4	TweetyNet	results/Bengalese_Finches/learncurve/Bird7/results_210527_213421	results/Bengalese_Finches/learncurve/Bird7/results_210527_213421/config_BirdsongRecognition_bird07.toml	data/BirdsongRecognition/Bird7/Wave_prep_210527_213331.csv	results/Bengalese_Finches/learncurve/Bird7/results_210527_213421/train_dur_600s/replicate_4/TweetyNet/checkpoints/max-val-acc-checkpoint.pt	results/Bengalese_Finches/learncurve/Bird7/results_210527_213421/train_dur_600s/replicate_4/StandardizeSpect	0.02	1.4592191359167783	Bird7	6	Bengalese Finch
655	none	0.9844154480145464	3.142857142857143	0.8650409996605026	5.44807778994612	600	4	TweetyNet	results/Bengalese_Finches/learncurve/Bird7/results_210527_213421	results/Bengalese_Finches/learncurve/Bird7/results_210527_213421/config_BirdsongRecognition_bird07.toml	data/BirdsongRecognition/Bird7/Wave_prep_210527_213331.csv	results/Bengalese_Finches/learncurve/Bird7/results_210527_213421/train_dur_600s/replicate_4/TweetyNet/checkpoints/max-val-acc-checkpoint.pt	results/Bengalese_Finches/learncurve/Bird7/results_210527_213421/train_dur_600s/replicate_4/StandardizeSpect	0.02	1.558455198545372	Bird7	6	Bengalese Finch
658	min_segment_dur_majority_vote	0.9854736450691846	0.1142857142857142	0.9330556138869156	0.21383747297367997	600	5	TweetyNet	results/Bengalese_Finches/learncurve/Bird7/results_210527_213421	results/Bengalese_Finches/learncurve/Bird7/results_210527_213421/config_BirdsongRecognition_bird07.toml	data/BirdsongRecognition/Bird7/Wave_prep_210527_213331.csv	results/Bengalese_Finches/learncurve/Bird7/results_210527_213421/train_dur_600s/replicate_5/TweetyNet/checkpoints/max-val-acc-checkpoint.pt	results/Bengalese_Finches/learncurve/Bird7/results_210527_213421/train_dur_600s/replicate_5/StandardizeSpect	0.02	1.4526354930815444	Bird7	6	Bengalese Finch
659	none	0.9842218023774952	3.4285714285714284	0.8648045056262121	5.54932268223127	600	5	TweetyNet	results/Bengalese_Finches/learncurve/Bird7/results_210527_213421	results/Bengalese_Finches/learncurve/Bird7/results_210527_213421/config_BirdsongRecognition_bird07.toml	data/BirdsongRecognition/Bird7/Wave_prep_210527_213331.csv	results/Bengalese_Finches/learncurve/Bird7/results_210527_213421/train_dur_600s/replicate_5/TweetyNet/checkpoints/max-val-acc-checkpoint.pt	results/Bengalese_Finches/learncurve/Bird7/results_210527_213421/train_dur_600s/replicate_5/StandardizeSpect	0.02	1.5778197622504877	Bird7	6	Bengalese Finch
662	min_segment_dur_majority_vote	0.9851457765782126	0.2	0.9094770833147248	0.36300590962337	600	6	TweetyNet	results/Bengalese_Finches/learncurve/Bird7/results_210527_213421	results/Bengalese_Finches/learncurve/Bird7/results_210527_213421/config_BirdsongRecognition_bird07.toml	data/BirdsongRecognition/Bird7/Wave_prep_210527_213331.csv	results/Bengalese_Finches/learncurve/Bird7/results_210527_213421/train_dur_600s/replicate_6/TweetyNet/checkpoints/max-val-acc-checkpoint.pt	results/Bengalese_Finches/learncurve/Bird7/results_210527_213421/train_dur_600s/replicate_6/StandardizeSpect	0.02	1.4854223421787438	Bird7	6	Bengalese Finch
663	none	0.9840602895338648	3.4	0.8402619998722205	5.85159687180293	600	6	TweetyNet	results/Bengalese_Finches/learncurve/Bird7/results_210527_213421	results/Bengalese_Finches/learncurve/Bird7/results_210527_213421/config_BirdsongRecognition_bird07.toml	data/BirdsongRecognition/Bird7/Wave_prep_210527_213331.csv	results/Bengalese_Finches/learncurve/Bird7/results_210527_213421/train_dur_600s/replicate_6/TweetyNet/checkpoints/max-val-acc-checkpoint.pt	results/Bengalese_Finches/learncurve/Bird7/results_210527_213421/train_dur_600s/replicate_6/StandardizeSpect	0.02	1.5939710466135182	Bird7	6	Bengalese Finch
666	min_segment_dur_majority_vote	0.9847700221390854	0.2285714285714285	0.9036609337932254	0.38682755949544	600	7	TweetyNet	results/Bengalese_Finches/learncurve/Bird7/results_210527_213421	results/Bengalese_Finches/learncurve/Bird7/results_210527_213421/config_BirdsongRecognition_bird07.toml	data/BirdsongRecognition/Bird7/Wave_prep_210527_213331.csv	results/Bengalese_Finches/learncurve/Bird7/results_210527_213421/train_dur_600s/replicate_7/TweetyNet/checkpoints/max-val-acc-checkpoint.pt	results/Bengalese_Finches/learncurve/Bird7/results_210527_213421/train_dur_600s/replicate_7/StandardizeSpect	0.02	1.5229977860914623	Bird7	6	Bengalese Finch
667	none	0.9833150526450828	4.771428571428571	0.828163783864916	8.2781443443132	600	7	TweetyNet	results/Bengalese_Finches/learncurve/Bird7/results_210527_213421	results/Bengalese_Finches/learncurve/Bird7/results_210527_213421/config_BirdsongRecognition_bird07.toml	data/BirdsongRecognition/Bird7/Wave_prep_210527_213331.csv	results/Bengalese_Finches/learncurve/Bird7/results_210527_213421/train_dur_600s/replicate_7/TweetyNet/checkpoints/max-val-acc-checkpoint.pt	results/Bengalese_Finches/learncurve/Bird7/results_210527_213421/train_dur_600s/replicate_7/StandardizeSpect	0.02	1.6684947354917212	Bird7	6	Bengalese Finch
670	min_segment_dur_majority_vote	0.9853882037293524	0.1428571428571428	0.919381035783394	0.28170242455955996	600	8	TweetyNet	results/Bengalese_Finches/learncurve/Bird7/results_210527_213421	results/Bengalese_Finches/learncurve/Bird7/results_210527_213421/config_BirdsongRecognition_bird07.toml	data/BirdsongRecognition/Bird7/Wave_prep_210527_213331.csv	results/Bengalese_Finches/learncurve/Bird7/results_210527_213421/train_dur_600s/replicate_8/TweetyNet/checkpoints/max-val-acc-checkpoint.pt	results/Bengalese_Finches/learncurve/Bird7/results_210527_213421/train_dur_600s/replicate_8/StandardizeSpect	0.02	1.461179627064757	Bird7	6	Bengalese Finch
671	none	0.984471099428711	3.257142857142857	0.8616659528728565	5.34695390635912	600	8	TweetyNet	results/Bengalese_Finches/learncurve/Bird7/results_210527_213421	results/Bengalese_Finches/learncurve/Bird7/results_210527_213421/config_BirdsongRecognition_bird07.toml	data/BirdsongRecognition/Bird7/Wave_prep_210527_213331.csv	results/Bengalese_Finches/learncurve/Bird7/results_210527_213421/train_dur_600s/replicate_8/TweetyNet/checkpoints/max-val-acc-checkpoint.pt	results/Bengalese_Finches/learncurve/Bird7/results_210527_213421/train_dur_600s/replicate_8/StandardizeSpect	0.02	1.5528900571288973	Bird7	6	Bengalese Finch
674	min_segment_dur_majority_vote	0.9846472927834584	0.1714285714285714	0.9047691712965767	0.30806085467831	600	9	TweetyNet	results/Bengalese_Finches/learncurve/Bird7/results_210527_213421	results/Bengalese_Finches/learncurve/Bird7/results_210527_213421/config_BirdsongRecognition_bird07.toml	data/BirdsongRecognition/Bird7/Wave_prep_210527_213331.csv	results/Bengalese_Finches/learncurve/Bird7/results_210527_213421/train_dur_600s/replicate_9/TweetyNet/checkpoints/max-val-acc-checkpoint.pt	results/Bengalese_Finches/learncurve/Bird7/results_210527_213421/train_dur_600s/replicate_9/StandardizeSpect	0.02	1.5352707216541694	Bird7	6	Bengalese Finch
675	none	0.9830982446543818	4.428571428571429	0.8153758096445581	7.16720525093169	600	9	TweetyNet	results/Bengalese_Finches/learncurve/Bird7/results_210527_213421	results/Bengalese_Finches/learncurve/Bird7/results_210527_213421/config_BirdsongRecognition_bird07.toml	data/BirdsongRecognition/Bird7/Wave_prep_210527_213331.csv	results/Bengalese_Finches/learncurve/Bird7/results_210527_213421/train_dur_600s/replicate_9/TweetyNet/checkpoints/max-val-acc-checkpoint.pt	results/Bengalese_Finches/learncurve/Bird7/results_210527_213421/train_dur_600s/replicate_9/StandardizeSpect	0.02	1.690175534561822	Bird7	6	Bengalese Finch
678	min_segment_dur_majority_vote	0.985409227501409	0.1142857142857142	0.916611571517276	0.20233734519448	600	10	TweetyNet	results/Bengalese_Finches/learncurve/Bird7/results_210527_213421	results/Bengalese_Finches/learncurve/Bird7/results_210527_213421/config_BirdsongRecognition_bird07.toml	data/BirdsongRecognition/Bird7/Wave_prep_210527_213331.csv	results/Bengalese_Finches/learncurve/Bird7/results_210527_213421/train_dur_600s/replicate_10/TweetyNet/checkpoints/max-val-acc-checkpoint.pt	results/Bengalese_Finches/learncurve/Bird7/results_210527_213421/train_dur_600s/replicate_10/StandardizeSpect	0.02	1.4590772498590976	Bird7	6	Bengalese Finch
679	none	0.984159810464632	3.4285714285714284	0.8541625594585229	5.75202957852523	600	10	TweetyNet	results/Bengalese_Finches/learncurve/Bird7/results_210527_213421	results/Bengalese_Finches/learncurve/Bird7/results_210527_213421/config_BirdsongRecognition_bird07.toml	data/BirdsongRecognition/Bird7/Wave_prep_210527_213331.csv	results/Bengalese_Finches/learncurve/Bird7/results_210527_213421/train_dur_600s/replicate_10/TweetyNet/checkpoints/max-val-acc-checkpoint.pt	results/Bengalese_Finches/learncurve/Bird7/results_210527_213421/train_dur_600s/replicate_10/StandardizeSpect	0.02	1.584018953536792	Bird7	6	Bengalese Finch
682	min_segment_dur_majority_vote	0.984527666879349	0.2285714285714285	0.8973076492152083	0.44001868457074	480	1	TweetyNet	results/Bengalese_Finches/learncurve/Bird7/results_210527_213421	results/Bengalese_Finches/learncurve/Bird7/results_210527_213421/config_BirdsongRecognition_bird07.toml	data/BirdsongRecognition/Bird7/Wave_prep_210527_213331.csv	results/Bengalese_Finches/learncurve/Bird7/results_210527_213421/train_dur_480s/replicate_1/TweetyNet/checkpoints/max-val-acc-checkpoint.pt	results/Bengalese_Finches/learncurve/Bird7/results_210527_213421/train_dur_480s/replicate_1/StandardizeSpect	0.02	1.5472333120650994	Bird7	5	Bengalese Finch
683	none	0.9838907077994692	3.057142857142857	0.8608089406021671	5.54497344307943	480	1	TweetyNet	results/Bengalese_Finches/learncurve/Bird7/results_210527_213421	results/Bengalese_Finches/learncurve/Bird7/results_210527_213421/config_BirdsongRecognition_bird07.toml	data/BirdsongRecognition/Bird7/Wave_prep_210527_213331.csv	results/Bengalese_Finches/learncurve/Bird7/results_210527_213421/train_dur_480s/replicate_1/TweetyNet/checkpoints/max-val-acc-checkpoint.pt	results/Bengalese_Finches/learncurve/Bird7/results_210527_213421/train_dur_480s/replicate_1/StandardizeSpect	0.02	1.6109292200530922	Bird7	5	Bengalese Finch
686	min_segment_dur_majority_vote	0.985741763615788	0.1428571428571428	0.9189219795194546	0.23676075311187	480	2	TweetyNet	results/Bengalese_Finches/learncurve/Bird7/results_210527_213421	results/Bengalese_Finches/learncurve/Bird7/results_210527_213421/config_BirdsongRecognition_bird07.toml	data/BirdsongRecognition/Bird7/Wave_prep_210527_213331.csv	results/Bengalese_Finches/learncurve/Bird7/results_210527_213421/train_dur_480s/replicate_2/TweetyNet/checkpoints/max-val-acc-checkpoint.pt	results/Bengalese_Finches/learncurve/Bird7/results_210527_213421/train_dur_480s/replicate_2/StandardizeSpect	0.02	1.4258236384211975	Bird7	5	Bengalese Finch
687	none	0.9846636878237756	3.1142857142857143	0.8607699418861711	5.60177752802011	480	2	TweetyNet	results/Bengalese_Finches/learncurve/Bird7/results_210527_213421	results/Bengalese_Finches/learncurve/Bird7/results_210527_213421/config_BirdsongRecognition_bird07.toml	data/BirdsongRecognition/Bird7/Wave_prep_210527_213331.csv	results/Bengalese_Finches/learncurve/Bird7/results_210527_213421/train_dur_480s/replicate_2/TweetyNet/checkpoints/max-val-acc-checkpoint.pt	results/Bengalese_Finches/learncurve/Bird7/results_210527_213421/train_dur_480s/replicate_2/StandardizeSpect	0.02	1.5336312176224445	Bird7	5	Bengalese Finch
690	min_segment_dur_majority_vote	0.9849028815980944	0.1714285714285714	0.9133309040405826	0.31085694351000004	480	3	TweetyNet	results/Bengalese_Finches/learncurve/Bird7/results_210527_213421	results/Bengalese_Finches/learncurve/Bird7/results_210527_213421/config_BirdsongRecognition_bird07.toml	data/BirdsongRecognition/Bird7/Wave_prep_210527_213331.csv	results/Bengalese_Finches/learncurve/Bird7/results_210527_213421/train_dur_480s/replicate_3/TweetyNet/checkpoints/max-val-acc-checkpoint.pt	results/Bengalese_Finches/learncurve/Bird7/results_210527_213421/train_dur_480s/replicate_3/StandardizeSpect	0.02	1.509711840190564	Bird7	5	Bengalese Finch
691	none	0.9828511901308866	3.8	0.8090036230701224	6.30183405154128	480	3	TweetyNet	results/Bengalese_Finches/learncurve/Bird7/results_210527_213421	results/Bengalese_Finches/learncurve/Bird7/results_210527_213421/config_BirdsongRecognition_bird07.toml	data/BirdsongRecognition/Bird7/Wave_prep_210527_213331.csv	results/Bengalese_Finches/learncurve/Bird7/results_210527_213421/train_dur_480s/replicate_3/TweetyNet/checkpoints/max-val-acc-checkpoint.pt	results/Bengalese_Finches/learncurve/Bird7/results_210527_213421/train_dur_480s/replicate_3/StandardizeSpect	0.02	1.714880986911338	Bird7	5	Bengalese Finch
694	min_segment_dur_majority_vote	0.9842872806698738	0.1428571428571428	0.9149020612494272	0.28170242455955996	480	4	TweetyNet	results/Bengalese_Finches/learncurve/Bird7/results_210527_213421	results/Bengalese_Finches/learncurve/Bird7/results_210527_213421/config_BirdsongRecognition_bird07.toml	data/BirdsongRecognition/Bird7/Wave_prep_210527_213331.csv	results/Bengalese_Finches/learncurve/Bird7/results_210527_213421/train_dur_480s/replicate_4/TweetyNet/checkpoints/max-val-acc-checkpoint.pt	results/Bengalese_Finches/learncurve/Bird7/results_210527_213421/train_dur_480s/replicate_4/StandardizeSpect	0.02	1.571271933012619	Bird7	5	Bengalese Finch
695	none	0.9831272810284738	4.0285714285714285	0.84630923525729	6.68320278594509	480	4	TweetyNet	results/Bengalese_Finches/learncurve/Bird7/results_210527_213421	results/Bengalese_Finches/learncurve/Bird7/results_210527_213421/config_BirdsongRecognition_bird07.toml	data/BirdsongRecognition/Bird7/Wave_prep_210527_213331.csv	results/Bengalese_Finches/learncurve/Bird7/results_210527_213421/train_dur_480s/replicate_4/TweetyNet/checkpoints/max-val-acc-checkpoint.pt	results/Bengalese_Finches/learncurve/Bird7/results_210527_213421/train_dur_480s/replicate_4/StandardizeSpect	0.02	1.6872718971526202	Bird7	5	Bengalese Finch
698	min_segment_dur_majority_vote	0.985165640669472	0.1714285714285714	0.9017695796918238	0.37066108494679	480	5	TweetyNet	results/Bengalese_Finches/learncurve/Bird7/results_210527_213421	results/Bengalese_Finches/learncurve/Bird7/results_210527_213421/config_BirdsongRecognition_bird07.toml	data/BirdsongRecognition/Bird7/Wave_prep_210527_213331.csv	results/Bengalese_Finches/learncurve/Bird7/results_210527_213421/train_dur_480s/replicate_5/TweetyNet/checkpoints/max-val-acc-checkpoint.pt	results/Bengalese_Finches/learncurve/Bird7/results_210527_213421/train_dur_480s/replicate_5/StandardizeSpect	0.02	1.4834359330528013	Bird7	5	Bengalese Finch
699	none	0.9829393270036496	3.4	0.7851516637567125	5.63393584184061	480	5	TweetyNet	results/Bengalese_Finches/learncurve/Bird7/results_210527_213421	results/Bengalese_Finches/learncurve/Bird7/results_210527_213421/config_BirdsongRecognition_bird07.toml	data/BirdsongRecognition/Bird7/Wave_prep_210527_213331.csv	results/Bengalese_Finches/learncurve/Bird7/results_210527_213421/train_dur_480s/replicate_5/TweetyNet/checkpoints/max-val-acc-checkpoint.pt	results/Bengalese_Finches/learncurve/Bird7/results_210527_213421/train_dur_480s/replicate_5/StandardizeSpect	0.02	1.706067299635039	Bird7	5	Bengalese Finch
702	min_segment_dur_majority_vote	0.9842828737432252	0.1714285714285714	0.904621539364144	0.26996439601481004	480	6	TweetyNet	results/Bengalese_Finches/learncurve/Bird7/results_210527_213421	results/Bengalese_Finches/learncurve/Bird7/results_210527_213421/config_BirdsongRecognition_bird07.toml	data/BirdsongRecognition/Bird7/Wave_prep_210527_213331.csv	results/Bengalese_Finches/learncurve/Bird7/results_210527_213421/train_dur_480s/replicate_6/TweetyNet/checkpoints/max-val-acc-checkpoint.pt	results/Bengalese_Finches/learncurve/Bird7/results_210527_213421/train_dur_480s/replicate_6/StandardizeSpect	0.02	1.5717126256774794	Bird7	5	Bengalese Finch
703	none	0.9823385096792338	3.914285714285714	0.8107702358846616	6.514333487544991	480	6	TweetyNet	results/Bengalese_Finches/learncurve/Bird7/results_210527_213421	results/Bengalese_Finches/learncurve/Bird7/results_210527_213421/config_BirdsongRecognition_bird07.toml	data/BirdsongRecognition/Bird7/Wave_prep_210527_213331.csv	results/Bengalese_Finches/learncurve/Bird7/results_210527_213421/train_dur_480s/replicate_6/TweetyNet/checkpoints/max-val-acc-checkpoint.pt	results/Bengalese_Finches/learncurve/Bird7/results_210527_213421/train_dur_480s/replicate_6/StandardizeSpect	0.02	1.7661490320766249	Bird7	5	Bengalese Finch
706	min_segment_dur_majority_vote	0.9844105523433524	0.2	0.9014867324894918	0.34934842383907	480	7	TweetyNet	results/Bengalese_Finches/learncurve/Bird7/results_210527_213421	results/Bengalese_Finches/learncurve/Bird7/results_210527_213421/config_BirdsongRecognition_bird07.toml	data/BirdsongRecognition/Bird7/Wave_prep_210527_213331.csv	results/Bengalese_Finches/learncurve/Bird7/results_210527_213421/train_dur_480s/replicate_7/TweetyNet/checkpoints/max-val-acc-checkpoint.pt	results/Bengalese_Finches/learncurve/Bird7/results_210527_213421/train_dur_480s/replicate_7/StandardizeSpect	0.02	1.5589447656647717	Bird7	5	Bengalese Finch
707	none	0.9828966068645836	3.942857142857143	0.8204073355511142	6.549717875511759	480	7	TweetyNet	results/Bengalese_Finches/learncurve/Bird7/results_210527_213421	results/Bengalese_Finches/learncurve/Bird7/results_210527_213421/config_BirdsongRecognition_bird07.toml	data/BirdsongRecognition/Bird7/Wave_prep_210527_213331.csv	results/Bengalese_Finches/learncurve/Bird7/results_210527_213421/train_dur_480s/replicate_7/TweetyNet/checkpoints/max-val-acc-checkpoint.pt	results/Bengalese_Finches/learncurve/Bird7/results_210527_213421/train_dur_480s/replicate_7/StandardizeSpect	0.02	1.7103393135416312	Bird7	5	Bengalese Finch
710	min_segment_dur_majority_vote	0.9846531354116188	0.2	0.9131213637052472	0.38507362962568	480	8	TweetyNet	results/Bengalese_Finches/learncurve/Bird7/results_210527_213421	results/Bengalese_Finches/learncurve/Bird7/results_210527_213421/config_BirdsongRecognition_bird07.toml	data/BirdsongRecognition/Bird7/Wave_prep_210527_213331.csv	results/Bengalese_Finches/learncurve/Bird7/results_210527_213421/train_dur_480s/replicate_8/TweetyNet/checkpoints/max-val-acc-checkpoint.pt	results/Bengalese_Finches/learncurve/Bird7/results_210527_213421/train_dur_480s/replicate_8/StandardizeSpect	0.02	1.5346864588381304	Bird7	5	Bengalese Finch
711	none	0.9833882846798944	3.657142857142857	0.8412586473389914	6.07762704202021	480	8	TweetyNet	results/Bengalese_Finches/learncurve/Bird7/results_210527_213421	results/Bengalese_Finches/learncurve/Bird7/results_210527_213421/config_BirdsongRecognition_bird07.toml	data/BirdsongRecognition/Bird7/Wave_prep_210527_213331.csv	results/Bengalese_Finches/learncurve/Bird7/results_210527_213421/train_dur_480s/replicate_8/TweetyNet/checkpoints/max-val-acc-checkpoint.pt	results/Bengalese_Finches/learncurve/Bird7/results_210527_213421/train_dur_480s/replicate_8/StandardizeSpect	0.02	1.6611715320105749	Bird7	5	Bengalese Finch
714	min_segment_dur_majority_vote	0.9851825458866084	0.1142857142857142	0.9138832388188368	0.24768881911739002	480	9	TweetyNet	results/Bengalese_Finches/learncurve/Bird7/results_210527_213421	results/Bengalese_Finches/learncurve/Bird7/results_210527_213421/config_BirdsongRecognition_bird07.toml	data/BirdsongRecognition/Bird7/Wave_prep_210527_213331.csv	results/Bengalese_Finches/learncurve/Bird7/results_210527_213421/train_dur_480s/replicate_9/TweetyNet/checkpoints/max-val-acc-checkpoint.pt	results/Bengalese_Finches/learncurve/Bird7/results_210527_213421/train_dur_480s/replicate_9/StandardizeSpect	0.02	1.4817454113391748	Bird7	5	Bengalese Finch
715	none	0.9841899707813728	3.4285714285714284	0.8587825755364867	5.90432847869773	480	9	TweetyNet	results/Bengalese_Finches/learncurve/Bird7/results_210527_213421	results/Bengalese_Finches/learncurve/Bird7/results_210527_213421/config_BirdsongRecognition_bird07.toml	data/BirdsongRecognition/Bird7/Wave_prep_210527_213331.csv	results/Bengalese_Finches/learncurve/Bird7/results_210527_213421/train_dur_480s/replicate_9/TweetyNet/checkpoints/max-val-acc-checkpoint.pt	results/Bengalese_Finches/learncurve/Bird7/results_210527_213421/train_dur_480s/replicate_9/StandardizeSpect	0.02	1.5810029218627064	Bird7	5	Bengalese Finch
718	min_segment_dur_majority_vote	0.9841939289663212	0.1714285714285714	0.899394953915052	0.29170580805692	480	10	TweetyNet	results/Bengalese_Finches/learncurve/Bird7/results_210527_213421	results/Bengalese_Finches/learncurve/Bird7/results_210527_213421/config_BirdsongRecognition_bird07.toml	data/BirdsongRecognition/Bird7/Wave_prep_210527_213331.csv	results/Bengalese_Finches/learncurve/Bird7/results_210527_213421/train_dur_480s/replicate_10/TweetyNet/checkpoints/max-val-acc-checkpoint.pt	results/Bengalese_Finches/learncurve/Bird7/results_210527_213421/train_dur_480s/replicate_10/StandardizeSpect	0.02	1.5806071033678817	Bird7	5	Bengalese Finch
719	none	0.982563640587105	3.4857142857142858	0.8153549826260491	5.9456876872814295	480	10	TweetyNet	results/Bengalese_Finches/learncurve/Bird7/results_210527_213421	results/Bengalese_Finches/learncurve/Bird7/results_210527_213421/config_BirdsongRecognition_bird07.toml	data/BirdsongRecognition/Bird7/Wave_prep_210527_213331.csv	results/Bengalese_Finches/learncurve/Bird7/results_210527_213421/train_dur_480s/replicate_10/TweetyNet/checkpoints/max-val-acc-checkpoint.pt	results/Bengalese_Finches/learncurve/Bird7/results_210527_213421/train_dur_480s/replicate_10/StandardizeSpect	0.02	1.7436359412895008	Bird7	5	Bengalese Finch
722	min_segment_dur_majority_vote	0.9767601339044752	0.8285714285714286	0.8046707698677423	1.4629599161307298	30	1	TweetyNet	results/Bengalese_Finches/learncurve/Bird7/results_210527_213421	results/Bengalese_Finches/learncurve/Bird7/results_210527_213421/config_BirdsongRecognition_bird07.toml	data/BirdsongRecognition/Bird7/Wave_prep_210527_213331.csv	results/Bengalese_Finches/learncurve/Bird7/results_210527_213421/train_dur_30s/replicate_1/TweetyNet/checkpoints/max-val-acc-checkpoint.pt	results/Bengalese_Finches/learncurve/Bird7/results_210527_213421/train_dur_30s/replicate_1/StandardizeSpect	0.02	2.3239866095524864	Bird7	0	Bengalese Finch
723	none	0.9743921088592944	9.6	0.7162441722012385	15.76983553905065	30	1	TweetyNet	results/Bengalese_Finches/learncurve/Bird7/results_210527_213421	results/Bengalese_Finches/learncurve/Bird7/results_210527_213421/config_BirdsongRecognition_bird07.toml	data/BirdsongRecognition/Bird7/Wave_prep_210527_213331.csv	results/Bengalese_Finches/learncurve/Bird7/results_210527_213421/train_dur_30s/replicate_1/TweetyNet/checkpoints/max-val-acc-checkpoint.pt	results/Bengalese_Finches/learncurve/Bird7/results_210527_213421/train_dur_30s/replicate_1/StandardizeSpect	0.02	2.5607891140705497	Bird7	0	Bengalese Finch
726	min_segment_dur_majority_vote	0.9796597241204174	0.5428571428571428	0.8529547141533056	0.92590122408016	30	2	TweetyNet	results/Bengalese_Finches/learncurve/Bird7/results_210527_213421	results/Bengalese_Finches/learncurve/Bird7/results_210527_213421/config_BirdsongRecognition_bird07.toml	data/BirdsongRecognition/Bird7/Wave_prep_210527_213331.csv	results/Bengalese_Finches/learncurve/Bird7/results_210527_213421/train_dur_30s/replicate_2/TweetyNet/checkpoints/max-val-acc-checkpoint.pt	results/Bengalese_Finches/learncurve/Bird7/results_210527_213421/train_dur_30s/replicate_2/StandardizeSpect	0.02	2.0340275879582648	Bird7	0	Bengalese Finch
727	none	0.9759320178290204	10.657142857142857	0.7272925378501386	17.49743202726381	30	2	TweetyNet	results/Bengalese_Finches/learncurve/Bird7/results_210527_213421	results/Bengalese_Finches/learncurve/Bird7/results_210527_213421/config_BirdsongRecognition_bird07.toml	data/BirdsongRecognition/Bird7/Wave_prep_210527_213331.csv	results/Bengalese_Finches/learncurve/Bird7/results_210527_213421/train_dur_30s/replicate_2/TweetyNet/checkpoints/max-val-acc-checkpoint.pt	results/Bengalese_Finches/learncurve/Bird7/results_210527_213421/train_dur_30s/replicate_2/StandardizeSpect	0.02	2.4067982170979607	Bird7	0	Bengalese Finch
730	min_segment_dur_majority_vote	0.9779048352362364	0.5428571428571428	0.8273985951270564	0.92277438215821	30	3	TweetyNet	results/Bengalese_Finches/learncurve/Bird7/results_210527_213421	results/Bengalese_Finches/learncurve/Bird7/results_210527_213421/config_BirdsongRecognition_bird07.toml	data/BirdsongRecognition/Bird7/Wave_prep_210527_213331.csv	results/Bengalese_Finches/learncurve/Bird7/results_210527_213421/train_dur_30s/replicate_3/TweetyNet/checkpoints/max-val-acc-checkpoint.pt	results/Bengalese_Finches/learncurve/Bird7/results_210527_213421/train_dur_30s/replicate_3/StandardizeSpect	0.02	2.209516476376372	Bird7	0	Bengalese Finch
731	none	0.9749845887210096	8.057142857142857	0.7204733789396573	12.603527859877369	30	3	TweetyNet	results/Bengalese_Finches/learncurve/Bird7/results_210527_213421	results/Bengalese_Finches/learncurve/Bird7/results_210527_213421/config_BirdsongRecognition_bird07.toml	data/BirdsongRecognition/Bird7/Wave_prep_210527_213331.csv	results/Bengalese_Finches/learncurve/Bird7/results_210527_213421/train_dur_30s/replicate_3/TweetyNet/checkpoints/max-val-acc-checkpoint.pt	results/Bengalese_Finches/learncurve/Bird7/results_210527_213421/train_dur_30s/replicate_3/StandardizeSpect	0.02	2.501541127899043	Bird7	0	Bengalese Finch
734	min_segment_dur_majority_vote	0.9780069430588252	0.8285714285714286	0.7960218694179396	1.41135584611993	30	4	TweetyNet	results/Bengalese_Finches/learncurve/Bird7/results_210527_213421	results/Bengalese_Finches/learncurve/Bird7/results_210527_213421/config_BirdsongRecognition_bird07.toml	data/BirdsongRecognition/Bird7/Wave_prep_210527_213331.csv	results/Bengalese_Finches/learncurve/Bird7/results_210527_213421/train_dur_30s/replicate_4/TweetyNet/checkpoints/max-val-acc-checkpoint.pt	results/Bengalese_Finches/learncurve/Bird7/results_210527_213421/train_dur_30s/replicate_4/StandardizeSpect	0.02	2.1993056941174816	Bird7	0	Bengalese Finch
735	none	0.9754131752701358	9.542857142857144	0.7077570449347745	15.13852443274283	30	4	TweetyNet	results/Bengalese_Finches/learncurve/Bird7/results_210527_213421	results/Bengalese_Finches/learncurve/Bird7/results_210527_213421/config_BirdsongRecognition_bird07.toml	data/BirdsongRecognition/Bird7/Wave_prep_210527_213331.csv	results/Bengalese_Finches/learncurve/Bird7/results_210527_213421/train_dur_30s/replicate_4/TweetyNet/checkpoints/max-val-acc-checkpoint.pt	results/Bengalese_Finches/learncurve/Bird7/results_210527_213421/train_dur_30s/replicate_4/StandardizeSpect	0.02	2.4586824729864176	Bird7	0	Bengalese Finch
738	min_segment_dur_majority_vote	0.9781470356902158	0.6571428571428571	0.8143816296894157	1.05751558164041	30	5	TweetyNet	results/Bengalese_Finches/learncurve/Bird7/results_210527_213421	results/Bengalese_Finches/learncurve/Bird7/results_210527_213421/config_BirdsongRecognition_bird07.toml	data/BirdsongRecognition/Bird7/Wave_prep_210527_213331.csv	results/Bengalese_Finches/learncurve/Bird7/results_210527_213421/train_dur_30s/replicate_5/TweetyNet/checkpoints/max-val-acc-checkpoint.pt	results/Bengalese_Finches/learncurve/Bird7/results_210527_213421/train_dur_30s/replicate_5/StandardizeSpect	0.02	2.185296430978423	Bird7	0	Bengalese Finch
739	none	0.975096550242351	8.657142857142857	0.7184288476902422	14.63319426135562	30	5	TweetyNet	results/Bengalese_Finches/learncurve/Bird7/results_210527_213421	results/Bengalese_Finches/learncurve/Bird7/results_210527_213421/config_BirdsongRecognition_bird07.toml	data/BirdsongRecognition/Bird7/Wave_prep_210527_213331.csv	results/Bengalese_Finches/learncurve/Bird7/results_210527_213421/train_dur_30s/replicate_5/TweetyNet/checkpoints/max-val-acc-checkpoint.pt	results/Bengalese_Finches/learncurve/Bird7/results_210527_213421/train_dur_30s/replicate_5/StandardizeSpect	0.02	2.490344975764902	Bird7	0	Bengalese Finch
742	min_segment_dur_majority_vote	0.9803955408244236	0.5428571428571428	0.8577435218162661	1.07257073326886	30	6	TweetyNet	results/Bengalese_Finches/learncurve/Bird7/results_210527_213421	results/Bengalese_Finches/learncurve/Bird7/results_210527_213421/config_BirdsongRecognition_bird07.toml	data/BirdsongRecognition/Bird7/Wave_prep_210527_213331.csv	results/Bengalese_Finches/learncurve/Bird7/results_210527_213421/train_dur_30s/replicate_6/TweetyNet/checkpoints/max-val-acc-checkpoint.pt	results/Bengalese_Finches/learncurve/Bird7/results_210527_213421/train_dur_30s/replicate_6/StandardizeSpect	0.02	1.960445917557652	Bird7	0	Bengalese Finch
743	none	0.9785050019929428	6.714285714285714	0.7762803574947162	11.54284614481479	30	6	TweetyNet	results/Bengalese_Finches/learncurve/Bird7/results_210527_213421	results/Bengalese_Finches/learncurve/Bird7/results_210527_213421/config_BirdsongRecognition_bird07.toml	data/BirdsongRecognition/Bird7/Wave_prep_210527_213331.csv	results/Bengalese_Finches/learncurve/Bird7/results_210527_213421/train_dur_30s/replicate_6/TweetyNet/checkpoints/max-val-acc-checkpoint.pt	results/Bengalese_Finches/learncurve/Bird7/results_210527_213421/train_dur_30s/replicate_6/StandardizeSpect	0.02	2.149499800705712	Bird7	0	Bengalese Finch
746	min_segment_dur_majority_vote	0.9772171569047416	0.7142857142857143	0.7968467943024956	1.21635144475734	30	7	TweetyNet	results/Bengalese_Finches/learncurve/Bird7/results_210527_213421	results/Bengalese_Finches/learncurve/Bird7/results_210527_213421/config_BirdsongRecognition_bird07.toml	data/BirdsongRecognition/Bird7/Wave_prep_210527_213331.csv	results/Bengalese_Finches/learncurve/Bird7/results_210527_213421/train_dur_30s/replicate_7/TweetyNet/checkpoints/max-val-acc-checkpoint.pt	results/Bengalese_Finches/learncurve/Bird7/results_210527_213421/train_dur_30s/replicate_7/StandardizeSpect	0.02	2.2782843095258465	Bird7	0	Bengalese Finch
747	none	0.974235847591986	9.057142857142855	0.7015408953730815	14.757150887643538	30	7	TweetyNet	results/Bengalese_Finches/learncurve/Bird7/results_210527_213421	results/Bengalese_Finches/learncurve/Bird7/results_210527_213421/config_BirdsongRecognition_bird07.toml	data/BirdsongRecognition/Bird7/Wave_prep_210527_213331.csv	results/Bengalese_Finches/learncurve/Bird7/results_210527_213421/train_dur_30s/replicate_7/TweetyNet/checkpoints/max-val-acc-checkpoint.pt	results/Bengalese_Finches/learncurve/Bird7/results_210527_213421/train_dur_30s/replicate_7/StandardizeSpect	0.02	2.5764152408014	Bird7	0	Bengalese Finch
750	min_segment_dur_majority_vote	0.9749609091890676	1.0	0.7613395643466022	1.4454355094040199	30	8	TweetyNet	results/Bengalese_Finches/learncurve/Bird7/results_210527_213421	results/Bengalese_Finches/learncurve/Bird7/results_210527_213421/config_BirdsongRecognition_bird07.toml	data/BirdsongRecognition/Bird7/Wave_prep_210527_213331.csv	results/Bengalese_Finches/learncurve/Bird7/results_210527_213421/train_dur_30s/replicate_8/TweetyNet/checkpoints/max-val-acc-checkpoint.pt	results/Bengalese_Finches/learncurve/Bird7/results_210527_213421/train_dur_30s/replicate_8/StandardizeSpect	0.02	2.5039090810932363	Bird7	0	Bengalese Finch
751	none	0.9716960429160356	9.914285714285716	0.676504018434792	15.890071559331108	30	8	TweetyNet	results/Bengalese_Finches/learncurve/Bird7/results_210527_213421	results/Bengalese_Finches/learncurve/Bird7/results_210527_213421/config_BirdsongRecognition_bird07.toml	data/BirdsongRecognition/Bird7/Wave_prep_210527_213331.csv	results/Bengalese_Finches/learncurve/Bird7/results_210527_213421/train_dur_30s/replicate_8/TweetyNet/checkpoints/max-val-acc-checkpoint.pt	results/Bengalese_Finches/learncurve/Bird7/results_210527_213421/train_dur_30s/replicate_8/StandardizeSpect	0.02	2.830395708396438	Bird7	0	Bengalese Finch
754	min_segment_dur_majority_vote	0.9733367886538726	1.4285714285714286	0.705499234043625	2.50112198505848	30	9	TweetyNet	results/Bengalese_Finches/learncurve/Bird7/results_210527_213421	results/Bengalese_Finches/learncurve/Bird7/results_210527_213421/config_BirdsongRecognition_bird07.toml	data/BirdsongRecognition/Bird7/Wave_prep_210527_213331.csv	results/Bengalese_Finches/learncurve/Bird7/results_210527_213421/train_dur_30s/replicate_9/TweetyNet/checkpoints/max-val-acc-checkpoint.pt	results/Bengalese_Finches/learncurve/Bird7/results_210527_213421/train_dur_30s/replicate_9/StandardizeSpect	0.02	2.666321134612737	Bird7	0	Bengalese Finch
755	none	0.9657980682784169	21.0	0.5293521473620318	33.04232779759515	30	9	TweetyNet	results/Bengalese_Finches/learncurve/Bird7/results_210527_213421	results/Bengalese_Finches/learncurve/Bird7/results_210527_213421/config_BirdsongRecognition_bird07.toml	data/BirdsongRecognition/Bird7/Wave_prep_210527_213331.csv	results/Bengalese_Finches/learncurve/Bird7/results_210527_213421/train_dur_30s/replicate_9/TweetyNet/checkpoints/max-val-acc-checkpoint.pt	results/Bengalese_Finches/learncurve/Bird7/results_210527_213421/train_dur_30s/replicate_9/StandardizeSpect	0.02	3.4201931721583145	Bird7	0	Bengalese Finch
758	min_segment_dur_majority_vote	0.9802965238762322	0.3714285714285714	0.85396895700943	0.58922301828805	30	10	TweetyNet	results/Bengalese_Finches/learncurve/Bird7/results_210527_213421	results/Bengalese_Finches/learncurve/Bird7/results_210527_213421/config_BirdsongRecognition_bird07.toml	data/BirdsongRecognition/Bird7/Wave_prep_210527_213331.csv	results/Bengalese_Finches/learncurve/Bird7/results_210527_213421/train_dur_30s/replicate_10/TweetyNet/checkpoints/max-val-acc-checkpoint.pt	results/Bengalese_Finches/learncurve/Bird7/results_210527_213421/train_dur_30s/replicate_10/StandardizeSpect	0.02	1.9703476123767767	Bird7	0	Bengalese Finch
759	none	0.9767805470432056	8.885714285714286	0.7209027082426581	14.56755643452171	30	10	TweetyNet	results/Bengalese_Finches/learncurve/Bird7/results_210527_213421	results/Bengalese_Finches/learncurve/Bird7/results_210527_213421/config_BirdsongRecognition_bird07.toml	data/BirdsongRecognition/Bird7/Wave_prep_210527_213331.csv	results/Bengalese_Finches/learncurve/Bird7/results_210527_213421/train_dur_30s/replicate_10/TweetyNet/checkpoints/max-val-acc-checkpoint.pt	results/Bengalese_Finches/learncurve/Bird7/results_210527_213421/train_dur_30s/replicate_10/StandardizeSpect	0.02	2.3219452956794284	Bird7	0	Bengalese Finch
762	min_segment_dur_majority_vote	0.9831437592507	0.2857142857142857	0.8758831848788322	0.49688098993244	180	1	TweetyNet	results/Bengalese_Finches/learncurve/Bird7/results_210527_213421	results/Bengalese_Finches/learncurve/Bird7/results_210527_213421/config_BirdsongRecognition_bird07.toml	data/BirdsongRecognition/Bird7/Wave_prep_210527_213331.csv	results/Bengalese_Finches/learncurve/Bird7/results_210527_213421/train_dur_180s/replicate_1/TweetyNet/checkpoints/max-val-acc-checkpoint.pt	results/Bengalese_Finches/learncurve/Bird7/results_210527_213421/train_dur_180s/replicate_1/StandardizeSpect	0.02	1.6856240749299922	Bird7	4	Bengalese Finch
763	none	0.9815516444492662	5.8	0.7978666313611694	9.410951461966981	180	1	TweetyNet	results/Bengalese_Finches/learncurve/Bird7/results_210527_213421	results/Bengalese_Finches/learncurve/Bird7/results_210527_213421/config_BirdsongRecognition_bird07.toml	data/BirdsongRecognition/Bird7/Wave_prep_210527_213331.csv	results/Bengalese_Finches/learncurve/Bird7/results_210527_213421/train_dur_180s/replicate_1/TweetyNet/checkpoints/max-val-acc-checkpoint.pt	results/Bengalese_Finches/learncurve/Bird7/results_210527_213421/train_dur_180s/replicate_1/StandardizeSpect	0.02	1.8448355550733764	Bird7	4	Bengalese Finch
766	min_segment_dur_majority_vote	0.9823210949710498	0.4	0.886456929675635	0.7222716303379001	180	2	TweetyNet	results/Bengalese_Finches/learncurve/Bird7/results_210527_213421	results/Bengalese_Finches/learncurve/Bird7/results_210527_213421/config_BirdsongRecognition_bird07.toml	data/BirdsongRecognition/Bird7/Wave_prep_210527_213331.csv	results/Bengalese_Finches/learncurve/Bird7/results_210527_213421/train_dur_180s/replicate_2/TweetyNet/checkpoints/max-val-acc-checkpoint.pt	results/Bengalese_Finches/learncurve/Bird7/results_210527_213421/train_dur_180s/replicate_2/StandardizeSpect	0.02	1.7678905028950198	Bird7	4	Bengalese Finch
767	none	0.9805449507087144	4.771428571428571	0.8059500620104353	7.89625968306472	180	2	TweetyNet	results/Bengalese_Finches/learncurve/Bird7/results_210527_213421	results/Bengalese_Finches/learncurve/Bird7/results_210527_213421/config_BirdsongRecognition_bird07.toml	data/BirdsongRecognition/Bird7/Wave_prep_210527_213331.csv	results/Bengalese_Finches/learncurve/Bird7/results_210527_213421/train_dur_180s/replicate_2/TweetyNet/checkpoints/max-val-acc-checkpoint.pt	results/Bengalese_Finches/learncurve/Bird7/results_210527_213421/train_dur_180s/replicate_2/StandardizeSpect	0.02	1.9455049291285496	Bird7	4	Bengalese Finch
770	min_segment_dur_majority_vote	0.9823628132695504	0.3428571428571428	0.8754016013367419	0.54782555351698	180	3	TweetyNet	results/Bengalese_Finches/learncurve/Bird7/results_210527_213421	results/Bengalese_Finches/learncurve/Bird7/results_210527_213421/config_BirdsongRecognition_bird07.toml	data/BirdsongRecognition/Bird7/Wave_prep_210527_213331.csv	results/Bengalese_Finches/learncurve/Bird7/results_210527_213421/train_dur_180s/replicate_3/TweetyNet/checkpoints/max-val-acc-checkpoint.pt	results/Bengalese_Finches/learncurve/Bird7/results_210527_213421/train_dur_180s/replicate_3/StandardizeSpect	0.02	1.7637186730449672	Bird7	4	Bengalese Finch
771	none	0.9804995991462004	4.485714285714286	0.7922717872328202	7.4265761254459	180	3	TweetyNet	results/Bengalese_Finches/learncurve/Bird7/results_210527_213421	results/Bengalese_Finches/learncurve/Bird7/results_210527_213421/config_BirdsongRecognition_bird07.toml	data/BirdsongRecognition/Bird7/Wave_prep_210527_213331.csv	results/Bengalese_Finches/learncurve/Bird7/results_210527_213421/train_dur_180s/replicate_3/TweetyNet/checkpoints/max-val-acc-checkpoint.pt	results/Bengalese_Finches/learncurve/Bird7/results_210527_213421/train_dur_180s/replicate_3/StandardizeSpect	0.02	1.950040085379967	Bird7	4	Bengalese Finch
774	min_segment_dur_majority_vote	0.9830921252556036	0.3428571428571428	0.8723384733058075	0.6553135937432	180	4	TweetyNet	results/Bengalese_Finches/learncurve/Bird7/results_210527_213421	results/Bengalese_Finches/learncurve/Bird7/results_210527_213421/config_BirdsongRecognition_bird07.toml	data/BirdsongRecognition/Bird7/Wave_prep_210527_213331.csv	results/Bengalese_Finches/learncurve/Bird7/results_210527_213421/train_dur_180s/replicate_4/TweetyNet/checkpoints/max-val-acc-checkpoint.pt	results/Bengalese_Finches/learncurve/Bird7/results_210527_213421/train_dur_180s/replicate_4/StandardizeSpect	0.02	1.6907874744396367	Bird7	4	Bengalese Finch
775	none	0.9815265308701322	5.6	0.7959812225793789	9.2438599195734	180	4	TweetyNet	results/Bengalese_Finches/learncurve/Bird7/results_210527_213421	results/Bengalese_Finches/learncurve/Bird7/results_210527_213421/config_BirdsongRecognition_bird07.toml	data/BirdsongRecognition/Bird7/Wave_prep_210527_213331.csv	results/Bengalese_Finches/learncurve/Bird7/results_210527_213421/train_dur_180s/replicate_4/TweetyNet/checkpoints/max-val-acc-checkpoint.pt	results/Bengalese_Finches/learncurve/Bird7/results_210527_213421/train_dur_180s/replicate_4/StandardizeSpect	0.02	1.8473469129867803	Bird7	4	Bengalese Finch
778	min_segment_dur_majority_vote	0.982537845116104	0.2857142857142857	0.8824852773581137	0.49255769212667	180	5	TweetyNet	results/Bengalese_Finches/learncurve/Bird7/results_210527_213421	results/Bengalese_Finches/learncurve/Bird7/results_210527_213421/config_BirdsongRecognition_bird07.toml	data/BirdsongRecognition/Bird7/Wave_prep_210527_213331.csv	results/Bengalese_Finches/learncurve/Bird7/results_210527_213421/train_dur_180s/replicate_5/TweetyNet/checkpoints/max-val-acc-checkpoint.pt	results/Bengalese_Finches/learncurve/Bird7/results_210527_213421/train_dur_180s/replicate_5/StandardizeSpect	0.02	1.746215488389602	Bird7	4	Bengalese Finch
779	none	0.9799908180891276	7.628571428571429	0.7768414812064635	13.1205709082759	180	5	TweetyNet	results/Bengalese_Finches/learncurve/Bird7/results_210527_213421	results/Bengalese_Finches/learncurve/Bird7/results_210527_213421/config_BirdsongRecognition_bird07.toml	data/BirdsongRecognition/Bird7/Wave_prep_210527_213331.csv	results/Bengalese_Finches/learncurve/Bird7/results_210527_213421/train_dur_180s/replicate_5/TweetyNet/checkpoints/max-val-acc-checkpoint.pt	results/Bengalese_Finches/learncurve/Bird7/results_210527_213421/train_dur_180s/replicate_5/StandardizeSpect	0.02	2.000918191087253	Bird7	4	Bengalese Finch
782	min_segment_dur_majority_vote	0.9824937525878352	0.3428571428571428	0.8594148784308244	0.63283607126568	180	6	TweetyNet	results/Bengalese_Finches/learncurve/Bird7/results_210527_213421	results/Bengalese_Finches/learncurve/Bird7/results_210527_213421/config_BirdsongRecognition_bird07.toml	data/BirdsongRecognition/Bird7/Wave_prep_210527_213331.csv	results/Bengalese_Finches/learncurve/Bird7/results_210527_213421/train_dur_180s/replicate_6/TweetyNet/checkpoints/max-val-acc-checkpoint.pt	results/Bengalese_Finches/learncurve/Bird7/results_210527_213421/train_dur_180s/replicate_6/StandardizeSpect	0.02	1.7506247412164777	Bird7	4	Bengalese Finch
783	none	0.9800256842920848	5.8	0.744299436701831	9.33009283352144	180	6	TweetyNet	results/Bengalese_Finches/learncurve/Bird7/results_210527_213421	results/Bengalese_Finches/learncurve/Bird7/results_210527_213421/config_BirdsongRecognition_bird07.toml	data/BirdsongRecognition/Bird7/Wave_prep_210527_213331.csv	results/Bengalese_Finches/learncurve/Bird7/results_210527_213421/train_dur_180s/replicate_6/TweetyNet/checkpoints/max-val-acc-checkpoint.pt	results/Bengalese_Finches/learncurve/Bird7/results_210527_213421/train_dur_180s/replicate_6/StandardizeSpect	0.02	1.997431570791508	Bird7	4	Bengalese Finch
786	min_segment_dur_majority_vote	0.9829586541297766	0.3142857142857143	0.8694610356957748	0.59858294498928	180	7	TweetyNet	results/Bengalese_Finches/learncurve/Bird7/results_210527_213421	results/Bengalese_Finches/learncurve/Bird7/results_210527_213421/config_BirdsongRecognition_bird07.toml	data/BirdsongRecognition/Bird7/Wave_prep_210527_213331.csv	results/Bengalese_Finches/learncurve/Bird7/results_210527_213421/train_dur_180s/replicate_7/TweetyNet/checkpoints/max-val-acc-checkpoint.pt	results/Bengalese_Finches/learncurve/Bird7/results_210527_213421/train_dur_180s/replicate_7/StandardizeSpect	0.02	1.7041345870223434	Bird7	4	Bengalese Finch
787	none	0.9816054361166168	4.742857142857143	0.7890509388213135	7.93029553307364	180	7	TweetyNet	results/Bengalese_Finches/learncurve/Bird7/results_210527_213421	results/Bengalese_Finches/learncurve/Bird7/results_210527_213421/config_BirdsongRecognition_bird07.toml	data/BirdsongRecognition/Bird7/Wave_prep_210527_213331.csv	results/Bengalese_Finches/learncurve/Bird7/results_210527_213421/train_dur_180s/replicate_7/TweetyNet/checkpoints/max-val-acc-checkpoint.pt	results/Bengalese_Finches/learncurve/Bird7/results_210527_213421/train_dur_180s/replicate_7/StandardizeSpect	0.02	1.839456388338312	Bird7	4	Bengalese Finch
790	min_segment_dur_majority_vote	0.9823728973384884	0.4571428571428571	0.8773099467966772	0.8658464200126601	180	8	TweetyNet	results/Bengalese_Finches/learncurve/Bird7/results_210527_213421	results/Bengalese_Finches/learncurve/Bird7/results_210527_213421/config_BirdsongRecognition_bird07.toml	data/BirdsongRecognition/Bird7/Wave_prep_210527_213331.csv	results/Bengalese_Finches/learncurve/Bird7/results_210527_213421/train_dur_180s/replicate_8/TweetyNet/checkpoints/max-val-acc-checkpoint.pt	results/Bengalese_Finches/learncurve/Bird7/results_210527_213421/train_dur_180s/replicate_8/StandardizeSpect	0.02	1.7627102661511571	Bird7	4	Bengalese Finch
791	none	0.9802954909965608	4.885714285714286	0.7831298178798491	8.17004333302655	180	8	TweetyNet	results/Bengalese_Finches/learncurve/Bird7/results_210527_213421	results/Bengalese_Finches/learncurve/Bird7/results_210527_213421/config_BirdsongRecognition_bird07.toml	data/BirdsongRecognition/Bird7/Wave_prep_210527_213331.csv	results/Bengalese_Finches/learncurve/Bird7/results_210527_213421/train_dur_180s/replicate_8/TweetyNet/checkpoints/max-val-acc-checkpoint.pt	results/Bengalese_Finches/learncurve/Bird7/results_210527_213421/train_dur_180s/replicate_8/StandardizeSpect	0.02	1.970450900343934	Bird7	4	Bengalese Finch
794	min_segment_dur_majority_vote	0.9828353337947384	0.2285714285714285	0.887780910599469	0.35203617396557	180	9	TweetyNet	results/Bengalese_Finches/learncurve/Bird7/results_210527_213421	results/Bengalese_Finches/learncurve/Bird7/results_210527_213421/config_BirdsongRecognition_bird07.toml	data/BirdsongRecognition/Bird7/Wave_prep_210527_213331.csv	results/Bengalese_Finches/learncurve/Bird7/results_210527_213421/train_dur_180s/replicate_9/TweetyNet/checkpoints/max-val-acc-checkpoint.pt	results/Bengalese_Finches/learncurve/Bird7/results_210527_213421/train_dur_180s/replicate_9/StandardizeSpect	0.02	1.7164666205261692	Bird7	4	Bengalese Finch
795	none	0.9804419340217714	5.2	0.7832422147265279	8.904805685723161	180	9	TweetyNet	results/Bengalese_Finches/learncurve/Bird7/results_210527_213421	results/Bengalese_Finches/learncurve/Bird7/results_210527_213421/config_BirdsongRecognition_bird07.toml	data/BirdsongRecognition/Bird7/Wave_prep_210527_213331.csv	results/Bengalese_Finches/learncurve/Bird7/results_210527_213421/train_dur_180s/replicate_9/TweetyNet/checkpoints/max-val-acc-checkpoint.pt	results/Bengalese_Finches/learncurve/Bird7/results_210527_213421/train_dur_180s/replicate_9/StandardizeSpect	0.02	1.9558065978228625	Bird7	4	Bengalese Finch
798	min_segment_dur_majority_vote	0.9829289410667456	0.2285714285714285	0.8810960518504602	0.41612898086635003	180	10	TweetyNet	results/Bengalese_Finches/learncurve/Bird7/results_210527_213421	results/Bengalese_Finches/learncurve/Bird7/results_210527_213421/config_BirdsongRecognition_bird07.toml	data/BirdsongRecognition/Bird7/Wave_prep_210527_213331.csv	results/Bengalese_Finches/learncurve/Bird7/results_210527_213421/train_dur_180s/replicate_10/TweetyNet/checkpoints/max-val-acc-checkpoint.pt	results/Bengalese_Finches/learncurve/Bird7/results_210527_213421/train_dur_180s/replicate_10/StandardizeSpect	0.02	1.7071058933254335	Bird7	4	Bengalese Finch
799	none	0.9805550794773384	6.228571428571429	0.7810432968696966	10.3627936561406	180	10	TweetyNet	results/Bengalese_Finches/learncurve/Bird7/results_210527_213421	results/Bengalese_Finches/learncurve/Bird7/results_210527_213421/config_BirdsongRecognition_bird07.toml	data/BirdsongRecognition/Bird7/Wave_prep_210527_213331.csv	results/Bengalese_Finches/learncurve/Bird7/results_210527_213421/train_dur_180s/replicate_10/TweetyNet/checkpoints/max-val-acc-checkpoint.pt	results/Bengalese_Finches/learncurve/Bird7/results_210527_213421/train_dur_180s/replicate_10/StandardizeSpect	0.02	1.9444920522661668	Bird7	4	Bengalese Finch
802	min_segment_dur_majority_vote	0.980014118211479	0.6	0.8232451610439552	0.94813495916538	45	1	TweetyNet	results/Bengalese_Finches/learncurve/Bird7/results_210527_213421	results/Bengalese_Finches/learncurve/Bird7/results_210527_213421/config_BirdsongRecognition_bird07.toml	data/BirdsongRecognition/Bird7/Wave_prep_210527_213331.csv	results/Bengalese_Finches/learncurve/Bird7/results_210527_213421/train_dur_45s/replicate_1/TweetyNet/checkpoints/max-val-acc-checkpoint.pt	results/Bengalese_Finches/learncurve/Bird7/results_210527_213421/train_dur_45s/replicate_1/StandardizeSpect	0.02	1.998588178852101	Bird7	1	Bengalese Finch
803	none	0.97683470447926	9.4	0.7131438046375517	15.01758106926934	45	1	TweetyNet	results/Bengalese_Finches/learncurve/Bird7/results_210527_213421	results/Bengalese_Finches/learncurve/Bird7/results_210527_213421/config_BirdsongRecognition_bird07.toml	data/BirdsongRecognition/Bird7/Wave_prep_210527_213331.csv	results/Bengalese_Finches/learncurve/Bird7/results_210527_213421/train_dur_45s/replicate_1/TweetyNet/checkpoints/max-val-acc-checkpoint.pt	results/Bengalese_Finches/learncurve/Bird7/results_210527_213421/train_dur_45s/replicate_1/StandardizeSpect	0.02	2.316529552073987	Bird7	1	Bengalese Finch
806	min_segment_dur_majority_vote	0.9801840144018056	0.3428571428571428	0.8598109017523111	0.63552055332086	45	2	TweetyNet	results/Bengalese_Finches/learncurve/Bird7/results_210527_213421	results/Bengalese_Finches/learncurve/Bird7/results_210527_213421/config_BirdsongRecognition_bird07.toml	data/BirdsongRecognition/Bird7/Wave_prep_210527_213331.csv	results/Bengalese_Finches/learncurve/Bird7/results_210527_213421/train_dur_45s/replicate_2/TweetyNet/checkpoints/max-val-acc-checkpoint.pt	results/Bengalese_Finches/learncurve/Bird7/results_210527_213421/train_dur_45s/replicate_2/StandardizeSpect	0.02	1.981598559819453	Bird7	1	Bengalese Finch
807	none	0.9782917297168696	8.0	0.7712256283733385	13.14678078912943	45	2	TweetyNet	results/Bengalese_Finches/learncurve/Bird7/results_210527_213421	results/Bengalese_Finches/learncurve/Bird7/results_210527_213421/config_BirdsongRecognition_bird07.toml	data/BirdsongRecognition/Bird7/Wave_prep_210527_213331.csv	results/Bengalese_Finches/learncurve/Bird7/results_210527_213421/train_dur_45s/replicate_2/TweetyNet/checkpoints/max-val-acc-checkpoint.pt	results/Bengalese_Finches/learncurve/Bird7/results_210527_213421/train_dur_45s/replicate_2/StandardizeSpect	0.02	2.170827028313038	Bird7	1	Bengalese Finch
810	min_segment_dur_majority_vote	0.97990161000849	0.5714285714285714	0.8375683364903074	1.01384439006779	45	3	TweetyNet	results/Bengalese_Finches/learncurve/Bird7/results_210527_213421	results/Bengalese_Finches/learncurve/Bird7/results_210527_213421/config_BirdsongRecognition_bird07.toml	data/BirdsongRecognition/Bird7/Wave_prep_210527_213331.csv	results/Bengalese_Finches/learncurve/Bird7/results_210527_213421/train_dur_45s/replicate_3/TweetyNet/checkpoints/max-val-acc-checkpoint.pt	results/Bengalese_Finches/learncurve/Bird7/results_210527_213421/train_dur_45s/replicate_3/StandardizeSpect	0.02	2.0098389991510146	Bird7	1	Bengalese Finch
811	none	0.9767269095848784	9.628571428571428	0.7310328974533234	16.07160413801641	45	3	TweetyNet	results/Bengalese_Finches/learncurve/Bird7/results_210527_213421	results/Bengalese_Finches/learncurve/Bird7/results_210527_213421/config_BirdsongRecognition_bird07.toml	data/BirdsongRecognition/Bird7/Wave_prep_210527_213331.csv	results/Bengalese_Finches/learncurve/Bird7/results_210527_213421/train_dur_45s/replicate_3/TweetyNet/checkpoints/max-val-acc-checkpoint.pt	results/Bengalese_Finches/learncurve/Bird7/results_210527_213421/train_dur_45s/replicate_3/StandardizeSpect	0.02	2.327309041512171	Bird7	1	Bengalese Finch
814	min_segment_dur_majority_vote	0.9797666205499588	0.4285714285714285	0.8437178405938758	0.78037274323445	45	4	TweetyNet	results/Bengalese_Finches/learncurve/Bird7/results_210527_213421	results/Bengalese_Finches/learncurve/Bird7/results_210527_213421/config_BirdsongRecognition_bird07.toml	data/BirdsongRecognition/Bird7/Wave_prep_210527_213331.csv	results/Bengalese_Finches/learncurve/Bird7/results_210527_213421/train_dur_45s/replicate_4/TweetyNet/checkpoints/max-val-acc-checkpoint.pt	results/Bengalese_Finches/learncurve/Bird7/results_210527_213421/train_dur_45s/replicate_4/StandardizeSpect	0.02	2.0233379450041222	Bird7	1	Bengalese Finch
815	none	0.9771772188082144	7.314285714285714	0.7446441180064441	12.013228467233649	45	4	TweetyNet	results/Bengalese_Finches/learncurve/Bird7/results_210527_213421	results/Bengalese_Finches/learncurve/Bird7/results_210527_213421/config_BirdsongRecognition_bird07.toml	data/BirdsongRecognition/Bird7/Wave_prep_210527_213331.csv	results/Bengalese_Finches/learncurve/Bird7/results_210527_213421/train_dur_45s/replicate_4/TweetyNet/checkpoints/max-val-acc-checkpoint.pt	results/Bengalese_Finches/learncurve/Bird7/results_210527_213421/train_dur_45s/replicate_4/StandardizeSpect	0.02	2.2822781191785717	Bird7	1	Bengalese Finch
818	min_segment_dur_majority_vote	0.9791720462378456	0.6285714285714286	0.8355388167673533	1.11081251802493	45	5	TweetyNet	results/Bengalese_Finches/learncurve/Bird7/results_210527_213421	results/Bengalese_Finches/learncurve/Bird7/results_210527_213421/config_BirdsongRecognition_bird07.toml	data/BirdsongRecognition/Bird7/Wave_prep_210527_213331.csv	results/Bengalese_Finches/learncurve/Bird7/results_210527_213421/train_dur_45s/replicate_5/TweetyNet/checkpoints/max-val-acc-checkpoint.pt	results/Bengalese_Finches/learncurve/Bird7/results_210527_213421/train_dur_45s/replicate_5/StandardizeSpect	0.02	2.0827953762154405	Bird7	1	Bengalese Finch
819	none	0.9762491039224644	9.2	0.728189089331087	15.2412992718709	45	5	TweetyNet	results/Bengalese_Finches/learncurve/Bird7/results_210527_213421	results/Bengalese_Finches/learncurve/Bird7/results_210527_213421/config_BirdsongRecognition_bird07.toml	data/BirdsongRecognition/Bird7/Wave_prep_210527_213331.csv	results/Bengalese_Finches/learncurve/Bird7/results_210527_213421/train_dur_45s/replicate_5/TweetyNet/checkpoints/max-val-acc-checkpoint.pt	results/Bengalese_Finches/learncurve/Bird7/results_210527_213421/train_dur_45s/replicate_5/StandardizeSpect	0.02	2.3750896077535555	Bird7	1	Bengalese Finch
822	min_segment_dur_majority_vote	0.9805026766929767	0.5714285714285714	0.8266730987053045	0.9731998871311799	45	6	TweetyNet	results/Bengalese_Finches/learncurve/Bird7/results_210527_213421	results/Bengalese_Finches/learncurve/Bird7/results_210527_213421/config_BirdsongRecognition_bird07.toml	data/BirdsongRecognition/Bird7/Wave_prep_210527_213331.csv	results/Bengalese_Finches/learncurve/Bird7/results_210527_213421/train_dur_45s/replicate_6/TweetyNet/checkpoints/max-val-acc-checkpoint.pt	results/Bengalese_Finches/learncurve/Bird7/results_210527_213421/train_dur_45s/replicate_6/StandardizeSpect	0.02	1.949732330702325	Bird7	1	Bengalese Finch
823	none	0.9781729226437804	8.371428571428572	0.7388445634206461	13.76953081993983	45	6	TweetyNet	results/Bengalese_Finches/learncurve/Bird7/results_210527_213421	results/Bengalese_Finches/learncurve/Bird7/results_210527_213421/config_BirdsongRecognition_bird07.toml	data/BirdsongRecognition/Bird7/Wave_prep_210527_213331.csv	results/Bengalese_Finches/learncurve/Bird7/results_210527_213421/train_dur_45s/replicate_6/TweetyNet/checkpoints/max-val-acc-checkpoint.pt	results/Bengalese_Finches/learncurve/Bird7/results_210527_213421/train_dur_45s/replicate_6/StandardizeSpect	0.02	2.182707735621958	Bird7	1	Bengalese Finch
826	min_segment_dur_majority_vote	0.9768992961472024	1.0	0.7836257609729338	1.74275281969877	45	7	TweetyNet	results/Bengalese_Finches/learncurve/Bird7/results_210527_213421	results/Bengalese_Finches/learncurve/Bird7/results_210527_213421/config_BirdsongRecognition_bird07.toml	data/BirdsongRecognition/Bird7/Wave_prep_210527_213331.csv	results/Bengalese_Finches/learncurve/Bird7/results_210527_213421/train_dur_45s/replicate_7/TweetyNet/checkpoints/max-val-acc-checkpoint.pt	results/Bengalese_Finches/learncurve/Bird7/results_210527_213421/train_dur_45s/replicate_7/StandardizeSpect	0.02	2.310070385279772	Bird7	1	Bengalese Finch
827	none	0.973080666170454	9.142857142857142	0.6834917022565757	14.861349784350288	45	7	TweetyNet	results/Bengalese_Finches/learncurve/Bird7/results_210527_213421	results/Bengalese_Finches/learncurve/Bird7/results_210527_213421/config_BirdsongRecognition_bird07.toml	data/BirdsongRecognition/Bird7/Wave_prep_210527_213331.csv	results/Bengalese_Finches/learncurve/Bird7/results_210527_213421/train_dur_45s/replicate_7/TweetyNet/checkpoints/max-val-acc-checkpoint.pt	results/Bengalese_Finches/learncurve/Bird7/results_210527_213421/train_dur_45s/replicate_7/StandardizeSpect	0.02	2.6919333829546037	Bird7	1	Bengalese Finch
830	min_segment_dur_majority_vote	0.9786162853478048	0.8	0.7975001709747511	1.38631388250786	45	8	TweetyNet	results/Bengalese_Finches/learncurve/Bird7/results_210527_213421	results/Bengalese_Finches/learncurve/Bird7/results_210527_213421/config_BirdsongRecognition_bird07.toml	data/BirdsongRecognition/Bird7/Wave_prep_210527_213331.csv	results/Bengalese_Finches/learncurve/Bird7/results_210527_213421/train_dur_45s/replicate_8/TweetyNet/checkpoints/max-val-acc-checkpoint.pt	results/Bengalese_Finches/learncurve/Bird7/results_210527_213421/train_dur_45s/replicate_8/StandardizeSpect	0.02	2.138371465219513	Bird7	1	Bengalese Finch
831	none	0.975756811273185	8.857142857142858	0.6989404431771304	14.05252646283791	45	8	TweetyNet	results/Bengalese_Finches/learncurve/Bird7/results_210527_213421	results/Bengalese_Finches/learncurve/Bird7/results_210527_213421/config_BirdsongRecognition_bird07.toml	data/BirdsongRecognition/Bird7/Wave_prep_210527_213331.csv	results/Bengalese_Finches/learncurve/Bird7/results_210527_213421/train_dur_45s/replicate_8/TweetyNet/checkpoints/max-val-acc-checkpoint.pt	results/Bengalese_Finches/learncurve/Bird7/results_210527_213421/train_dur_45s/replicate_8/StandardizeSpect	0.02	2.424318872681497	Bird7	1	Bengalese Finch
834	min_segment_dur_majority_vote	0.9794923281785952	0.5142857142857142	0.8369403084451867	0.8255005965715301	45	9	TweetyNet	results/Bengalese_Finches/learncurve/Bird7/results_210527_213421	results/Bengalese_Finches/learncurve/Bird7/results_210527_213421/config_BirdsongRecognition_bird07.toml	data/BirdsongRecognition/Bird7/Wave_prep_210527_213331.csv	results/Bengalese_Finches/learncurve/Bird7/results_210527_213421/train_dur_45s/replicate_9/TweetyNet/checkpoints/max-val-acc-checkpoint.pt	results/Bengalese_Finches/learncurve/Bird7/results_210527_213421/train_dur_45s/replicate_9/StandardizeSpect	0.02	2.050767182140467	Bird7	1	Bengalese Finch
835	none	0.976270771711034	10.057142857142855	0.731566948115856	16.38790777380142	45	9	TweetyNet	results/Bengalese_Finches/learncurve/Bird7/results_210527_213421	results/Bengalese_Finches/learncurve/Bird7/results_210527_213421/config_BirdsongRecognition_bird07.toml	data/BirdsongRecognition/Bird7/Wave_prep_210527_213331.csv	results/Bengalese_Finches/learncurve/Bird7/results_210527_213421/train_dur_45s/replicate_9/TweetyNet/checkpoints/max-val-acc-checkpoint.pt	results/Bengalese_Finches/learncurve/Bird7/results_210527_213421/train_dur_45s/replicate_9/StandardizeSpect	0.02	2.3729228288966064	Bird7	1	Bengalese Finch
838	min_segment_dur_majority_vote	0.9801700095982668	0.4571428571428571	0.8488130325240035	0.8904450871437101	45	10	TweetyNet	results/Bengalese_Finches/learncurve/Bird7/results_210527_213421	results/Bengalese_Finches/learncurve/Bird7/results_210527_213421/config_BirdsongRecognition_bird07.toml	data/BirdsongRecognition/Bird7/Wave_prep_210527_213331.csv	results/Bengalese_Finches/learncurve/Bird7/results_210527_213421/train_dur_45s/replicate_10/TweetyNet/checkpoints/max-val-acc-checkpoint.pt	results/Bengalese_Finches/learncurve/Bird7/results_210527_213421/train_dur_45s/replicate_10/StandardizeSpect	0.02	1.982999040173328	Bird7	1	Bengalese Finch
839	none	0.9781406784863922	7.857142857142857	0.7733043383536452	12.8013528094078	45	10	TweetyNet	results/Bengalese_Finches/learncurve/Bird7/results_210527_213421	results/Bengalese_Finches/learncurve/Bird7/results_210527_213421/config_BirdsongRecognition_bird07.toml	data/BirdsongRecognition/Bird7/Wave_prep_210527_213331.csv	results/Bengalese_Finches/learncurve/Bird7/results_210527_213421/train_dur_45s/replicate_10/TweetyNet/checkpoints/max-val-acc-checkpoint.pt	results/Bengalese_Finches/learncurve/Bird7/results_210527_213421/train_dur_45s/replicate_10/StandardizeSpect	0.02	2.185932151360781	Bird7	1	Bengalese Finch
842	min_segment_dur_majority_vote	0.9816478247131964	0.5161290322580645	0.8703544526588801	0.61525052421161	75	1	TweetyNet	results/Bengalese_Finches/learncurve/Bird9/results_210528_024923	results/Bengalese_Finches/learncurve/Bird9/results_210528_024923/config_BirdsongRecognition_bird09.toml	data/BirdsongRecognition/Bird9/Wave_prep_210527_213350.csv	results/Bengalese_Finches/learncurve/Bird9/results_210528_024923/train_dur_75s/replicate_1/TweetyNet/checkpoints/max-val-acc-checkpoint.pt	results/Bengalese_Finches/learncurve/Bird9/results_210528_024923/train_dur_75s/replicate_1/StandardizeSpect	0.02	1.8352175286803665	Bird9	2	Bengalese Finch
843	none	0.9797217496023762	6.645161290322581	0.7894580006255102	7.6400731639634705	75	1	TweetyNet	results/Bengalese_Finches/learncurve/Bird9/results_210528_024923	results/Bengalese_Finches/learncurve/Bird9/results_210528_024923/config_BirdsongRecognition_bird09.toml	data/BirdsongRecognition/Bird9/Wave_prep_210527_213350.csv	results/Bengalese_Finches/learncurve/Bird9/results_210528_024923/train_dur_75s/replicate_1/TweetyNet/checkpoints/max-val-acc-checkpoint.pt	results/Bengalese_Finches/learncurve/Bird9/results_210528_024923/train_dur_75s/replicate_1/StandardizeSpect	0.02	2.0278250397623765	Bird9	2	Bengalese Finch
846	min_segment_dur_majority_vote	0.9814359829346482	0.4193548387096774	0.8725988407506968	0.46602402060816	75	2	TweetyNet	results/Bengalese_Finches/learncurve/Bird9/results_210528_024923	results/Bengalese_Finches/learncurve/Bird9/results_210528_024923/config_BirdsongRecognition_bird09.toml	data/BirdsongRecognition/Bird9/Wave_prep_210527_213350.csv	results/Bengalese_Finches/learncurve/Bird9/results_210528_024923/train_dur_75s/replicate_2/TweetyNet/checkpoints/max-val-acc-checkpoint.pt	results/Bengalese_Finches/learncurve/Bird9/results_210528_024923/train_dur_75s/replicate_2/StandardizeSpect	0.02	1.8564017065351823	Bird9	2	Bengalese Finch
847	none	0.9795797007792392	5.032258064516129	0.7936742712450131	5.64145533760842	75	2	TweetyNet	results/Bengalese_Finches/learncurve/Bird9/results_210528_024923	results/Bengalese_Finches/learncurve/Bird9/results_210528_024923/config_BirdsongRecognition_bird09.toml	data/BirdsongRecognition/Bird9/Wave_prep_210527_213350.csv	results/Bengalese_Finches/learncurve/Bird9/results_210528_024923/train_dur_75s/replicate_2/TweetyNet/checkpoints/max-val-acc-checkpoint.pt	results/Bengalese_Finches/learncurve/Bird9/results_210528_024923/train_dur_75s/replicate_2/StandardizeSpect	0.02	2.042029922076083	Bird9	2	Bengalese Finch
850	min_segment_dur_majority_vote	0.9807972883938592	0.5483870967741935	0.8229221350806754	0.6209193069357499	75	3	TweetyNet	results/Bengalese_Finches/learncurve/Bird9/results_210528_024923	results/Bengalese_Finches/learncurve/Bird9/results_210528_024923/config_BirdsongRecognition_bird09.toml	data/BirdsongRecognition/Bird9/Wave_prep_210527_213350.csv	results/Bengalese_Finches/learncurve/Bird9/results_210528_024923/train_dur_75s/replicate_3/TweetyNet/checkpoints/max-val-acc-checkpoint.pt	results/Bengalese_Finches/learncurve/Bird9/results_210528_024923/train_dur_75s/replicate_3/StandardizeSpect	0.02	1.9202711606140728	Bird9	2	Bengalese Finch
851	none	0.9787992587128383	6.645161290322581	0.7416843539732788	7.6025691755197995	75	3	TweetyNet	results/Bengalese_Finches/learncurve/Bird9/results_210528_024923	results/Bengalese_Finches/learncurve/Bird9/results_210528_024923/config_BirdsongRecognition_bird09.toml	data/BirdsongRecognition/Bird9/Wave_prep_210527_213350.csv	results/Bengalese_Finches/learncurve/Bird9/results_210528_024923/train_dur_75s/replicate_3/TweetyNet/checkpoints/max-val-acc-checkpoint.pt	results/Bengalese_Finches/learncurve/Bird9/results_210528_024923/train_dur_75s/replicate_3/StandardizeSpect	0.02	2.120074128716154	Bird9	2	Bengalese Finch
854	min_segment_dur_majority_vote	0.9817848137816376	0.4838709677419355	0.8670117628034032	0.5728377504233501	75	4	TweetyNet	results/Bengalese_Finches/learncurve/Bird9/results_210528_024923	results/Bengalese_Finches/learncurve/Bird9/results_210528_024923/config_BirdsongRecognition_bird09.toml	data/BirdsongRecognition/Bird9/Wave_prep_210527_213350.csv	results/Bengalese_Finches/learncurve/Bird9/results_210528_024923/train_dur_75s/replicate_4/TweetyNet/checkpoints/max-val-acc-checkpoint.pt	results/Bengalese_Finches/learncurve/Bird9/results_210528_024923/train_dur_75s/replicate_4/StandardizeSpect	0.02	1.821518621836249	Bird9	2	Bengalese Finch
855	none	0.9797408884400096	7.258064516129032	0.7772815775425548	8.26778967619005	75	4	TweetyNet	results/Bengalese_Finches/learncurve/Bird9/results_210528_024923	results/Bengalese_Finches/learncurve/Bird9/results_210528_024923/config_BirdsongRecognition_bird09.toml	data/BirdsongRecognition/Bird9/Wave_prep_210527_213350.csv	results/Bengalese_Finches/learncurve/Bird9/results_210528_024923/train_dur_75s/replicate_4/TweetyNet/checkpoints/max-val-acc-checkpoint.pt	results/Bengalese_Finches/learncurve/Bird9/results_210528_024923/train_dur_75s/replicate_4/StandardizeSpect	0.02	2.0259111559990384	Bird9	2	Bengalese Finch
858	min_segment_dur_majority_vote	0.9806886001495086	0.7741935483870968	0.8224236984771572	0.91434860154794	75	5	TweetyNet	results/Bengalese_Finches/learncurve/Bird9/results_210528_024923	results/Bengalese_Finches/learncurve/Bird9/results_210528_024923/config_BirdsongRecognition_bird09.toml	data/BirdsongRecognition/Bird9/Wave_prep_210527_213350.csv	results/Bengalese_Finches/learncurve/Bird9/results_210528_024923/train_dur_75s/replicate_5/TweetyNet/checkpoints/max-val-acc-checkpoint.pt	results/Bengalese_Finches/learncurve/Bird9/results_210528_024923/train_dur_75s/replicate_5/StandardizeSpect	0.02	1.931139985049135	Bird9	2	Bengalese Finch
859	none	0.9792547425263172	6.32258064516129	0.7674551796592076	7.1967563424084195	75	5	TweetyNet	results/Bengalese_Finches/learncurve/Bird9/results_210528_024923	results/Bengalese_Finches/learncurve/Bird9/results_210528_024923/config_BirdsongRecognition_bird09.toml	data/BirdsongRecognition/Bird9/Wave_prep_210527_213350.csv	results/Bengalese_Finches/learncurve/Bird9/results_210528_024923/train_dur_75s/replicate_5/TweetyNet/checkpoints/max-val-acc-checkpoint.pt	results/Bengalese_Finches/learncurve/Bird9/results_210528_024923/train_dur_75s/replicate_5/StandardizeSpect	0.02	2.074525747368272	Bird9	2	Bengalese Finch
862	min_segment_dur_majority_vote	0.981413332479528	0.5161290322580645	0.8477151357509806	0.5527785089874201	75	6	TweetyNet	results/Bengalese_Finches/learncurve/Bird9/results_210528_024923	results/Bengalese_Finches/learncurve/Bird9/results_210528_024923/config_BirdsongRecognition_bird09.toml	data/BirdsongRecognition/Bird9/Wave_prep_210527_213350.csv	results/Bengalese_Finches/learncurve/Bird9/results_210528_024923/train_dur_75s/replicate_6/TweetyNet/checkpoints/max-val-acc-checkpoint.pt	results/Bengalese_Finches/learncurve/Bird9/results_210528_024923/train_dur_75s/replicate_6/StandardizeSpect	0.02	1.858666752047189	Bird9	2	Bengalese Finch
863	none	0.979561515899826	5.903225806451613	0.7731853575392468	6.68175298631615	75	6	TweetyNet	results/Bengalese_Finches/learncurve/Bird9/results_210528_024923	results/Bengalese_Finches/learncurve/Bird9/results_210528_024923/config_BirdsongRecognition_bird09.toml	data/BirdsongRecognition/Bird9/Wave_prep_210527_213350.csv	results/Bengalese_Finches/learncurve/Bird9/results_210528_024923/train_dur_75s/replicate_6/TweetyNet/checkpoints/max-val-acc-checkpoint.pt	results/Bengalese_Finches/learncurve/Bird9/results_210528_024923/train_dur_75s/replicate_6/StandardizeSpect	0.02	2.043848410017401	Bird9	2	Bengalese Finch
866	min_segment_dur_majority_vote	0.9820939914591336	0.5161290322580645	0.8671970453440815	0.60601458850611	75	7	TweetyNet	results/Bengalese_Finches/learncurve/Bird9/results_210528_024923	results/Bengalese_Finches/learncurve/Bird9/results_210528_024923/config_BirdsongRecognition_bird09.toml	data/BirdsongRecognition/Bird9/Wave_prep_210527_213350.csv	results/Bengalese_Finches/learncurve/Bird9/results_210528_024923/train_dur_75s/replicate_7/TweetyNet/checkpoints/max-val-acc-checkpoint.pt	results/Bengalese_Finches/learncurve/Bird9/results_210528_024923/train_dur_75s/replicate_7/StandardizeSpect	0.02	1.7906008540866436	Bird9	2	Bengalese Finch
867	none	0.9804460623149172	5.709677419354839	0.7969051640377087	6.69842203467155	75	7	TweetyNet	results/Bengalese_Finches/learncurve/Bird9/results_210528_024923	results/Bengalese_Finches/learncurve/Bird9/results_210528_024923/config_BirdsongRecognition_bird09.toml	data/BirdsongRecognition/Bird9/Wave_prep_210527_213350.csv	results/Bengalese_Finches/learncurve/Bird9/results_210528_024923/train_dur_75s/replicate_7/TweetyNet/checkpoints/max-val-acc-checkpoint.pt	results/Bengalese_Finches/learncurve/Bird9/results_210528_024923/train_dur_75s/replicate_7/StandardizeSpect	0.02	1.9553937685082845	Bird9	2	Bengalese Finch
870	min_segment_dur_majority_vote	0.9810237666154408	0.5483870967741935	0.8453832615484976	0.64517467693718	75	8	TweetyNet	results/Bengalese_Finches/learncurve/Bird9/results_210528_024923	results/Bengalese_Finches/learncurve/Bird9/results_210528_024923/config_BirdsongRecognition_bird09.toml	data/BirdsongRecognition/Bird9/Wave_prep_210527_213350.csv	results/Bengalese_Finches/learncurve/Bird9/results_210528_024923/train_dur_75s/replicate_8/TweetyNet/checkpoints/max-val-acc-checkpoint.pt	results/Bengalese_Finches/learncurve/Bird9/results_210528_024923/train_dur_75s/replicate_8/StandardizeSpect	0.02	1.897623338455923	Bird9	2	Bengalese Finch
871	none	0.9794634097813844	7.0	0.7788437097242837	8.117607971614751	75	8	TweetyNet	results/Bengalese_Finches/learncurve/Bird9/results_210528_024923	results/Bengalese_Finches/learncurve/Bird9/results_210528_024923/config_BirdsongRecognition_bird09.toml	data/BirdsongRecognition/Bird9/Wave_prep_210527_213350.csv	results/Bengalese_Finches/learncurve/Bird9/results_210528_024923/train_dur_75s/replicate_8/TweetyNet/checkpoints/max-val-acc-checkpoint.pt	results/Bengalese_Finches/learncurve/Bird9/results_210528_024923/train_dur_75s/replicate_8/StandardizeSpect	0.02	2.0536590218615536	Bird9	2	Bengalese Finch
874	min_segment_dur_majority_vote	0.9801744982519328	0.7419354838709677	0.8107230943493536	0.80587824863539	75	9	TweetyNet	results/Bengalese_Finches/learncurve/Bird9/results_210528_024923	results/Bengalese_Finches/learncurve/Bird9/results_210528_024923/config_BirdsongRecognition_bird09.toml	data/BirdsongRecognition/Bird9/Wave_prep_210527_213350.csv	results/Bengalese_Finches/learncurve/Bird9/results_210528_024923/train_dur_75s/replicate_9/TweetyNet/checkpoints/max-val-acc-checkpoint.pt	results/Bengalese_Finches/learncurve/Bird9/results_210528_024923/train_dur_75s/replicate_9/StandardizeSpect	0.02	1.9825501748067296	Bird9	2	Bengalese Finch
875	none	0.9784209470066286	6.967741935483871	0.7375580130171034	7.67656236200262	75	9	TweetyNet	results/Bengalese_Finches/learncurve/Bird9/results_210528_024923	results/Bengalese_Finches/learncurve/Bird9/results_210528_024923/config_BirdsongRecognition_bird09.toml	data/BirdsongRecognition/Bird9/Wave_prep_210527_213350.csv	results/Bengalese_Finches/learncurve/Bird9/results_210528_024923/train_dur_75s/replicate_9/TweetyNet/checkpoints/max-val-acc-checkpoint.pt	results/Bengalese_Finches/learncurve/Bird9/results_210528_024923/train_dur_75s/replicate_9/StandardizeSpect	0.02	2.1579052993371373	Bird9	2	Bengalese Finch
878	min_segment_dur_majority_vote	0.9807982996679144	0.6451612903225806	0.8349108950634901	0.71979902035925	75	10	TweetyNet	results/Bengalese_Finches/learncurve/Bird9/results_210528_024923	results/Bengalese_Finches/learncurve/Bird9/results_210528_024923/config_BirdsongRecognition_bird09.toml	data/BirdsongRecognition/Bird9/Wave_prep_210527_213350.csv	results/Bengalese_Finches/learncurve/Bird9/results_210528_024923/train_dur_75s/replicate_10/TweetyNet/checkpoints/max-val-acc-checkpoint.pt	results/Bengalese_Finches/learncurve/Bird9/results_210528_024923/train_dur_75s/replicate_10/StandardizeSpect	0.02	1.920170033208557	Bird9	2	Bengalese Finch
879	none	0.9794365489533088	6.290322580645161	0.7757934827494702	7.26139239805762	75	10	TweetyNet	results/Bengalese_Finches/learncurve/Bird9/results_210528_024923	results/Bengalese_Finches/learncurve/Bird9/results_210528_024923/config_BirdsongRecognition_bird09.toml	data/BirdsongRecognition/Bird9/Wave_prep_210527_213350.csv	results/Bengalese_Finches/learncurve/Bird9/results_210528_024923/train_dur_75s/replicate_10/TweetyNet/checkpoints/max-val-acc-checkpoint.pt	results/Bengalese_Finches/learncurve/Bird9/results_210528_024923/train_dur_75s/replicate_10/StandardizeSpect	0.02	2.056345104669133	Bird9	2	Bengalese Finch
882	min_segment_dur_majority_vote	0.9816035032095012	0.5161290322580645	0.8593636254530148	0.60650914248804	120	1	TweetyNet	results/Bengalese_Finches/learncurve/Bird9/results_210528_024923	results/Bengalese_Finches/learncurve/Bird9/results_210528_024923/config_BirdsongRecognition_bird09.toml	data/BirdsongRecognition/Bird9/Wave_prep_210527_213350.csv	results/Bengalese_Finches/learncurve/Bird9/results_210528_024923/train_dur_120s/replicate_1/TweetyNet/checkpoints/max-val-acc-checkpoint.pt	results/Bengalese_Finches/learncurve/Bird9/results_210528_024923/train_dur_120s/replicate_1/StandardizeSpect	0.02	1.8396496790498928	Bird9	3	Bengalese Finch
883	none	0.9798520521162364	5.032258064516129	0.7848092494436517	5.6704050718987205	120	1	TweetyNet	results/Bengalese_Finches/learncurve/Bird9/results_210528_024923	results/Bengalese_Finches/learncurve/Bird9/results_210528_024923/config_BirdsongRecognition_bird09.toml	data/BirdsongRecognition/Bird9/Wave_prep_210527_213350.csv	results/Bengalese_Finches/learncurve/Bird9/results_210528_024923/train_dur_120s/replicate_1/TweetyNet/checkpoints/max-val-acc-checkpoint.pt	results/Bengalese_Finches/learncurve/Bird9/results_210528_024923/train_dur_120s/replicate_1/StandardizeSpect	0.02	2.0147947883763617	Bird9	3	Bengalese Finch
886	min_segment_dur_majority_vote	0.9822681784303432	0.5161290322580645	0.8583977393631649	0.58340318008684	120	2	TweetyNet	results/Bengalese_Finches/learncurve/Bird9/results_210528_024923	results/Bengalese_Finches/learncurve/Bird9/results_210528_024923/config_BirdsongRecognition_bird09.toml	data/BirdsongRecognition/Bird9/Wave_prep_210527_213350.csv	results/Bengalese_Finches/learncurve/Bird9/results_210528_024923/train_dur_120s/replicate_2/TweetyNet/checkpoints/max-val-acc-checkpoint.pt	results/Bengalese_Finches/learncurve/Bird9/results_210528_024923/train_dur_120s/replicate_2/StandardizeSpect	0.02	1.7731821569656914	Bird9	3	Bengalese Finch
887	none	0.9806693130306676	5.612903225806452	0.7857081612822726	6.2313379950814	120	2	TweetyNet	results/Bengalese_Finches/learncurve/Bird9/results_210528_024923	results/Bengalese_Finches/learncurve/Bird9/results_210528_024923/config_BirdsongRecognition_bird09.toml	data/BirdsongRecognition/Bird9/Wave_prep_210527_213350.csv	results/Bengalese_Finches/learncurve/Bird9/results_210528_024923/train_dur_120s/replicate_2/TweetyNet/checkpoints/max-val-acc-checkpoint.pt	results/Bengalese_Finches/learncurve/Bird9/results_210528_024923/train_dur_120s/replicate_2/StandardizeSpect	0.02	1.9330686969332267	Bird9	3	Bengalese Finch
890	min_segment_dur_majority_vote	0.9816521195019372	0.5161290322580645	0.8427469934004631	0.56449186653118	120	3	TweetyNet	results/Bengalese_Finches/learncurve/Bird9/results_210528_024923	results/Bengalese_Finches/learncurve/Bird9/results_210528_024923/config_BirdsongRecognition_bird09.toml	data/BirdsongRecognition/Bird9/Wave_prep_210527_213350.csv	results/Bengalese_Finches/learncurve/Bird9/results_210528_024923/train_dur_120s/replicate_3/TweetyNet/checkpoints/max-val-acc-checkpoint.pt	results/Bengalese_Finches/learncurve/Bird9/results_210528_024923/train_dur_120s/replicate_3/StandardizeSpect	0.02	1.8347880498062683	Bird9	3	Bengalese Finch
891	none	0.9802429775403276	5.258064516129032	0.7774059238621471	5.9628975035312495	120	3	TweetyNet	results/Bengalese_Finches/learncurve/Bird9/results_210528_024923	results/Bengalese_Finches/learncurve/Bird9/results_210528_024923/config_BirdsongRecognition_bird09.toml	data/BirdsongRecognition/Bird9/Wave_prep_210527_213350.csv	results/Bengalese_Finches/learncurve/Bird9/results_210528_024923/train_dur_120s/replicate_3/TweetyNet/checkpoints/max-val-acc-checkpoint.pt	results/Bengalese_Finches/learncurve/Bird9/results_210528_024923/train_dur_120s/replicate_3/StandardizeSpect	0.02	1.9757022459672255	Bird9	3	Bengalese Finch
894	min_segment_dur_majority_vote	0.9809538213689056	0.6129032258064516	0.8373367602589152	0.66288846259765	120	4	TweetyNet	results/Bengalese_Finches/learncurve/Bird9/results_210528_024923	results/Bengalese_Finches/learncurve/Bird9/results_210528_024923/config_BirdsongRecognition_bird09.toml	data/BirdsongRecognition/Bird9/Wave_prep_210527_213350.csv	results/Bengalese_Finches/learncurve/Bird9/results_210528_024923/train_dur_120s/replicate_4/TweetyNet/checkpoints/max-val-acc-checkpoint.pt	results/Bengalese_Finches/learncurve/Bird9/results_210528_024923/train_dur_120s/replicate_4/StandardizeSpect	0.02	1.9046178631094255	Bird9	3	Bengalese Finch
895	none	0.9790638746500552	5.838709677419355	0.7523716486091371	6.65567929887544	120	4	TweetyNet	results/Bengalese_Finches/learncurve/Bird9/results_210528_024923	results/Bengalese_Finches/learncurve/Bird9/results_210528_024923/config_BirdsongRecognition_bird09.toml	data/BirdsongRecognition/Bird9/Wave_prep_210527_213350.csv	results/Bengalese_Finches/learncurve/Bird9/results_210528_024923/train_dur_120s/replicate_4/TweetyNet/checkpoints/max-val-acc-checkpoint.pt	results/Bengalese_Finches/learncurve/Bird9/results_210528_024923/train_dur_120s/replicate_4/StandardizeSpect	0.02	2.093612534994471	Bird9	3	Bengalese Finch
898	min_segment_dur_majority_vote	0.9817705266692502	0.7096774193548387	0.8318534736296136	0.77728021337665	120	5	TweetyNet	results/Bengalese_Finches/learncurve/Bird9/results_210528_024923	results/Bengalese_Finches/learncurve/Bird9/results_210528_024923/config_BirdsongRecognition_bird09.toml	data/BirdsongRecognition/Bird9/Wave_prep_210527_213350.csv	results/Bengalese_Finches/learncurve/Bird9/results_210528_024923/train_dur_120s/replicate_5/TweetyNet/checkpoints/max-val-acc-checkpoint.pt	results/Bengalese_Finches/learncurve/Bird9/results_210528_024923/train_dur_120s/replicate_5/StandardizeSpect	0.02	1.822947333074976	Bird9	3	Bengalese Finch
899	none	0.9802669227446046	5.580645161290323	0.7647135955297182	6.37379782596952	120	5	TweetyNet	results/Bengalese_Finches/learncurve/Bird9/results_210528_024923	results/Bengalese_Finches/learncurve/Bird9/results_210528_024923/config_BirdsongRecognition_bird09.toml	data/BirdsongRecognition/Bird9/Wave_prep_210527_213350.csv	results/Bengalese_Finches/learncurve/Bird9/results_210528_024923/train_dur_120s/replicate_5/TweetyNet/checkpoints/max-val-acc-checkpoint.pt	results/Bengalese_Finches/learncurve/Bird9/results_210528_024923/train_dur_120s/replicate_5/StandardizeSpect	0.02	1.9733077255395413	Bird9	3	Bengalese Finch
902	min_segment_dur_majority_vote	0.981928013062404	0.4193548387096774	0.8566778503810927	0.47309123380366996	120	6	TweetyNet	results/Bengalese_Finches/learncurve/Bird9/results_210528_024923	results/Bengalese_Finches/learncurve/Bird9/results_210528_024923/config_BirdsongRecognition_bird09.toml	data/BirdsongRecognition/Bird9/Wave_prep_210527_213350.csv	results/Bengalese_Finches/learncurve/Bird9/results_210528_024923/train_dur_120s/replicate_6/TweetyNet/checkpoints/max-val-acc-checkpoint.pt	results/Bengalese_Finches/learncurve/Bird9/results_210528_024923/train_dur_120s/replicate_6/StandardizeSpect	0.02	1.807198693759604	Bird9	3	Bengalese Finch
903	none	0.980788554564034	4.580645161290323	0.8055721994435043	5.30053626222719	120	6	TweetyNet	results/Bengalese_Finches/learncurve/Bird9/results_210528_024923	results/Bengalese_Finches/learncurve/Bird9/results_210528_024923/config_BirdsongRecognition_bird09.toml	data/BirdsongRecognition/Bird9/Wave_prep_210527_213350.csv	results/Bengalese_Finches/learncurve/Bird9/results_210528_024923/train_dur_120s/replicate_6/TweetyNet/checkpoints/max-val-acc-checkpoint.pt	results/Bengalese_Finches/learncurve/Bird9/results_210528_024923/train_dur_120s/replicate_6/StandardizeSpect	0.02	1.921144543596598	Bird9	3	Bengalese Finch
906	min_segment_dur_majority_vote	0.980882059693548	0.5161290322580645	0.8279900592028608	0.57007807516485	120	7	TweetyNet	results/Bengalese_Finches/learncurve/Bird9/results_210528_024923	results/Bengalese_Finches/learncurve/Bird9/results_210528_024923/config_BirdsongRecognition_bird09.toml	data/BirdsongRecognition/Bird9/Wave_prep_210527_213350.csv	results/Bengalese_Finches/learncurve/Bird9/results_210528_024923/train_dur_120s/replicate_7/TweetyNet/checkpoints/max-val-acc-checkpoint.pt	results/Bengalese_Finches/learncurve/Bird9/results_210528_024923/train_dur_120s/replicate_7/StandardizeSpect	0.02	1.9117940306452088	Bird9	3	Bengalese Finch
907	none	0.9794777434646904	5.0	0.7669889737490956	5.84781872784543	120	7	TweetyNet	results/Bengalese_Finches/learncurve/Bird9/results_210528_024923	results/Bengalese_Finches/learncurve/Bird9/results_210528_024923/config_BirdsongRecognition_bird09.toml	data/BirdsongRecognition/Bird9/Wave_prep_210527_213350.csv	results/Bengalese_Finches/learncurve/Bird9/results_210528_024923/train_dur_120s/replicate_7/TweetyNet/checkpoints/max-val-acc-checkpoint.pt	results/Bengalese_Finches/learncurve/Bird9/results_210528_024923/train_dur_120s/replicate_7/StandardizeSpect	0.02	2.052225653530959	Bird9	3	Bengalese Finch
910	min_segment_dur_majority_vote	0.9816809855743024	0.4193548387096774	0.8704114269218742	0.44966029217646003	120	8	TweetyNet	results/Bengalese_Finches/learncurve/Bird9/results_210528_024923	results/Bengalese_Finches/learncurve/Bird9/results_210528_024923/config_BirdsongRecognition_bird09.toml	data/BirdsongRecognition/Bird9/Wave_prep_210527_213350.csv	results/Bengalese_Finches/learncurve/Bird9/results_210528_024923/train_dur_120s/replicate_8/TweetyNet/checkpoints/max-val-acc-checkpoint.pt	results/Bengalese_Finches/learncurve/Bird9/results_210528_024923/train_dur_120s/replicate_8/StandardizeSpect	0.02	1.831901442569772	Bird9	3	Bengalese Finch
911	none	0.9802517517224448	5.419354838709677	0.8067649848753996	6.1840645763244595	120	8	TweetyNet	results/Bengalese_Finches/learncurve/Bird9/results_210528_024923	results/Bengalese_Finches/learncurve/Bird9/results_210528_024923/config_BirdsongRecognition_bird09.toml	data/BirdsongRecognition/Bird9/Wave_prep_210527_213350.csv	results/Bengalese_Finches/learncurve/Bird9/results_210528_024923/train_dur_120s/replicate_8/TweetyNet/checkpoints/max-val-acc-checkpoint.pt	results/Bengalese_Finches/learncurve/Bird9/results_210528_024923/train_dur_120s/replicate_8/StandardizeSpect	0.02	1.974824827755517	Bird9	3	Bengalese Finch
914	min_segment_dur_majority_vote	0.9811199682857986	0.6451612903225806	0.834142861763359	0.7336635122459101	120	9	TweetyNet	results/Bengalese_Finches/learncurve/Bird9/results_210528_024923	results/Bengalese_Finches/learncurve/Bird9/results_210528_024923/config_BirdsongRecognition_bird09.toml	data/BirdsongRecognition/Bird9/Wave_prep_210527_213350.csv	results/Bengalese_Finches/learncurve/Bird9/results_210528_024923/train_dur_120s/replicate_9/TweetyNet/checkpoints/max-val-acc-checkpoint.pt	results/Bengalese_Finches/learncurve/Bird9/results_210528_024923/train_dur_120s/replicate_9/StandardizeSpect	0.02	1.8880031714201384	Bird9	3	Bengalese Finch
915	none	0.9796845951895122	5.451612903225806	0.7734779008674836	6.32365550528162	120	9	TweetyNet	results/Bengalese_Finches/learncurve/Bird9/results_210528_024923	results/Bengalese_Finches/learncurve/Bird9/results_210528_024923/config_BirdsongRecognition_bird09.toml	data/BirdsongRecognition/Bird9/Wave_prep_210527_213350.csv	results/Bengalese_Finches/learncurve/Bird9/results_210528_024923/train_dur_120s/replicate_9/TweetyNet/checkpoints/max-val-acc-checkpoint.pt	results/Bengalese_Finches/learncurve/Bird9/results_210528_024923/train_dur_120s/replicate_9/StandardizeSpect	0.02	2.031540481048777	Bird9	3	Bengalese Finch
918	min_segment_dur_majority_vote	0.9823938694793682	0.4193548387096774	0.8687539285025339	0.47051741108913	120	10	TweetyNet	results/Bengalese_Finches/learncurve/Bird9/results_210528_024923	results/Bengalese_Finches/learncurve/Bird9/results_210528_024923/config_BirdsongRecognition_bird09.toml	data/BirdsongRecognition/Bird9/Wave_prep_210527_213350.csv	results/Bengalese_Finches/learncurve/Bird9/results_210528_024923/train_dur_120s/replicate_10/TweetyNet/checkpoints/max-val-acc-checkpoint.pt	results/Bengalese_Finches/learncurve/Bird9/results_210528_024923/train_dur_120s/replicate_10/StandardizeSpect	0.02	1.7606130520631758	Bird9	3	Bengalese Finch
919	none	0.9805118465369485	6.161290322580645	0.7837240974625254	7.0439509172128405	120	10	TweetyNet	results/Bengalese_Finches/learncurve/Bird9/results_210528_024923	results/Bengalese_Finches/learncurve/Bird9/results_210528_024923/config_BirdsongRecognition_bird09.toml	data/BirdsongRecognition/Bird9/Wave_prep_210527_213350.csv	results/Bengalese_Finches/learncurve/Bird9/results_210528_024923/train_dur_120s/replicate_10/TweetyNet/checkpoints/max-val-acc-checkpoint.pt	results/Bengalese_Finches/learncurve/Bird9/results_210528_024923/train_dur_120s/replicate_10/StandardizeSpect	0.02	1.948815346305155	Bird9	3	Bengalese Finch
922	min_segment_dur_majority_vote	0.9851142680611282	0.1935483870967742	0.9124399915892808	0.20395612410491	600	1	TweetyNet	results/Bengalese_Finches/learncurve/Bird9/results_210528_024923	results/Bengalese_Finches/learncurve/Bird9/results_210528_024923/config_BirdsongRecognition_bird09.toml	data/BirdsongRecognition/Bird9/Wave_prep_210527_213350.csv	results/Bengalese_Finches/learncurve/Bird9/results_210528_024923/train_dur_600s/replicate_1/TweetyNet/checkpoints/max-val-acc-checkpoint.pt	results/Bengalese_Finches/learncurve/Bird9/results_210528_024923/train_dur_600s/replicate_1/StandardizeSpect	0.02	1.4885731938871771	Bird9	6	Bengalese Finch
923	none	0.9839379252274988	4.129032258064516	0.8453870470980185	4.62031795310732	600	1	TweetyNet	results/Bengalese_Finches/learncurve/Bird9/results_210528_024923	results/Bengalese_Finches/learncurve/Bird9/results_210528_024923/config_BirdsongRecognition_bird09.toml	data/BirdsongRecognition/Bird9/Wave_prep_210527_213350.csv	results/Bengalese_Finches/learncurve/Bird9/results_210528_024923/train_dur_600s/replicate_1/TweetyNet/checkpoints/max-val-acc-checkpoint.pt	results/Bengalese_Finches/learncurve/Bird9/results_210528_024923/train_dur_600s/replicate_1/StandardizeSpect	0.02	1.6062074772501322	Bird9	6	Bengalese Finch
926	min_segment_dur_majority_vote	0.9854463326963264	0.1290322580645161	0.9174660174503584	0.12978260116478002	600	2	TweetyNet	results/Bengalese_Finches/learncurve/Bird9/results_210528_024923	results/Bengalese_Finches/learncurve/Bird9/results_210528_024923/config_BirdsongRecognition_bird09.toml	data/BirdsongRecognition/Bird9/Wave_prep_210527_213350.csv	results/Bengalese_Finches/learncurve/Bird9/results_210528_024923/train_dur_600s/replicate_2/TweetyNet/checkpoints/max-val-acc-checkpoint.pt	results/Bengalese_Finches/learncurve/Bird9/results_210528_024923/train_dur_600s/replicate_2/StandardizeSpect	0.02	1.455366730367358	Bird9	6	Bengalese Finch
927	none	0.984309823480205	3.3225806451612905	0.8498773384653842	3.7635625072573395	600	2	TweetyNet	results/Bengalese_Finches/learncurve/Bird9/results_210528_024923	results/Bengalese_Finches/learncurve/Bird9/results_210528_024923/config_BirdsongRecognition_bird09.toml	data/BirdsongRecognition/Bird9/Wave_prep_210527_213350.csv	results/Bengalese_Finches/learncurve/Bird9/results_210528_024923/train_dur_600s/replicate_2/TweetyNet/checkpoints/max-val-acc-checkpoint.pt	results/Bengalese_Finches/learncurve/Bird9/results_210528_024923/train_dur_600s/replicate_2/StandardizeSpect	0.02	1.5690176519794985	Bird9	6	Bengalese Finch
930	min_segment_dur_majority_vote	0.9848194916624988	0.1935483870967742	0.9034046349423426	0.20587624699277998	600	3	TweetyNet	results/Bengalese_Finches/learncurve/Bird9/results_210528_024923	results/Bengalese_Finches/learncurve/Bird9/results_210528_024923/config_BirdsongRecognition_bird09.toml	data/BirdsongRecognition/Bird9/Wave_prep_210527_213350.csv	results/Bengalese_Finches/learncurve/Bird9/results_210528_024923/train_dur_600s/replicate_3/TweetyNet/checkpoints/max-val-acc-checkpoint.pt	results/Bengalese_Finches/learncurve/Bird9/results_210528_024923/train_dur_600s/replicate_3/StandardizeSpect	0.02	1.5180508337501064	Bird9	6	Bengalese Finch
931	none	0.983328746262585	4.0	0.8199136691234347	4.529167900895479	600	3	TweetyNet	results/Bengalese_Finches/learncurve/Bird9/results_210528_024923	results/Bengalese_Finches/learncurve/Bird9/results_210528_024923/config_BirdsongRecognition_bird09.toml	data/BirdsongRecognition/Bird9/Wave_prep_210527_213350.csv	results/Bengalese_Finches/learncurve/Bird9/results_210528_024923/train_dur_600s/replicate_3/TweetyNet/checkpoints/max-val-acc-checkpoint.pt	results/Bengalese_Finches/learncurve/Bird9/results_210528_024923/train_dur_600s/replicate_3/StandardizeSpect	0.02	1.667125373741496	Bird9	6	Bengalese Finch
934	min_segment_dur_majority_vote	0.984315164292426	0.2903225806451613	0.8868206547933473	0.33420429680590996	600	4	TweetyNet	results/Bengalese_Finches/learncurve/Bird9/results_210528_024923	results/Bengalese_Finches/learncurve/Bird9/results_210528_024923/config_BirdsongRecognition_bird09.toml	data/BirdsongRecognition/Bird9/Wave_prep_210527_213350.csv	results/Bengalese_Finches/learncurve/Bird9/results_210528_024923/train_dur_600s/replicate_4/TweetyNet/checkpoints/max-val-acc-checkpoint.pt	results/Bengalese_Finches/learncurve/Bird9/results_210528_024923/train_dur_600s/replicate_4/StandardizeSpect	0.02	1.5684835707574063	Bird9	6	Bengalese Finch
935	none	0.9831714500868116	4.129032258064516	0.8223139882656215	4.56433832658567	600	4	TweetyNet	results/Bengalese_Finches/learncurve/Bird9/results_210528_024923	results/Bengalese_Finches/learncurve/Bird9/results_210528_024923/config_BirdsongRecognition_bird09.toml	data/BirdsongRecognition/Bird9/Wave_prep_210527_213350.csv	results/Bengalese_Finches/learncurve/Bird9/results_210528_024923/train_dur_600s/replicate_4/TweetyNet/checkpoints/max-val-acc-checkpoint.pt	results/Bengalese_Finches/learncurve/Bird9/results_210528_024923/train_dur_600s/replicate_4/StandardizeSpect	0.02	1.682854991318827	Bird9	6	Bengalese Finch
938	min_segment_dur_majority_vote	0.984797463776856	0.3548387096774194	0.8825952782015536	0.43087475010863	600	5	TweetyNet	results/Bengalese_Finches/learncurve/Bird9/results_210528_024923	results/Bengalese_Finches/learncurve/Bird9/results_210528_024923/config_BirdsongRecognition_bird09.toml	data/BirdsongRecognition/Bird9/Wave_prep_210527_213350.csv	results/Bengalese_Finches/learncurve/Bird9/results_210528_024923/train_dur_600s/replicate_5/TweetyNet/checkpoints/max-val-acc-checkpoint.pt	results/Bengalese_Finches/learncurve/Bird9/results_210528_024923/train_dur_600s/replicate_5/StandardizeSpect	0.02	1.5202536223144048	Bird9	6	Bengalese Finch
939	none	0.9837241361948028	3.548387096774193	0.819626981814565	4.16832920946769	600	5	TweetyNet	results/Bengalese_Finches/learncurve/Bird9/results_210528_024923	results/Bengalese_Finches/learncurve/Bird9/results_210528_024923/config_BirdsongRecognition_bird09.toml	data/BirdsongRecognition/Bird9/Wave_prep_210527_213350.csv	results/Bengalese_Finches/learncurve/Bird9/results_210528_024923/train_dur_600s/replicate_5/TweetyNet/checkpoints/max-val-acc-checkpoint.pt	results/Bengalese_Finches/learncurve/Bird9/results_210528_024923/train_dur_600s/replicate_5/StandardizeSpect	0.02	1.6275863805197075	Bird9	6	Bengalese Finch
942	min_segment_dur_majority_vote	0.985368383174344	0.1935483870967742	0.9039319690808084	0.20085345106903998	600	6	TweetyNet	results/Bengalese_Finches/learncurve/Bird9/results_210528_024923	results/Bengalese_Finches/learncurve/Bird9/results_210528_024923/config_BirdsongRecognition_bird09.toml	data/BirdsongRecognition/Bird9/Wave_prep_210527_213350.csv	results/Bengalese_Finches/learncurve/Bird9/results_210528_024923/train_dur_600s/replicate_6/TweetyNet/checkpoints/max-val-acc-checkpoint.pt	results/Bengalese_Finches/learncurve/Bird9/results_210528_024923/train_dur_600s/replicate_6/StandardizeSpect	0.02	1.4631616825655946	Bird9	6	Bengalese Finch
943	none	0.9840606384633714	3.3225806451612905	0.8307694670796459	3.73720990852278	600	6	TweetyNet	results/Bengalese_Finches/learncurve/Bird9/results_210528_024923	results/Bengalese_Finches/learncurve/Bird9/results_210528_024923/config_BirdsongRecognition_bird09.toml	data/BirdsongRecognition/Bird9/Wave_prep_210527_213350.csv	results/Bengalese_Finches/learncurve/Bird9/results_210528_024923/train_dur_600s/replicate_6/TweetyNet/checkpoints/max-val-acc-checkpoint.pt	results/Bengalese_Finches/learncurve/Bird9/results_210528_024923/train_dur_600s/replicate_6/StandardizeSpect	0.02	1.593936153662856	Bird9	6	Bengalese Finch
946	min_segment_dur_majority_vote	0.9836005093482528	0.3548387096774194	0.8768092558626618	0.4027197396476	600	7	TweetyNet	results/Bengalese_Finches/learncurve/Bird9/results_210528_024923	results/Bengalese_Finches/learncurve/Bird9/results_210528_024923/config_BirdsongRecognition_bird09.toml	data/BirdsongRecognition/Bird9/Wave_prep_210527_213350.csv	results/Bengalese_Finches/learncurve/Bird9/results_210528_024923/train_dur_600s/replicate_7/TweetyNet/checkpoints/max-val-acc-checkpoint.pt	results/Bengalese_Finches/learncurve/Bird9/results_210528_024923/train_dur_600s/replicate_7/StandardizeSpect	0.02	1.6399490651747173	Bird9	6	Bengalese Finch
947	none	0.982758335731991	3.290322580645161	0.8307839551320738	3.6643675241095104	600	7	TweetyNet	results/Bengalese_Finches/learncurve/Bird9/results_210528_024923	results/Bengalese_Finches/learncurve/Bird9/results_210528_024923/config_BirdsongRecognition_bird09.toml	data/BirdsongRecognition/Bird9/Wave_prep_210527_213350.csv	results/Bengalese_Finches/learncurve/Bird9/results_210528_024923/train_dur_600s/replicate_7/TweetyNet/checkpoints/max-val-acc-checkpoint.pt	results/Bengalese_Finches/learncurve/Bird9/results_210528_024923/train_dur_600s/replicate_7/StandardizeSpect	0.02	1.7241664268008994	Bird9	6	Bengalese Finch
950	min_segment_dur_majority_vote	0.9851976453912722	0.2903225806451613	0.8970283926961131	0.31764123779001996	600	8	TweetyNet	results/Bengalese_Finches/learncurve/Bird9/results_210528_024923	results/Bengalese_Finches/learncurve/Bird9/results_210528_024923/config_BirdsongRecognition_bird09.toml	data/BirdsongRecognition/Bird9/Wave_prep_210527_213350.csv	results/Bengalese_Finches/learncurve/Bird9/results_210528_024923/train_dur_600s/replicate_8/TweetyNet/checkpoints/max-val-acc-checkpoint.pt	results/Bengalese_Finches/learncurve/Bird9/results_210528_024923/train_dur_600s/replicate_8/StandardizeSpect	0.02	1.4802354608727808	Bird9	6	Bengalese Finch
951	none	0.983620457764815	4.193548387096774	0.8116868505605626	4.73721757383269	600	8	TweetyNet	results/Bengalese_Finches/learncurve/Bird9/results_210528_024923	results/Bengalese_Finches/learncurve/Bird9/results_210528_024923/config_BirdsongRecognition_bird09.toml	data/BirdsongRecognition/Bird9/Wave_prep_210527_213350.csv	results/Bengalese_Finches/learncurve/Bird9/results_210528_024923/train_dur_600s/replicate_8/TweetyNet/checkpoints/max-val-acc-checkpoint.pt	results/Bengalese_Finches/learncurve/Bird9/results_210528_024923/train_dur_600s/replicate_8/StandardizeSpect	0.02	1.6379542235185007	Bird9	6	Bengalese Finch
954	min_segment_dur_majority_vote	0.9845296122449362	0.2903225806451613	0.8771962466691541	0.31308255323622003	600	9	TweetyNet	results/Bengalese_Finches/learncurve/Bird9/results_210528_024923	results/Bengalese_Finches/learncurve/Bird9/results_210528_024923/config_BirdsongRecognition_bird09.toml	data/BirdsongRecognition/Bird9/Wave_prep_210527_213350.csv	results/Bengalese_Finches/learncurve/Bird9/results_210528_024923/train_dur_600s/replicate_9/TweetyNet/checkpoints/max-val-acc-checkpoint.pt	results/Bengalese_Finches/learncurve/Bird9/results_210528_024923/train_dur_600s/replicate_9/StandardizeSpect	0.02	1.547038775506382	Bird9	6	Bengalese Finch
955	none	0.9831929022688688	3.032258064516129	0.806504806407014	3.4982085113298402	600	9	TweetyNet	results/Bengalese_Finches/learncurve/Bird9/results_210528_024923	results/Bengalese_Finches/learncurve/Bird9/results_210528_024923/config_BirdsongRecognition_bird09.toml	data/BirdsongRecognition/Bird9/Wave_prep_210527_213350.csv	results/Bengalese_Finches/learncurve/Bird9/results_210528_024923/train_dur_600s/replicate_9/TweetyNet/checkpoints/max-val-acc-checkpoint.pt	results/Bengalese_Finches/learncurve/Bird9/results_210528_024923/train_dur_600s/replicate_9/StandardizeSpect	0.02	1.6807097731131315	Bird9	6	Bengalese Finch
958	min_segment_dur_majority_vote	0.9848931617137772	0.2258064516129032	0.8959213806771587	0.23880411520566	600	10	TweetyNet	results/Bengalese_Finches/learncurve/Bird9/results_210528_024923	results/Bengalese_Finches/learncurve/Bird9/results_210528_024923/config_BirdsongRecognition_bird09.toml	data/BirdsongRecognition/Bird9/Wave_prep_210527_213350.csv	results/Bengalese_Finches/learncurve/Bird9/results_210528_024923/train_dur_600s/replicate_10/TweetyNet/checkpoints/max-val-acc-checkpoint.pt	results/Bengalese_Finches/learncurve/Bird9/results_210528_024923/train_dur_600s/replicate_10/StandardizeSpect	0.02	1.5106838286222724	Bird9	6	Bengalese Finch
959	none	0.9836184819557592	3.806451612903226	0.8233795635897176	4.29645396050572	600	10	TweetyNet	results/Bengalese_Finches/learncurve/Bird9/results_210528_024923	results/Bengalese_Finches/learncurve/Bird9/results_210528_024923/config_BirdsongRecognition_bird09.toml	data/BirdsongRecognition/Bird9/Wave_prep_210527_213350.csv	results/Bengalese_Finches/learncurve/Bird9/results_210528_024923/train_dur_600s/replicate_10/TweetyNet/checkpoints/max-val-acc-checkpoint.pt	results/Bengalese_Finches/learncurve/Bird9/results_210528_024923/train_dur_600s/replicate_10/StandardizeSpect	0.02	1.6381518044240706	Bird9	6	Bengalese Finch
962	min_segment_dur_majority_vote	0.9840680072831488	0.2258064516129032	0.8949865414512171	0.22902263673759	480	1	TweetyNet	results/Bengalese_Finches/learncurve/Bird9/results_210528_024923	results/Bengalese_Finches/learncurve/Bird9/results_210528_024923/config_BirdsongRecognition_bird09.toml	data/BirdsongRecognition/Bird9/Wave_prep_210527_213350.csv	results/Bengalese_Finches/learncurve/Bird9/results_210528_024923/train_dur_480s/replicate_1/TweetyNet/checkpoints/max-val-acc-checkpoint.pt	results/Bengalese_Finches/learncurve/Bird9/results_210528_024923/train_dur_480s/replicate_1/StandardizeSpect	0.02	1.5931992716851306	Bird9	5	Bengalese Finch
963	none	0.9828038312875284	3.548387096774193	0.8267149928517092	3.98697356884469	480	1	TweetyNet	results/Bengalese_Finches/learncurve/Bird9/results_210528_024923	results/Bengalese_Finches/learncurve/Bird9/results_210528_024923/config_BirdsongRecognition_bird09.toml	data/BirdsongRecognition/Bird9/Wave_prep_210527_213350.csv	results/Bengalese_Finches/learncurve/Bird9/results_210528_024923/train_dur_480s/replicate_1/TweetyNet/checkpoints/max-val-acc-checkpoint.pt	results/Bengalese_Finches/learncurve/Bird9/results_210528_024923/train_dur_480s/replicate_1/StandardizeSpect	0.02	1.719616871247165	Bird9	5	Bengalese Finch
966	min_segment_dur_majority_vote	0.9844867758533556	0.2258064516129032	0.9016820689471156	0.23040402451758998	480	2	TweetyNet	results/Bengalese_Finches/learncurve/Bird9/results_210528_024923	results/Bengalese_Finches/learncurve/Bird9/results_210528_024923/config_BirdsongRecognition_bird09.toml	data/BirdsongRecognition/Bird9/Wave_prep_210527_213350.csv	results/Bengalese_Finches/learncurve/Bird9/results_210528_024923/train_dur_480s/replicate_2/TweetyNet/checkpoints/max-val-acc-checkpoint.pt	results/Bengalese_Finches/learncurve/Bird9/results_210528_024923/train_dur_480s/replicate_2/StandardizeSpect	0.02	1.5513224146644355	Bird9	5	Bengalese Finch
967	none	0.9832027930351688	3.967741935483871	0.8311853976090405	4.52814438001571	480	2	TweetyNet	results/Bengalese_Finches/learncurve/Bird9/results_210528_024923	results/Bengalese_Finches/learncurve/Bird9/results_210528_024923/config_BirdsongRecognition_bird09.toml	data/BirdsongRecognition/Bird9/Wave_prep_210527_213350.csv	results/Bengalese_Finches/learncurve/Bird9/results_210528_024923/train_dur_480s/replicate_2/TweetyNet/checkpoints/max-val-acc-checkpoint.pt	results/Bengalese_Finches/learncurve/Bird9/results_210528_024923/train_dur_480s/replicate_2/StandardizeSpect	0.02	1.6797206964831335	Bird9	5	Bengalese Finch
970	min_segment_dur_majority_vote	0.98441401954339	0.2903225806451613	0.902030690345084	0.31752915360812	480	3	TweetyNet	results/Bengalese_Finches/learncurve/Bird9/results_210528_024923	results/Bengalese_Finches/learncurve/Bird9/results_210528_024923/config_BirdsongRecognition_bird09.toml	data/BirdsongRecognition/Bird9/Wave_prep_210527_213350.csv	results/Bengalese_Finches/learncurve/Bird9/results_210528_024923/train_dur_480s/replicate_3/TweetyNet/checkpoints/max-val-acc-checkpoint.pt	results/Bengalese_Finches/learncurve/Bird9/results_210528_024923/train_dur_480s/replicate_3/StandardizeSpect	0.02	1.5585980456610082	Bird9	5	Bengalese Finch
971	none	0.9829002616734402	3.935483870967742	0.8209666626410655	4.36594760197816	480	3	TweetyNet	results/Bengalese_Finches/learncurve/Bird9/results_210528_024923	results/Bengalese_Finches/learncurve/Bird9/results_210528_024923/config_BirdsongRecognition_bird09.toml	data/BirdsongRecognition/Bird9/Wave_prep_210527_213350.csv	results/Bengalese_Finches/learncurve/Bird9/results_210528_024923/train_dur_480s/replicate_3/TweetyNet/checkpoints/max-val-acc-checkpoint.pt	results/Bengalese_Finches/learncurve/Bird9/results_210528_024923/train_dur_480s/replicate_3/StandardizeSpect	0.02	1.7099738326559757	Bird9	5	Bengalese Finch
974	min_segment_dur_majority_vote	0.9843348224905594	0.3548387096774194	0.9000501034445364	0.37310889922483	480	4	TweetyNet	results/Bengalese_Finches/learncurve/Bird9/results_210528_024923	results/Bengalese_Finches/learncurve/Bird9/results_210528_024923/config_BirdsongRecognition_bird09.toml	data/BirdsongRecognition/Bird9/Wave_prep_210527_213350.csv	results/Bengalese_Finches/learncurve/Bird9/results_210528_024923/train_dur_480s/replicate_4/TweetyNet/checkpoints/max-val-acc-checkpoint.pt	results/Bengalese_Finches/learncurve/Bird9/results_210528_024923/train_dur_480s/replicate_4/StandardizeSpect	0.02	1.566517750944063	Bird9	5	Bengalese Finch
975	none	0.9831415712545176	4.161290322580645	0.833285280905291	4.5619055555342705	480	4	TweetyNet	results/Bengalese_Finches/learncurve/Bird9/results_210528_024923	results/Bengalese_Finches/learncurve/Bird9/results_210528_024923/config_BirdsongRecognition_bird09.toml	data/BirdsongRecognition/Bird9/Wave_prep_210527_213350.csv	results/Bengalese_Finches/learncurve/Bird9/results_210528_024923/train_dur_480s/replicate_4/TweetyNet/checkpoints/max-val-acc-checkpoint.pt	results/Bengalese_Finches/learncurve/Bird9/results_210528_024923/train_dur_480s/replicate_4/StandardizeSpect	0.02	1.6858428745482268	Bird9	5	Bengalese Finch
978	min_segment_dur_majority_vote	0.9847640437217586	0.2258064516129032	0.8958336525670746	0.24732278849973	480	5	TweetyNet	results/Bengalese_Finches/learncurve/Bird9/results_210528_024923	results/Bengalese_Finches/learncurve/Bird9/results_210528_024923/config_BirdsongRecognition_bird09.toml	data/BirdsongRecognition/Bird9/Wave_prep_210527_213350.csv	results/Bengalese_Finches/learncurve/Bird9/results_210528_024923/train_dur_480s/replicate_5/TweetyNet/checkpoints/max-val-acc-checkpoint.pt	results/Bengalese_Finches/learncurve/Bird9/results_210528_024923/train_dur_480s/replicate_5/StandardizeSpect	0.02	1.523595627824137	Bird9	5	Bengalese Finch
979	none	0.9835456508221124	4.096774193548387	0.8277774304246085	4.58673876624671	480	5	TweetyNet	results/Bengalese_Finches/learncurve/Bird9/results_210528_024923	results/Bengalese_Finches/learncurve/Bird9/results_210528_024923/config_BirdsongRecognition_bird09.toml	data/BirdsongRecognition/Bird9/Wave_prep_210527_213350.csv	results/Bengalese_Finches/learncurve/Bird9/results_210528_024923/train_dur_480s/replicate_5/TweetyNet/checkpoints/max-val-acc-checkpoint.pt	results/Bengalese_Finches/learncurve/Bird9/results_210528_024923/train_dur_480s/replicate_5/StandardizeSpect	0.02	1.6454349177887462	Bird9	5	Bengalese Finch
982	min_segment_dur_majority_vote	0.9849295009227572	0.2258064516129032	0.8944722600633052	0.25378656851828996	480	6	TweetyNet	results/Bengalese_Finches/learncurve/Bird9/results_210528_024923	results/Bengalese_Finches/learncurve/Bird9/results_210528_024923/config_BirdsongRecognition_bird09.toml	data/BirdsongRecognition/Bird9/Wave_prep_210527_213350.csv	results/Bengalese_Finches/learncurve/Bird9/results_210528_024923/train_dur_480s/replicate_6/TweetyNet/checkpoints/max-val-acc-checkpoint.pt	results/Bengalese_Finches/learncurve/Bird9/results_210528_024923/train_dur_480s/replicate_6/StandardizeSpect	0.02	1.5070499077242894	Bird9	5	Bengalese Finch
983	none	0.9840494242802088	3.3225806451612905	0.8452018776131867	3.6583711078108196	480	6	TweetyNet	results/Bengalese_Finches/learncurve/Bird9/results_210528_024923	results/Bengalese_Finches/learncurve/Bird9/results_210528_024923/config_BirdsongRecognition_bird09.toml	data/BirdsongRecognition/Bird9/Wave_prep_210527_213350.csv	results/Bengalese_Finches/learncurve/Bird9/results_210528_024923/train_dur_480s/replicate_6/TweetyNet/checkpoints/max-val-acc-checkpoint.pt	results/Bengalese_Finches/learncurve/Bird9/results_210528_024923/train_dur_480s/replicate_6/StandardizeSpect	0.02	1.5950575719791191	Bird9	5	Bengalese Finch
986	min_segment_dur_majority_vote	0.9845707190347132	0.3225806451612903	0.901889833145698	0.35337144751493	480	7	TweetyNet	results/Bengalese_Finches/learncurve/Bird9/results_210528_024923	results/Bengalese_Finches/learncurve/Bird9/results_210528_024923/config_BirdsongRecognition_bird09.toml	data/BirdsongRecognition/Bird9/Wave_prep_210527_213350.csv	results/Bengalese_Finches/learncurve/Bird9/results_210528_024923/train_dur_480s/replicate_7/TweetyNet/checkpoints/max-val-acc-checkpoint.pt	results/Bengalese_Finches/learncurve/Bird9/results_210528_024923/train_dur_480s/replicate_7/StandardizeSpect	0.02	1.542928096528673	Bird9	5	Bengalese Finch
987	none	0.9831237177795848	3.774193548387097	0.8271099737819365	4.32920524549388	480	7	TweetyNet	results/Bengalese_Finches/learncurve/Bird9/results_210528_024923	results/Bengalese_Finches/learncurve/Bird9/results_210528_024923/config_BirdsongRecognition_bird09.toml	data/BirdsongRecognition/Bird9/Wave_prep_210527_213350.csv	results/Bengalese_Finches/learncurve/Bird9/results_210528_024923/train_dur_480s/replicate_7/TweetyNet/checkpoints/max-val-acc-checkpoint.pt	results/Bengalese_Finches/learncurve/Bird9/results_210528_024923/train_dur_480s/replicate_7/StandardizeSpect	0.02	1.6876282220415262	Bird9	5	Bengalese Finch
990	min_segment_dur_majority_vote	0.9846813530287728	0.2258064516129032	0.897379310303754	0.23538935999734997	480	8	TweetyNet	results/Bengalese_Finches/learncurve/Bird9/results_210528_024923	results/Bengalese_Finches/learncurve/Bird9/results_210528_024923/config_BirdsongRecognition_bird09.toml	data/BirdsongRecognition/Bird9/Wave_prep_210527_213350.csv	results/Bengalese_Finches/learncurve/Bird9/results_210528_024923/train_dur_480s/replicate_8/TweetyNet/checkpoints/max-val-acc-checkpoint.pt	results/Bengalese_Finches/learncurve/Bird9/results_210528_024923/train_dur_480s/replicate_8/StandardizeSpect	0.02	1.53186469712272	Bird9	5	Bengalese Finch
991	none	0.983525627344959	3.612903225806452	0.8333920345701858	4.0229383591262	480	8	TweetyNet	results/Bengalese_Finches/learncurve/Bird9/results_210528_024923	results/Bengalese_Finches/learncurve/Bird9/results_210528_024923/config_BirdsongRecognition_bird09.toml	data/BirdsongRecognition/Bird9/Wave_prep_210527_213350.csv	results/Bengalese_Finches/learncurve/Bird9/results_210528_024923/train_dur_480s/replicate_8/TweetyNet/checkpoints/max-val-acc-checkpoint.pt	results/Bengalese_Finches/learncurve/Bird9/results_210528_024923/train_dur_480s/replicate_8/StandardizeSpect	0.02	1.6474372655041036	Bird9	5	Bengalese Finch
994	min_segment_dur_majority_vote	0.984958100184536	0.2258064516129032	0.9060923815454074	0.23301744348880998	480	9	TweetyNet	results/Bengalese_Finches/learncurve/Bird9/results_210528_024923	results/Bengalese_Finches/learncurve/Bird9/results_210528_024923/config_BirdsongRecognition_bird09.toml	data/BirdsongRecognition/Bird9/Wave_prep_210527_213350.csv	results/Bengalese_Finches/learncurve/Bird9/results_210528_024923/train_dur_480s/replicate_9/TweetyNet/checkpoints/max-val-acc-checkpoint.pt	results/Bengalese_Finches/learncurve/Bird9/results_210528_024923/train_dur_480s/replicate_9/StandardizeSpect	0.02	1.504189981546411	Bird9	5	Bengalese Finch
995	none	0.983444157980745	3.7096774193548394	0.8190924529923483	4.30103042793283	480	9	TweetyNet	results/Bengalese_Finches/learncurve/Bird9/results_210528_024923	results/Bengalese_Finches/learncurve/Bird9/results_210528_024923/config_BirdsongRecognition_bird09.toml	data/BirdsongRecognition/Bird9/Wave_prep_210527_213350.csv	results/Bengalese_Finches/learncurve/Bird9/results_210528_024923/train_dur_480s/replicate_9/TweetyNet/checkpoints/max-val-acc-checkpoint.pt	results/Bengalese_Finches/learncurve/Bird9/results_210528_024923/train_dur_480s/replicate_9/StandardizeSpect	0.02	1.6555842019254974	Bird9	5	Bengalese Finch
998	min_segment_dur_majority_vote	0.9849112297306754	0.2580645161290322	0.8917664244882919	0.26889342376207	480	10	TweetyNet	results/Bengalese_Finches/learncurve/Bird9/results_210528_024923	results/Bengalese_Finches/learncurve/Bird9/results_210528_024923/config_BirdsongRecognition_bird09.toml	data/BirdsongRecognition/Bird9/Wave_prep_210527_213350.csv	results/Bengalese_Finches/learncurve/Bird9/results_210528_024923/train_dur_480s/replicate_10/TweetyNet/checkpoints/max-val-acc-checkpoint.pt	results/Bengalese_Finches/learncurve/Bird9/results_210528_024923/train_dur_480s/replicate_10/StandardizeSpect	0.02	1.5088770269324647	Bird9	5	Bengalese Finch
999	none	0.983664170664676	3.741935483870968	0.8233084542521233	4.23732043984459	480	10	TweetyNet	results/Bengalese_Finches/learncurve/Bird9/results_210528_024923	results/Bengalese_Finches/learncurve/Bird9/results_210528_024923/config_BirdsongRecognition_bird09.toml	data/BirdsongRecognition/Bird9/Wave_prep_210527_213350.csv	results/Bengalese_Finches/learncurve/Bird9/results_210528_024923/train_dur_480s/replicate_10/TweetyNet/checkpoints/max-val-acc-checkpoint.pt	results/Bengalese_Finches/learncurve/Bird9/results_210528_024923/train_dur_480s/replicate_10/StandardizeSpect	0.02	1.633582933532407	Bird9	5	Bengalese Finch
1002	min_segment_dur_majority_vote	0.9735801183302232	1.2258064516129032	0.7555699348294533	1.4948975735654801	30	1	TweetyNet	results/Bengalese_Finches/learncurve/Bird9/results_210528_024923	results/Bengalese_Finches/learncurve/Bird9/results_210528_024923/config_BirdsongRecognition_bird09.toml	data/BirdsongRecognition/Bird9/Wave_prep_210527_213350.csv	results/Bengalese_Finches/learncurve/Bird9/results_210528_024923/train_dur_30s/replicate_1/TweetyNet/checkpoints/max-val-acc-checkpoint.pt	results/Bengalese_Finches/learncurve/Bird9/results_210528_024923/train_dur_30s/replicate_1/StandardizeSpect	0.02	2.641988166977693	Bird9	0	Bengalese Finch
1003	none	0.9702285466554844	13.612903225806452	0.6666119849602705	15.535124325823041	30	1	TweetyNet	results/Bengalese_Finches/learncurve/Bird9/results_210528_024923	results/Bengalese_Finches/learncurve/Bird9/results_210528_024923/config_BirdsongRecognition_bird09.toml	data/BirdsongRecognition/Bird9/Wave_prep_210527_213350.csv	results/Bengalese_Finches/learncurve/Bird9/results_210528_024923/train_dur_30s/replicate_1/TweetyNet/checkpoints/max-val-acc-checkpoint.pt	results/Bengalese_Finches/learncurve/Bird9/results_210528_024923/train_dur_30s/replicate_1/StandardizeSpect	0.02	2.9771453344515586	Bird9	0	Bengalese Finch
1006	min_segment_dur_majority_vote	0.9781932718888632	1.0	0.7594285000932469	1.12314315233829	30	2	TweetyNet	results/Bengalese_Finches/learncurve/Bird9/results_210528_024923	results/Bengalese_Finches/learncurve/Bird9/results_210528_024923/config_BirdsongRecognition_bird09.toml	data/BirdsongRecognition/Bird9/Wave_prep_210527_213350.csv	results/Bengalese_Finches/learncurve/Bird9/results_210528_024923/train_dur_30s/replicate_2/TweetyNet/checkpoints/max-val-acc-checkpoint.pt	results/Bengalese_Finches/learncurve/Bird9/results_210528_024923/train_dur_30s/replicate_2/StandardizeSpect	0.02	2.180672811113693	Bird9	0	Bengalese Finch
1007	none	0.9764509409319276	7.870967741935484	0.6923096077261743	8.930984853723709	30	2	TweetyNet	results/Bengalese_Finches/learncurve/Bird9/results_210528_024923	results/Bengalese_Finches/learncurve/Bird9/results_210528_024923/config_BirdsongRecognition_bird09.toml	data/BirdsongRecognition/Bird9/Wave_prep_210527_213350.csv	results/Bengalese_Finches/learncurve/Bird9/results_210528_024923/train_dur_30s/replicate_2/TweetyNet/checkpoints/max-val-acc-checkpoint.pt	results/Bengalese_Finches/learncurve/Bird9/results_210528_024923/train_dur_30s/replicate_2/StandardizeSpect	0.02	2.3549059068072364	Bird9	0	Bengalese Finch
1010	min_segment_dur_majority_vote	0.9688902773833464	2.2580645161290325	0.6278644623355895	2.64157111649209	30	3	TweetyNet	results/Bengalese_Finches/learncurve/Bird9/results_210528_024923	results/Bengalese_Finches/learncurve/Bird9/results_210528_024923/config_BirdsongRecognition_bird09.toml	data/BirdsongRecognition/Bird9/Wave_prep_210527_213350.csv	results/Bengalese_Finches/learncurve/Bird9/results_210528_024923/train_dur_30s/replicate_3/TweetyNet/checkpoints/max-val-acc-checkpoint.pt	results/Bengalese_Finches/learncurve/Bird9/results_210528_024923/train_dur_30s/replicate_3/StandardizeSpect	0.02	3.110972261665357	Bird9	0	Bengalese Finch
1011	none	0.9649949498493025	20.35483870967742	0.5523218346015211	23.34102815039527	30	3	TweetyNet	results/Bengalese_Finches/learncurve/Bird9/results_210528_024923	results/Bengalese_Finches/learncurve/Bird9/results_210528_024923/config_BirdsongRecognition_bird09.toml	data/BirdsongRecognition/Bird9/Wave_prep_210527_213350.csv	results/Bengalese_Finches/learncurve/Bird9/results_210528_024923/train_dur_30s/replicate_3/TweetyNet/checkpoints/max-val-acc-checkpoint.pt	results/Bengalese_Finches/learncurve/Bird9/results_210528_024923/train_dur_30s/replicate_3/StandardizeSpect	0.02	3.5005050150697548	Bird9	0	Bengalese Finch
1014	min_segment_dur_majority_vote	0.9541941604864148	4.870967741935484	0.4777023042738321	5.5246754209673	30	4	TweetyNet	results/Bengalese_Finches/learncurve/Bird9/results_210528_024923	results/Bengalese_Finches/learncurve/Bird9/results_210528_024923/config_BirdsongRecognition_bird09.toml	data/BirdsongRecognition/Bird9/Wave_prep_210527_213350.csv	results/Bengalese_Finches/learncurve/Bird9/results_210528_024923/train_dur_30s/replicate_4/TweetyNet/checkpoints/max-val-acc-checkpoint.pt	results/Bengalese_Finches/learncurve/Bird9/results_210528_024923/train_dur_30s/replicate_4/StandardizeSpect	0.02	4.580583951358507	Bird9	0	Bengalese Finch
1015	none	0.9503802192910804	21.967741935483872	0.4363736458228836	24.70516940309399	30	4	TweetyNet	results/Bengalese_Finches/learncurve/Bird9/results_210528_024923	results/Bengalese_Finches/learncurve/Bird9/results_210528_024923/config_BirdsongRecognition_bird09.toml	data/BirdsongRecognition/Bird9/Wave_prep_210527_213350.csv	results/Bengalese_Finches/learncurve/Bird9/results_210528_024923/train_dur_30s/replicate_4/TweetyNet/checkpoints/max-val-acc-checkpoint.pt	results/Bengalese_Finches/learncurve/Bird9/results_210528_024923/train_dur_30s/replicate_4/StandardizeSpect	0.02	4.96197807089197	Bird9	0	Bengalese Finch
1018	min_segment_dur_majority_vote	0.9791985069673044	0.8709677419354839	0.8014910030110646	1.0124962526180101	30	5	TweetyNet	results/Bengalese_Finches/learncurve/Bird9/results_210528_024923	results/Bengalese_Finches/learncurve/Bird9/results_210528_024923/config_BirdsongRecognition_bird09.toml	data/BirdsongRecognition/Bird9/Wave_prep_210527_213350.csv	results/Bengalese_Finches/learncurve/Bird9/results_210528_024923/train_dur_30s/replicate_5/TweetyNet/checkpoints/max-val-acc-checkpoint.pt	results/Bengalese_Finches/learncurve/Bird9/results_210528_024923/train_dur_30s/replicate_5/StandardizeSpect	0.02	2.080149303269574	Bird9	0	Bengalese Finch
1019	none	0.9774535937765376	7.903225806451613	0.7361169182176157	9.06518736281496	30	5	TweetyNet	results/Bengalese_Finches/learncurve/Bird9/results_210528_024923	results/Bengalese_Finches/learncurve/Bird9/results_210528_024923/config_BirdsongRecognition_bird09.toml	data/BirdsongRecognition/Bird9/Wave_prep_210527_213350.csv	results/Bengalese_Finches/learncurve/Bird9/results_210528_024923/train_dur_30s/replicate_5/TweetyNet/checkpoints/max-val-acc-checkpoint.pt	results/Bengalese_Finches/learncurve/Bird9/results_210528_024923/train_dur_30s/replicate_5/StandardizeSpect	0.02	2.2546406223462268	Bird9	0	Bengalese Finch
1022	min_segment_dur_majority_vote	0.9748500281001776	2.064516129032258	0.6901558098655117	2.4736778486654902	30	6	TweetyNet	results/Bengalese_Finches/learncurve/Bird9/results_210528_024923	results/Bengalese_Finches/learncurve/Bird9/results_210528_024923/config_BirdsongRecognition_bird09.toml	data/BirdsongRecognition/Bird9/Wave_prep_210527_213350.csv	results/Bengalese_Finches/learncurve/Bird9/results_210528_024923/train_dur_30s/replicate_6/TweetyNet/checkpoints/max-val-acc-checkpoint.pt	results/Bengalese_Finches/learncurve/Bird9/results_210528_024923/train_dur_30s/replicate_6/StandardizeSpect	0.02	2.5149971899822376	Bird9	0	Bengalese Finch
1023	none	0.9704480734571732	16.419354838709676	0.5885020322324824	18.39852675745804	30	6	TweetyNet	results/Bengalese_Finches/learncurve/Bird9/results_210528_024923	results/Bengalese_Finches/learncurve/Bird9/results_210528_024923/config_BirdsongRecognition_bird09.toml	data/BirdsongRecognition/Bird9/Wave_prep_210527_213350.csv	results/Bengalese_Finches/learncurve/Bird9/results_210528_024923/train_dur_30s/replicate_6/TweetyNet/checkpoints/max-val-acc-checkpoint.pt	results/Bengalese_Finches/learncurve/Bird9/results_210528_024923/train_dur_30s/replicate_6/StandardizeSpect	0.02	2.955192654282679	Bird9	0	Bengalese Finch
1026	min_segment_dur_majority_vote	0.977210798456276	0.8387096774193549	0.7959736948043756	0.9751245552505801	30	7	TweetyNet	results/Bengalese_Finches/learncurve/Bird9/results_210528_024923	results/Bengalese_Finches/learncurve/Bird9/results_210528_024923/config_BirdsongRecognition_bird09.toml	data/BirdsongRecognition/Bird9/Wave_prep_210527_213350.csv	results/Bengalese_Finches/learncurve/Bird9/results_210528_024923/train_dur_30s/replicate_7/TweetyNet/checkpoints/max-val-acc-checkpoint.pt	results/Bengalese_Finches/learncurve/Bird9/results_210528_024923/train_dur_30s/replicate_7/StandardizeSpect	0.02	2.278920154372388	Bird9	0	Bengalese Finch
1027	none	0.9741528351708004	11.903225806451612	0.6954845938522893	13.00604147428145	30	7	TweetyNet	results/Bengalese_Finches/learncurve/Bird9/results_210528_024923	results/Bengalese_Finches/learncurve/Bird9/results_210528_024923/config_BirdsongRecognition_bird09.toml	data/BirdsongRecognition/Bird9/Wave_prep_210527_213350.csv	results/Bengalese_Finches/learncurve/Bird9/results_210528_024923/train_dur_30s/replicate_7/TweetyNet/checkpoints/max-val-acc-checkpoint.pt	results/Bengalese_Finches/learncurve/Bird9/results_210528_024923/train_dur_30s/replicate_7/StandardizeSpect	0.02	2.5847164829199465	Bird9	0	Bengalese Finch
1030	min_segment_dur_majority_vote	0.9775723617176264	1.1612903225806452	0.7662998213742304	1.34096773560062	30	8	TweetyNet	results/Bengalese_Finches/learncurve/Bird9/results_210528_024923	results/Bengalese_Finches/learncurve/Bird9/results_210528_024923/config_BirdsongRecognition_bird09.toml	data/BirdsongRecognition/Bird9/Wave_prep_210527_213350.csv	results/Bengalese_Finches/learncurve/Bird9/results_210528_024923/train_dur_30s/replicate_8/TweetyNet/checkpoints/max-val-acc-checkpoint.pt	results/Bengalese_Finches/learncurve/Bird9/results_210528_024923/train_dur_30s/replicate_8/StandardizeSpect	0.02	2.2427638282373485	Bird9	0	Bengalese Finch
1031	none	0.973137475686818	15.870967741935484	0.6369854668492239	18.110044947133268	30	8	TweetyNet	results/Bengalese_Finches/learncurve/Bird9/results_210528_024923	results/Bengalese_Finches/learncurve/Bird9/results_210528_024923/config_BirdsongRecognition_bird09.toml	data/BirdsongRecognition/Bird9/Wave_prep_210527_213350.csv	results/Bengalese_Finches/learncurve/Bird9/results_210528_024923/train_dur_30s/replicate_8/TweetyNet/checkpoints/max-val-acc-checkpoint.pt	results/Bengalese_Finches/learncurve/Bird9/results_210528_024923/train_dur_30s/replicate_8/StandardizeSpect	0.02	2.6862524313182146	Bird9	0	Bengalese Finch
1034	min_segment_dur_majority_vote	0.975818416891133	1.2258064516129032	0.7620419774834708	1.3454895082664	30	9	TweetyNet	results/Bengalese_Finches/learncurve/Bird9/results_210528_024923	results/Bengalese_Finches/learncurve/Bird9/results_210528_024923/config_BirdsongRecognition_bird09.toml	data/BirdsongRecognition/Bird9/Wave_prep_210527_213350.csv	results/Bengalese_Finches/learncurve/Bird9/results_210528_024923/train_dur_30s/replicate_9/TweetyNet/checkpoints/max-val-acc-checkpoint.pt	results/Bengalese_Finches/learncurve/Bird9/results_210528_024923/train_dur_30s/replicate_9/StandardizeSpect	0.02	2.4181583108866977	Bird9	0	Bengalese Finch
1035	none	0.9727050600756928	13.935483870967742	0.6745343154647379	15.298371607901121	30	9	TweetyNet	results/Bengalese_Finches/learncurve/Bird9/results_210528_024923	results/Bengalese_Finches/learncurve/Bird9/results_210528_024923/config_BirdsongRecognition_bird09.toml	data/BirdsongRecognition/Bird9/Wave_prep_210527_213350.csv	results/Bengalese_Finches/learncurve/Bird9/results_210528_024923/train_dur_30s/replicate_9/TweetyNet/checkpoints/max-val-acc-checkpoint.pt	results/Bengalese_Finches/learncurve/Bird9/results_210528_024923/train_dur_30s/replicate_9/StandardizeSpect	0.02	2.7294939924307093	Bird9	0	Bengalese Finch
1038	min_segment_dur_majority_vote	0.978637447055957	1.0	0.7806293806666728	1.1781222271581702	30	10	TweetyNet	results/Bengalese_Finches/learncurve/Bird9/results_210528_024923	results/Bengalese_Finches/learncurve/Bird9/results_210528_024923/config_BirdsongRecognition_bird09.toml	data/BirdsongRecognition/Bird9/Wave_prep_210527_213350.csv	results/Bengalese_Finches/learncurve/Bird9/results_210528_024923/train_dur_30s/replicate_10/TweetyNet/checkpoints/max-val-acc-checkpoint.pt	results/Bengalese_Finches/learncurve/Bird9/results_210528_024923/train_dur_30s/replicate_10/StandardizeSpect	0.02	2.136255294404299	Bird9	0	Bengalese Finch
1039	none	0.9769007510657256	8.35483870967742	0.7157983151673651	9.693613245915781	30	10	TweetyNet	results/Bengalese_Finches/learncurve/Bird9/results_210528_024923	results/Bengalese_Finches/learncurve/Bird9/results_210528_024923/config_BirdsongRecognition_bird09.toml	data/BirdsongRecognition/Bird9/Wave_prep_210527_213350.csv	results/Bengalese_Finches/learncurve/Bird9/results_210528_024923/train_dur_30s/replicate_10/TweetyNet/checkpoints/max-val-acc-checkpoint.pt	results/Bengalese_Finches/learncurve/Bird9/results_210528_024923/train_dur_30s/replicate_10/StandardizeSpect	0.02	2.3099248934274508	Bird9	0	Bengalese Finch
1042	min_segment_dur_majority_vote	0.9827190444341516	0.3870967741935484	0.8588850806678733	0.43051018130413	180	1	TweetyNet	results/Bengalese_Finches/learncurve/Bird9/results_210528_024923	results/Bengalese_Finches/learncurve/Bird9/results_210528_024923/config_BirdsongRecognition_bird09.toml	data/BirdsongRecognition/Bird9/Wave_prep_210527_213350.csv	results/Bengalese_Finches/learncurve/Bird9/results_210528_024923/train_dur_180s/replicate_1/TweetyNet/checkpoints/max-val-acc-checkpoint.pt	results/Bengalese_Finches/learncurve/Bird9/results_210528_024923/train_dur_180s/replicate_1/StandardizeSpect	0.02	1.72809555658483	Bird9	4	Bengalese Finch
1043	none	0.9811531413703362	4.483870967741935	0.786615478807246	5.15612140053568	180	1	TweetyNet	results/Bengalese_Finches/learncurve/Bird9/results_210528_024923	results/Bengalese_Finches/learncurve/Bird9/results_210528_024923/config_BirdsongRecognition_bird09.toml	data/BirdsongRecognition/Bird9/Wave_prep_210527_213350.csv	results/Bengalese_Finches/learncurve/Bird9/results_210528_024923/train_dur_180s/replicate_1/TweetyNet/checkpoints/max-val-acc-checkpoint.pt	results/Bengalese_Finches/learncurve/Bird9/results_210528_024923/train_dur_180s/replicate_1/StandardizeSpect	0.02	1.8846858629663843	Bird9	4	Bengalese Finch
1046	min_segment_dur_majority_vote	0.983073076177618	0.3225806451612903	0.8891656880441562	0.34950489868594	180	2	TweetyNet	results/Bengalese_Finches/learncurve/Bird9/results_210528_024923	results/Bengalese_Finches/learncurve/Bird9/results_210528_024923/config_BirdsongRecognition_bird09.toml	data/BirdsongRecognition/Bird9/Wave_prep_210527_213350.csv	results/Bengalese_Finches/learncurve/Bird9/results_210528_024923/train_dur_180s/replicate_2/TweetyNet/checkpoints/max-val-acc-checkpoint.pt	results/Bengalese_Finches/learncurve/Bird9/results_210528_024923/train_dur_180s/replicate_2/StandardizeSpect	0.02	1.6926923822381923	Bird9	4	Bengalese Finch
1047	none	0.98130871049781	5.645161290322581	0.806436090169126	6.285569202005361	180	2	TweetyNet	results/Bengalese_Finches/learncurve/Bird9/results_210528_024923	results/Bengalese_Finches/learncurve/Bird9/results_210528_024923/config_BirdsongRecognition_bird09.toml	data/BirdsongRecognition/Bird9/Wave_prep_210527_213350.csv	results/Bengalese_Finches/learncurve/Bird9/results_210528_024923/train_dur_180s/replicate_2/TweetyNet/checkpoints/max-val-acc-checkpoint.pt	results/Bengalese_Finches/learncurve/Bird9/results_210528_024923/train_dur_180s/replicate_2/StandardizeSpect	0.02	1.8691289502190007	Bird9	4	Bengalese Finch
1050	min_segment_dur_majority_vote	0.982437090569588	0.6129032258064516	0.8529639056788022	0.73338038119449	180	3	TweetyNet	results/Bengalese_Finches/learncurve/Bird9/results_210528_024923	results/Bengalese_Finches/learncurve/Bird9/results_210528_024923/config_BirdsongRecognition_bird09.toml	data/BirdsongRecognition/Bird9/Wave_prep_210527_213350.csv	results/Bengalese_Finches/learncurve/Bird9/results_210528_024923/train_dur_180s/replicate_3/TweetyNet/checkpoints/max-val-acc-checkpoint.pt	results/Bengalese_Finches/learncurve/Bird9/results_210528_024923/train_dur_180s/replicate_3/StandardizeSpect	0.02	1.7562909430412057	Bird9	4	Bengalese Finch
1051	none	0.9809216550948188	5.451612903225806	0.7847520292391647	6.28245724524103	180	3	TweetyNet	results/Bengalese_Finches/learncurve/Bird9/results_210528_024923	results/Bengalese_Finches/learncurve/Bird9/results_210528_024923/config_BirdsongRecognition_bird09.toml	data/BirdsongRecognition/Bird9/Wave_prep_210527_213350.csv	results/Bengalese_Finches/learncurve/Bird9/results_210528_024923/train_dur_180s/replicate_3/TweetyNet/checkpoints/max-val-acc-checkpoint.pt	results/Bengalese_Finches/learncurve/Bird9/results_210528_024923/train_dur_180s/replicate_3/StandardizeSpect	0.02	1.907834490518112	Bird9	4	Bengalese Finch
1054	min_segment_dur_majority_vote	0.982272245724644	0.5161290322580645	0.8438203400441736	0.5850730531374401	180	4	TweetyNet	results/Bengalese_Finches/learncurve/Bird9/results_210528_024923	results/Bengalese_Finches/learncurve/Bird9/results_210528_024923/config_BirdsongRecognition_bird09.toml	data/BirdsongRecognition/Bird9/Wave_prep_210527_213350.csv	results/Bengalese_Finches/learncurve/Bird9/results_210528_024923/train_dur_180s/replicate_4/TweetyNet/checkpoints/max-val-acc-checkpoint.pt	results/Bengalese_Finches/learncurve/Bird9/results_210528_024923/train_dur_180s/replicate_4/StandardizeSpect	0.02	1.7727754275356	Bird9	4	Bengalese Finch
1055	none	0.9805178171487376	5.193548387096774	0.7717803322000911	5.9005730306285304	180	4	TweetyNet	results/Bengalese_Finches/learncurve/Bird9/results_210528_024923	results/Bengalese_Finches/learncurve/Bird9/results_210528_024923/config_BirdsongRecognition_bird09.toml	data/BirdsongRecognition/Bird9/Wave_prep_210527_213350.csv	results/Bengalese_Finches/learncurve/Bird9/results_210528_024923/train_dur_180s/replicate_4/TweetyNet/checkpoints/max-val-acc-checkpoint.pt	results/Bengalese_Finches/learncurve/Bird9/results_210528_024923/train_dur_180s/replicate_4/StandardizeSpect	0.02	1.9482182851262355	Bird9	4	Bengalese Finch
1058	min_segment_dur_majority_vote	0.9825101595071516	0.3870967741935484	0.8750540493122198	0.40776670189577996	180	5	TweetyNet	results/Bengalese_Finches/learncurve/Bird9/results_210528_024923	results/Bengalese_Finches/learncurve/Bird9/results_210528_024923/config_BirdsongRecognition_bird09.toml	data/BirdsongRecognition/Bird9/Wave_prep_210527_213350.csv	results/Bengalese_Finches/learncurve/Bird9/results_210528_024923/train_dur_180s/replicate_5/TweetyNet/checkpoints/max-val-acc-checkpoint.pt	results/Bengalese_Finches/learncurve/Bird9/results_210528_024923/train_dur_180s/replicate_5/StandardizeSpect	0.02	1.7489840492848407	Bird9	4	Bengalese Finch
1059	none	0.980958672351869	5.387096774193548	0.8068215967695919	6.04665035975144	180	5	TweetyNet	results/Bengalese_Finches/learncurve/Bird9/results_210528_024923	results/Bengalese_Finches/learncurve/Bird9/results_210528_024923/config_BirdsongRecognition_bird09.toml	data/BirdsongRecognition/Bird9/Wave_prep_210527_213350.csv	results/Bengalese_Finches/learncurve/Bird9/results_210528_024923/train_dur_180s/replicate_5/TweetyNet/checkpoints/max-val-acc-checkpoint.pt	results/Bengalese_Finches/learncurve/Bird9/results_210528_024923/train_dur_180s/replicate_5/StandardizeSpect	0.02	1.9041327648131048	Bird9	4	Bengalese Finch
1062	min_segment_dur_majority_vote	0.9837969873172254	0.3548387096774194	0.8746842731916554	0.38746230100796003	180	6	TweetyNet	results/Bengalese_Finches/learncurve/Bird9/results_210528_024923	results/Bengalese_Finches/learncurve/Bird9/results_210528_024923/config_BirdsongRecognition_bird09.toml	data/BirdsongRecognition/Bird9/Wave_prep_210527_213350.csv	results/Bengalese_Finches/learncurve/Bird9/results_210528_024923/train_dur_180s/replicate_6/TweetyNet/checkpoints/max-val-acc-checkpoint.pt	results/Bengalese_Finches/learncurve/Bird9/results_210528_024923/train_dur_180s/replicate_6/StandardizeSpect	0.02	1.6203012682774576	Bird9	4	Bengalese Finch
1063	none	0.9824198300050478	4.483870967741935	0.8065487860643801	5.1725438676706395	180	6	TweetyNet	results/Bengalese_Finches/learncurve/Bird9/results_210528_024923	results/Bengalese_Finches/learncurve/Bird9/results_210528_024923/config_BirdsongRecognition_bird09.toml	data/BirdsongRecognition/Bird9/Wave_prep_210527_213350.csv	results/Bengalese_Finches/learncurve/Bird9/results_210528_024923/train_dur_180s/replicate_6/TweetyNet/checkpoints/max-val-acc-checkpoint.pt	results/Bengalese_Finches/learncurve/Bird9/results_210528_024923/train_dur_180s/replicate_6/StandardizeSpect	0.02	1.7580169994952155	Bird9	4	Bengalese Finch
1066	min_segment_dur_majority_vote	0.9829470688268857	0.3870967741935484	0.8712226351543718	0.44773470842087004	180	7	TweetyNet	results/Bengalese_Finches/learncurve/Bird9/results_210528_024923	results/Bengalese_Finches/learncurve/Bird9/results_210528_024923/config_BirdsongRecognition_bird09.toml	data/BirdsongRecognition/Bird9/Wave_prep_210527_213350.csv	results/Bengalese_Finches/learncurve/Bird9/results_210528_024923/train_dur_180s/replicate_7/TweetyNet/checkpoints/max-val-acc-checkpoint.pt	results/Bengalese_Finches/learncurve/Bird9/results_210528_024923/train_dur_180s/replicate_7/StandardizeSpect	0.02	1.705293117311446	Bird9	4	Bengalese Finch
1067	none	0.9810742692803834	4.419354838709677	0.7819537418285654	5.01427082109372	180	7	TweetyNet	results/Bengalese_Finches/learncurve/Bird9/results_210528_024923	results/Bengalese_Finches/learncurve/Bird9/results_210528_024923/config_BirdsongRecognition_bird09.toml	data/BirdsongRecognition/Bird9/Wave_prep_210527_213350.csv	results/Bengalese_Finches/learncurve/Bird9/results_210528_024923/train_dur_180s/replicate_7/TweetyNet/checkpoints/max-val-acc-checkpoint.pt	results/Bengalese_Finches/learncurve/Bird9/results_210528_024923/train_dur_180s/replicate_7/StandardizeSpect	0.02	1.8925730719616565	Bird9	4	Bengalese Finch
1070	min_segment_dur_majority_vote	0.9832442785217252	0.3870967741935484	0.8666730858629393	0.41850726701566	180	8	TweetyNet	results/Bengalese_Finches/learncurve/Bird9/results_210528_024923	results/Bengalese_Finches/learncurve/Bird9/results_210528_024923/config_BirdsongRecognition_bird09.toml	data/BirdsongRecognition/Bird9/Wave_prep_210527_213350.csv	results/Bengalese_Finches/learncurve/Bird9/results_210528_024923/train_dur_180s/replicate_8/TweetyNet/checkpoints/max-val-acc-checkpoint.pt	results/Bengalese_Finches/learncurve/Bird9/results_210528_024923/train_dur_180s/replicate_8/StandardizeSpect	0.02	1.6755721478274754	Bird9	4	Bengalese Finch
1071	none	0.9817834678943482	4.548387096774194	0.7919189923233652	5.13543232993399	180	8	TweetyNet	results/Bengalese_Finches/learncurve/Bird9/results_210528_024923	results/Bengalese_Finches/learncurve/Bird9/results_210528_024923/config_BirdsongRecognition_bird09.toml	data/BirdsongRecognition/Bird9/Wave_prep_210527_213350.csv	results/Bengalese_Finches/learncurve/Bird9/results_210528_024923/train_dur_180s/replicate_8/TweetyNet/checkpoints/max-val-acc-checkpoint.pt	results/Bengalese_Finches/learncurve/Bird9/results_210528_024923/train_dur_180s/replicate_8/StandardizeSpect	0.02	1.8216532105651773	Bird9	4	Bengalese Finch
1074	min_segment_dur_majority_vote	0.9834770417806598	0.2580645161290322	0.8970477090614172	0.2627018331726	180	9	TweetyNet	results/Bengalese_Finches/learncurve/Bird9/results_210528_024923	results/Bengalese_Finches/learncurve/Bird9/results_210528_024923/config_BirdsongRecognition_bird09.toml	data/BirdsongRecognition/Bird9/Wave_prep_210527_213350.csv	results/Bengalese_Finches/learncurve/Bird9/results_210528_024923/train_dur_180s/replicate_9/TweetyNet/checkpoints/max-val-acc-checkpoint.pt	results/Bengalese_Finches/learncurve/Bird9/results_210528_024923/train_dur_180s/replicate_9/StandardizeSpect	0.02	1.6522958219340245	Bird9	4	Bengalese Finch
1075	none	0.98215356842887	4.516129032258065	0.8289712873654056	4.98418975479597	180	9	TweetyNet	results/Bengalese_Finches/learncurve/Bird9/results_210528_024923	results/Bengalese_Finches/learncurve/Bird9/results_210528_024923/config_BirdsongRecognition_bird09.toml	data/BirdsongRecognition/Bird9/Wave_prep_210527_213350.csv	results/Bengalese_Finches/learncurve/Bird9/results_210528_024923/train_dur_180s/replicate_9/TweetyNet/checkpoints/max-val-acc-checkpoint.pt	results/Bengalese_Finches/learncurve/Bird9/results_210528_024923/train_dur_180s/replicate_9/StandardizeSpect	0.02	1.7846431571129973	Bird9	4	Bengalese Finch
1078	min_segment_dur_majority_vote	0.9817238064646548	0.4193548387096774	0.8447664259289286	0.47116156371187	180	10	TweetyNet	results/Bengalese_Finches/learncurve/Bird9/results_210528_024923	results/Bengalese_Finches/learncurve/Bird9/results_210528_024923/config_BirdsongRecognition_bird09.toml	data/BirdsongRecognition/Bird9/Wave_prep_210527_213350.csv	results/Bengalese_Finches/learncurve/Bird9/results_210528_024923/train_dur_180s/replicate_10/TweetyNet/checkpoints/max-val-acc-checkpoint.pt	results/Bengalese_Finches/learncurve/Bird9/results_210528_024923/train_dur_180s/replicate_10/StandardizeSpect	0.02	1.8276193535345264	Bird9	4	Bengalese Finch
1079	none	0.9801597822179864	4.516129032258065	0.7802083553751027	5.05907745648813	180	10	TweetyNet	results/Bengalese_Finches/learncurve/Bird9/results_210528_024923	results/Bengalese_Finches/learncurve/Bird9/results_210528_024923/config_BirdsongRecognition_bird09.toml	data/BirdsongRecognition/Bird9/Wave_prep_210527_213350.csv	results/Bengalese_Finches/learncurve/Bird9/results_210528_024923/train_dur_180s/replicate_10/TweetyNet/checkpoints/max-val-acc-checkpoint.pt	results/Bengalese_Finches/learncurve/Bird9/results_210528_024923/train_dur_180s/replicate_10/StandardizeSpect	0.02	1.9840217782013725	Bird9	4	Bengalese Finch
1082	min_segment_dur_majority_vote	0.979623653029438	0.7096774193548387	0.8198520018996086	0.8072777640991701	45	1	TweetyNet	results/Bengalese_Finches/learncurve/Bird9/results_210528_024923	results/Bengalese_Finches/learncurve/Bird9/results_210528_024923/config_BirdsongRecognition_bird09.toml	data/BirdsongRecognition/Bird9/Wave_prep_210527_213350.csv	results/Bengalese_Finches/learncurve/Bird9/results_210528_024923/train_dur_45s/replicate_1/TweetyNet/checkpoints/max-val-acc-checkpoint.pt	results/Bengalese_Finches/learncurve/Bird9/results_210528_024923/train_dur_45s/replicate_1/StandardizeSpect	0.02	2.037634697056201	Bird9	1	Bengalese Finch
1083	none	0.9772170890450412	8.0	0.7312541069226969	9.25524527692396	45	1	TweetyNet	results/Bengalese_Finches/learncurve/Bird9/results_210528_024923	results/Bengalese_Finches/learncurve/Bird9/results_210528_024923/config_BirdsongRecognition_bird09.toml	data/BirdsongRecognition/Bird9/Wave_prep_210527_213350.csv	results/Bengalese_Finches/learncurve/Bird9/results_210528_024923/train_dur_45s/replicate_1/TweetyNet/checkpoints/max-val-acc-checkpoint.pt	results/Bengalese_Finches/learncurve/Bird9/results_210528_024923/train_dur_45s/replicate_1/StandardizeSpect	0.02	2.278291095495888	Bird9	1	Bengalese Finch
1086	min_segment_dur_majority_vote	0.9791439829199992	1.0	0.7933538755809311	1.1946297971348199	45	2	TweetyNet	results/Bengalese_Finches/learncurve/Bird9/results_210528_024923	results/Bengalese_Finches/learncurve/Bird9/results_210528_024923/config_BirdsongRecognition_bird09.toml	data/BirdsongRecognition/Bird9/Wave_prep_210527_213350.csv	results/Bengalese_Finches/learncurve/Bird9/results_210528_024923/train_dur_45s/replicate_2/TweetyNet/checkpoints/max-val-acc-checkpoint.pt	results/Bengalese_Finches/learncurve/Bird9/results_210528_024923/train_dur_45s/replicate_2/StandardizeSpect	0.02	2.0856017080000733	Bird9	1	Bengalese Finch
1087	none	0.977720603773728	6.225806451612903	0.7319947932103548	7.024486858892311	45	2	TweetyNet	results/Bengalese_Finches/learncurve/Bird9/results_210528_024923	results/Bengalese_Finches/learncurve/Bird9/results_210528_024923/config_BirdsongRecognition_bird09.toml	data/BirdsongRecognition/Bird9/Wave_prep_210527_213350.csv	results/Bengalese_Finches/learncurve/Bird9/results_210528_024923/train_dur_45s/replicate_2/TweetyNet/checkpoints/max-val-acc-checkpoint.pt	results/Bengalese_Finches/learncurve/Bird9/results_210528_024923/train_dur_45s/replicate_2/StandardizeSpect	0.02	2.2279396226271952	Bird9	1	Bengalese Finch
1090	min_segment_dur_majority_vote	0.9798679507461756	0.6774193548387096	0.8156305550798858	0.79223914422274	45	3	TweetyNet	results/Bengalese_Finches/learncurve/Bird9/results_210528_024923	results/Bengalese_Finches/learncurve/Bird9/results_210528_024923/config_BirdsongRecognition_bird09.toml	data/BirdsongRecognition/Bird9/Wave_prep_210527_213350.csv	results/Bengalese_Finches/learncurve/Bird9/results_210528_024923/train_dur_45s/replicate_3/TweetyNet/checkpoints/max-val-acc-checkpoint.pt	results/Bengalese_Finches/learncurve/Bird9/results_210528_024923/train_dur_45s/replicate_3/StandardizeSpect	0.02	2.013204925382428	Bird9	1	Bengalese Finch
1091	none	0.97711953987219	10.67741935483871	0.7182107761506427	12.12886299609388	45	3	TweetyNet	results/Bengalese_Finches/learncurve/Bird9/results_210528_024923	results/Bengalese_Finches/learncurve/Bird9/results_210528_024923/config_BirdsongRecognition_bird09.toml	data/BirdsongRecognition/Bird9/Wave_prep_210527_213350.csv	results/Bengalese_Finches/learncurve/Bird9/results_210528_024923/train_dur_45s/replicate_3/TweetyNet/checkpoints/max-val-acc-checkpoint.pt	results/Bengalese_Finches/learncurve/Bird9/results_210528_024923/train_dur_45s/replicate_3/StandardizeSpect	0.02	2.2880460127809865	Bird9	1	Bengalese Finch
1094	min_segment_dur_majority_vote	0.9796909496162068	1.096774193548387	0.8058974281008989	1.29070623212059	45	4	TweetyNet	results/Bengalese_Finches/learncurve/Bird9/results_210528_024923	results/Bengalese_Finches/learncurve/Bird9/results_210528_024923/config_BirdsongRecognition_bird09.toml	data/BirdsongRecognition/Bird9/Wave_prep_210527_213350.csv	results/Bengalese_Finches/learncurve/Bird9/results_210528_024923/train_dur_45s/replicate_4/TweetyNet/checkpoints/max-val-acc-checkpoint.pt	results/Bengalese_Finches/learncurve/Bird9/results_210528_024923/train_dur_45s/replicate_4/StandardizeSpect	0.02	2.030905038379316	Bird9	1	Bengalese Finch
1095	none	0.9781278119088588	6.870967741935484	0.7434575349296565	8.256377344122159	45	4	TweetyNet	results/Bengalese_Finches/learncurve/Bird9/results_210528_024923	results/Bengalese_Finches/learncurve/Bird9/results_210528_024923/config_BirdsongRecognition_bird09.toml	data/BirdsongRecognition/Bird9/Wave_prep_210527_213350.csv	results/Bengalese_Finches/learncurve/Bird9/results_210528_024923/train_dur_45s/replicate_4/TweetyNet/checkpoints/max-val-acc-checkpoint.pt	results/Bengalese_Finches/learncurve/Bird9/results_210528_024923/train_dur_45s/replicate_4/StandardizeSpect	0.02	2.187218809114122	Bird9	1	Bengalese Finch
1098	min_segment_dur_majority_vote	0.9798602416219864	0.6451612903225806	0.8201192167595672	0.79345729197696	45	5	TweetyNet	results/Bengalese_Finches/learncurve/Bird9/results_210528_024923	results/Bengalese_Finches/learncurve/Bird9/results_210528_024923/config_BirdsongRecognition_bird09.toml	data/BirdsongRecognition/Bird9/Wave_prep_210527_213350.csv	results/Bengalese_Finches/learncurve/Bird9/results_210528_024923/train_dur_45s/replicate_5/TweetyNet/checkpoints/max-val-acc-checkpoint.pt	results/Bengalese_Finches/learncurve/Bird9/results_210528_024923/train_dur_45s/replicate_5/StandardizeSpect	0.02	2.013975837801374	Bird9	1	Bengalese Finch
1099	none	0.977046690040592	10.193548387096774	0.7235173805275972	11.4802956372132	45	5	TweetyNet	results/Bengalese_Finches/learncurve/Bird9/results_210528_024923	results/Bengalese_Finches/learncurve/Bird9/results_210528_024923/config_BirdsongRecognition_bird09.toml	data/BirdsongRecognition/Bird9/Wave_prep_210527_213350.csv	results/Bengalese_Finches/learncurve/Bird9/results_210528_024923/train_dur_45s/replicate_5/TweetyNet/checkpoints/max-val-acc-checkpoint.pt	results/Bengalese_Finches/learncurve/Bird9/results_210528_024923/train_dur_45s/replicate_5/StandardizeSpect	0.02	2.295330995940792	Bird9	1	Bengalese Finch
1102	min_segment_dur_majority_vote	0.9782315773400456	0.8387096774193549	0.7925222145967697	0.9469471125378701	45	6	TweetyNet	results/Bengalese_Finches/learncurve/Bird9/results_210528_024923	results/Bengalese_Finches/learncurve/Bird9/results_210528_024923/config_BirdsongRecognition_bird09.toml	data/BirdsongRecognition/Bird9/Wave_prep_210527_213350.csv	results/Bengalese_Finches/learncurve/Bird9/results_210528_024923/train_dur_45s/replicate_6/TweetyNet/checkpoints/max-val-acc-checkpoint.pt	results/Bengalese_Finches/learncurve/Bird9/results_210528_024923/train_dur_45s/replicate_6/StandardizeSpect	0.02	2.176842265995449	Bird9	1	Bengalese Finch
1103	none	0.9760017464565756	10.096774193548388	0.7123980624075751	11.40500509630178	45	6	TweetyNet	results/Bengalese_Finches/learncurve/Bird9/results_210528_024923	results/Bengalese_Finches/learncurve/Bird9/results_210528_024923/config_BirdsongRecognition_bird09.toml	data/BirdsongRecognition/Bird9/Wave_prep_210527_213350.csv	results/Bengalese_Finches/learncurve/Bird9/results_210528_024923/train_dur_45s/replicate_6/TweetyNet/checkpoints/max-val-acc-checkpoint.pt	results/Bengalese_Finches/learncurve/Bird9/results_210528_024923/train_dur_45s/replicate_6/StandardizeSpect	0.02	2.399825354342444	Bird9	1	Bengalese Finch
1106	min_segment_dur_majority_vote	0.974970688749932	1.4838709677419355	0.7325775998316449	1.7206536008475	45	7	TweetyNet	results/Bengalese_Finches/learncurve/Bird9/results_210528_024923	results/Bengalese_Finches/learncurve/Bird9/results_210528_024923/config_BirdsongRecognition_bird09.toml	data/BirdsongRecognition/Bird9/Wave_prep_210527_213350.csv	results/Bengalese_Finches/learncurve/Bird9/results_210528_024923/train_dur_45s/replicate_7/TweetyNet/checkpoints/max-val-acc-checkpoint.pt	results/Bengalese_Finches/learncurve/Bird9/results_210528_024923/train_dur_45s/replicate_7/StandardizeSpect	0.02	2.502931125006813	Bird9	1	Bengalese Finch
1107	none	0.9716353879675572	12.903225806451612	0.639338794134667	14.56644185906233	45	7	TweetyNet	results/Bengalese_Finches/learncurve/Bird9/results_210528_024923	results/Bengalese_Finches/learncurve/Bird9/results_210528_024923/config_BirdsongRecognition_bird09.toml	data/BirdsongRecognition/Bird9/Wave_prep_210527_213350.csv	results/Bengalese_Finches/learncurve/Bird9/results_210528_024923/train_dur_45s/replicate_7/TweetyNet/checkpoints/max-val-acc-checkpoint.pt	results/Bengalese_Finches/learncurve/Bird9/results_210528_024923/train_dur_45s/replicate_7/StandardizeSpect	0.02	2.8364612032442893	Bird9	1	Bengalese Finch
1110	min_segment_dur_majority_vote	0.9800577838198914	0.8064516129032258	0.8301880421990849	0.92959696703244	45	8	TweetyNet	results/Bengalese_Finches/learncurve/Bird9/results_210528_024923	results/Bengalese_Finches/learncurve/Bird9/results_210528_024923/config_BirdsongRecognition_bird09.toml	data/BirdsongRecognition/Bird9/Wave_prep_210527_213350.csv	results/Bengalese_Finches/learncurve/Bird9/results_210528_024923/train_dur_45s/replicate_8/TweetyNet/checkpoints/max-val-acc-checkpoint.pt	results/Bengalese_Finches/learncurve/Bird9/results_210528_024923/train_dur_45s/replicate_8/StandardizeSpect	0.02	1.9942216180108607	Bird9	1	Bengalese Finch
1111	none	0.9780704050232856	7.838709677419355	0.7491720094339276	8.71140078182694	45	8	TweetyNet	results/Bengalese_Finches/learncurve/Bird9/results_210528_024923	results/Bengalese_Finches/learncurve/Bird9/results_210528_024923/config_BirdsongRecognition_bird09.toml	data/BirdsongRecognition/Bird9/Wave_prep_210527_213350.csv	results/Bengalese_Finches/learncurve/Bird9/results_210528_024923/train_dur_45s/replicate_8/TweetyNet/checkpoints/max-val-acc-checkpoint.pt	results/Bengalese_Finches/learncurve/Bird9/results_210528_024923/train_dur_45s/replicate_8/StandardizeSpect	0.02	2.192959497671443	Bird9	1	Bengalese Finch
1114	min_segment_dur_majority_vote	0.9799365645360038	0.967741935483871	0.812870408284213	1.07056628005331	45	9	TweetyNet	results/Bengalese_Finches/learncurve/Bird9/results_210528_024923	results/Bengalese_Finches/learncurve/Bird9/results_210528_024923/config_BirdsongRecognition_bird09.toml	data/BirdsongRecognition/Bird9/Wave_prep_210527_213350.csv	results/Bengalese_Finches/learncurve/Bird9/results_210528_024923/train_dur_45s/replicate_9/TweetyNet/checkpoints/max-val-acc-checkpoint.pt	results/Bengalese_Finches/learncurve/Bird9/results_210528_024923/train_dur_45s/replicate_9/StandardizeSpect	0.02	2.006343546399625	Bird9	1	Bengalese Finch
1115	none	0.9781459450878144	6.548387096774194	0.7473852176768788	7.47313306004451	45	9	TweetyNet	results/Bengalese_Finches/learncurve/Bird9/results_210528_024923	results/Bengalese_Finches/learncurve/Bird9/results_210528_024923/config_BirdsongRecognition_bird09.toml	data/BirdsongRecognition/Bird9/Wave_prep_210527_213350.csv	results/Bengalese_Finches/learncurve/Bird9/results_210528_024923/train_dur_45s/replicate_9/TweetyNet/checkpoints/max-val-acc-checkpoint.pt	results/Bengalese_Finches/learncurve/Bird9/results_210528_024923/train_dur_45s/replicate_9/StandardizeSpect	0.02	2.1854054912185616	Bird9	1	Bengalese Finch
1118	min_segment_dur_majority_vote	0.9774696747627584	0.935483870967742	0.7796822536977588	1.12432679838524	45	10	TweetyNet	results/Bengalese_Finches/learncurve/Bird9/results_210528_024923	results/Bengalese_Finches/learncurve/Bird9/results_210528_024923/config_BirdsongRecognition_bird09.toml	data/BirdsongRecognition/Bird9/Wave_prep_210527_213350.csv	results/Bengalese_Finches/learncurve/Bird9/results_210528_024923/train_dur_45s/replicate_10/TweetyNet/checkpoints/max-val-acc-checkpoint.pt	results/Bengalese_Finches/learncurve/Bird9/results_210528_024923/train_dur_45s/replicate_10/StandardizeSpect	0.02	2.253032523724152	Bird9	1	Bengalese Finch
1119	none	0.9743654951697912	13.0	0.6909756304751083	14.660506212128091	45	10	TweetyNet	results/Bengalese_Finches/learncurve/Bird9/results_210528_024923	results/Bengalese_Finches/learncurve/Bird9/results_210528_024923/config_BirdsongRecognition_bird09.toml	data/BirdsongRecognition/Bird9/Wave_prep_210527_213350.csv	results/Bengalese_Finches/learncurve/Bird9/results_210528_024923/train_dur_45s/replicate_10/TweetyNet/checkpoints/max-val-acc-checkpoint.pt	results/Bengalese_Finches/learncurve/Bird9/results_210528_024923/train_dur_45s/replicate_10/StandardizeSpect	0.02	2.5634504830208797	Bird9	1	Bengalese Finch
1122	min_segment_dur_majority_vote	0.9758911616592378	2.380952380952381	0.6552918722772807	2.31057943410646	75	1	TweetyNet	results/Bengalese_Finches/learncurve/bl26lb16/results_210509_153037	results/Bengalese_Finches/learncurve/bl26lb16/results_210509_153037/config_BFSongRepository_bl26lb16_learncurve.toml	data/BFSongRepository/learncurve/bl26lb16/041912_prep_210423_094142.csv	results/Bengalese_Finches/learncurve/bl26lb16/results_210509_153037/train_dur_75s/replicate_1/TweetyNet/checkpoints/max-val-acc-checkpoint.pt	results/Bengalese_Finches/learncurve/bl26lb16/results_210509_153037/train_dur_75s/replicate_1/StandardizeSpect	0.02	2.410883834076216	bl26lb16	2	Bengalese Finch
1123	none	0.9753625819335352	18.0	0.6221899216698257	16.6835857153418	75	1	TweetyNet	results/Bengalese_Finches/learncurve/bl26lb16/results_210509_153037	results/Bengalese_Finches/learncurve/bl26lb16/results_210509_153037/config_BFSongRepository_bl26lb16_learncurve.toml	data/BFSongRepository/learncurve/bl26lb16/041912_prep_210423_094142.csv	results/Bengalese_Finches/learncurve/bl26lb16/results_210509_153037/train_dur_75s/replicate_1/TweetyNet/checkpoints/max-val-acc-checkpoint.pt	results/Bengalese_Finches/learncurve/bl26lb16/results_210509_153037/train_dur_75s/replicate_1/StandardizeSpect	0.02	2.463741806646491	bl26lb16	2	Bengalese Finch
1126	min_segment_dur_majority_vote	0.9804325236602066	1.4761904761904765	0.7321534636497025	1.47159737926853	75	2	TweetyNet	results/Bengalese_Finches/learncurve/bl26lb16/results_210509_153037	results/Bengalese_Finches/learncurve/bl26lb16/results_210509_153037/config_BFSongRepository_bl26lb16_learncurve.toml	data/BFSongRepository/learncurve/bl26lb16/041912_prep_210423_094142.csv	results/Bengalese_Finches/learncurve/bl26lb16/results_210509_153037/train_dur_75s/replicate_2/TweetyNet/checkpoints/max-val-acc-checkpoint.pt	results/Bengalese_Finches/learncurve/bl26lb16/results_210509_153037/train_dur_75s/replicate_2/StandardizeSpect	0.02	1.9567476339793388	bl26lb16	2	Bengalese Finch
1127	none	0.9802956132189448	16.714285714285715	0.700141729123275	14.40708577012363	75	2	TweetyNet	results/Bengalese_Finches/learncurve/bl26lb16/results_210509_153037	results/Bengalese_Finches/learncurve/bl26lb16/results_210509_153037/config_BFSongRepository_bl26lb16_learncurve.toml	data/BFSongRepository/learncurve/bl26lb16/041912_prep_210423_094142.csv	results/Bengalese_Finches/learncurve/bl26lb16/results_210509_153037/train_dur_75s/replicate_2/TweetyNet/checkpoints/max-val-acc-checkpoint.pt	results/Bengalese_Finches/learncurve/bl26lb16/results_210509_153037/train_dur_75s/replicate_2/StandardizeSpect	0.02	1.970438678105524	bl26lb16	2	Bengalese Finch
1130	min_segment_dur_majority_vote	0.9816908009984106	1.2857142857142858	0.7245498730098637	1.2609048944627501	75	3	TweetyNet	results/Bengalese_Finches/learncurve/bl26lb16/results_210509_153037	results/Bengalese_Finches/learncurve/bl26lb16/results_210509_153037/config_BFSongRepository_bl26lb16_learncurve.toml	data/BFSongRepository/learncurve/bl26lb16/041912_prep_210423_094142.csv	results/Bengalese_Finches/learncurve/bl26lb16/results_210509_153037/train_dur_75s/replicate_3/TweetyNet/checkpoints/max-val-acc-checkpoint.pt	results/Bengalese_Finches/learncurve/bl26lb16/results_210509_153037/train_dur_75s/replicate_3/StandardizeSpect	0.02	1.830919900158945	bl26lb16	2	Bengalese Finch
1131	none	0.9813764083448436	11.428571428571429	0.7029622031421175	10.60759959679757	75	3	TweetyNet	results/Bengalese_Finches/learncurve/bl26lb16/results_210509_153037	results/Bengalese_Finches/learncurve/bl26lb16/results_210509_153037/config_BFSongRepository_bl26lb16_learncurve.toml	data/BFSongRepository/learncurve/bl26lb16/041912_prep_210423_094142.csv	results/Bengalese_Finches/learncurve/bl26lb16/results_210509_153037/train_dur_75s/replicate_3/TweetyNet/checkpoints/max-val-acc-checkpoint.pt	results/Bengalese_Finches/learncurve/bl26lb16/results_210509_153037/train_dur_75s/replicate_3/StandardizeSpect	0.02	1.862359165515648	bl26lb16	2	Bengalese Finch
1134	min_segment_dur_majority_vote	0.9821434165257636	1.4761904761904765	0.7578900397507441	1.42988664881688	75	4	TweetyNet	results/Bengalese_Finches/learncurve/bl26lb16/results_210509_153037	results/Bengalese_Finches/learncurve/bl26lb16/results_210509_153037/config_BFSongRepository_bl26lb16_learncurve.toml	data/BFSongRepository/learncurve/bl26lb16/041912_prep_210423_094142.csv	results/Bengalese_Finches/learncurve/bl26lb16/results_210509_153037/train_dur_75s/replicate_4/TweetyNet/checkpoints/max-val-acc-checkpoint.pt	results/Bengalese_Finches/learncurve/bl26lb16/results_210509_153037/train_dur_75s/replicate_4/StandardizeSpect	0.02	1.7856583474236354	bl26lb16	2	Bengalese Finch
1135	none	0.9811670581817996	12.19047619047619	0.7062332367113875	10.69155921556812	75	4	TweetyNet	results/Bengalese_Finches/learncurve/bl26lb16/results_210509_153037	results/Bengalese_Finches/learncurve/bl26lb16/results_210509_153037/config_BFSongRepository_bl26lb16_learncurve.toml	data/BFSongRepository/learncurve/bl26lb16/041912_prep_210423_094142.csv	results/Bengalese_Finches/learncurve/bl26lb16/results_210509_153037/train_dur_75s/replicate_4/TweetyNet/checkpoints/max-val-acc-checkpoint.pt	results/Bengalese_Finches/learncurve/bl26lb16/results_210509_153037/train_dur_75s/replicate_4/StandardizeSpect	0.02	1.8832941818200388	bl26lb16	2	Bengalese Finch
1138	min_segment_dur_majority_vote	0.9821651443096184	1.380952380952381	0.7434857357027387	1.7103178966607	75	5	TweetyNet	results/Bengalese_Finches/learncurve/bl26lb16/results_210509_153037	results/Bengalese_Finches/learncurve/bl26lb16/results_210509_153037/config_BFSongRepository_bl26lb16_learncurve.toml	data/BFSongRepository/learncurve/bl26lb16/041912_prep_210423_094142.csv	results/Bengalese_Finches/learncurve/bl26lb16/results_210509_153037/train_dur_75s/replicate_5/TweetyNet/checkpoints/max-val-acc-checkpoint.pt	results/Bengalese_Finches/learncurve/bl26lb16/results_210509_153037/train_dur_75s/replicate_5/StandardizeSpect	0.02	1.783485569038168	bl26lb16	2	Bengalese Finch
1139	none	0.9813159491203882	12.666666666666666	0.6877815657259289	14.038989587972301	75	5	TweetyNet	results/Bengalese_Finches/learncurve/bl26lb16/results_210509_153037	results/Bengalese_Finches/learncurve/bl26lb16/results_210509_153037/config_BFSongRepository_bl26lb16_learncurve.toml	data/BFSongRepository/learncurve/bl26lb16/041912_prep_210423_094142.csv	results/Bengalese_Finches/learncurve/bl26lb16/results_210509_153037/train_dur_75s/replicate_5/TweetyNet/checkpoints/max-val-acc-checkpoint.pt	results/Bengalese_Finches/learncurve/bl26lb16/results_210509_153037/train_dur_75s/replicate_5/StandardizeSpect	0.02	1.868405087961178	bl26lb16	2	Bengalese Finch
1142	min_segment_dur_majority_vote	0.9764276976637764	3.9047619047619047	0.6336919382337152	4.39287191074137	75	6	TweetyNet	results/Bengalese_Finches/learncurve/bl26lb16/results_210509_153037	results/Bengalese_Finches/learncurve/bl26lb16/results_210509_153037/config_BFSongRepository_bl26lb16_learncurve.toml	data/BFSongRepository/learncurve/bl26lb16/041912_prep_210423_094142.csv	results/Bengalese_Finches/learncurve/bl26lb16/results_210509_153037/train_dur_75s/replicate_6/TweetyNet/checkpoints/max-val-acc-checkpoint.pt	results/Bengalese_Finches/learncurve/bl26lb16/results_210509_153037/train_dur_75s/replicate_6/StandardizeSpect	0.02	2.357230233622354	bl26lb16	2	Bengalese Finch
1143	none	0.9752600454545696	14.904761904761903	0.6028005929043905	14.05297112537372	75	6	TweetyNet	results/Bengalese_Finches/learncurve/bl26lb16/results_210509_153037	results/Bengalese_Finches/learncurve/bl26lb16/results_210509_153037/config_BFSongRepository_bl26lb16_learncurve.toml	data/BFSongRepository/learncurve/bl26lb16/041912_prep_210423_094142.csv	results/Bengalese_Finches/learncurve/bl26lb16/results_210509_153037/train_dur_75s/replicate_6/TweetyNet/checkpoints/max-val-acc-checkpoint.pt	results/Bengalese_Finches/learncurve/bl26lb16/results_210509_153037/train_dur_75s/replicate_6/StandardizeSpect	0.02	2.4739954545430543	bl26lb16	2	Bengalese Finch
1146	min_segment_dur_majority_vote	0.979571714837063	2.333333333333333	0.710661636591578	1.84708359006256	75	7	TweetyNet	results/Bengalese_Finches/learncurve/bl26lb16/results_210509_153037	results/Bengalese_Finches/learncurve/bl26lb16/results_210509_153037/config_BFSongRepository_bl26lb16_learncurve.toml	data/BFSongRepository/learncurve/bl26lb16/041912_prep_210423_094142.csv	results/Bengalese_Finches/learncurve/bl26lb16/results_210509_153037/train_dur_75s/replicate_7/TweetyNet/checkpoints/max-val-acc-checkpoint.pt	results/Bengalese_Finches/learncurve/bl26lb16/results_210509_153037/train_dur_75s/replicate_7/StandardizeSpect	0.02	2.0428285162937043	bl26lb16	2	Bengalese Finch
1147	none	0.9776111566387788	20.047619047619047	0.6397649801746856	17.02294773446377	75	7	TweetyNet	results/Bengalese_Finches/learncurve/bl26lb16/results_210509_153037	results/Bengalese_Finches/learncurve/bl26lb16/results_210509_153037/config_BFSongRepository_bl26lb16_learncurve.toml	data/BFSongRepository/learncurve/bl26lb16/041912_prep_210423_094142.csv	results/Bengalese_Finches/learncurve/bl26lb16/results_210509_153037/train_dur_75s/replicate_7/TweetyNet/checkpoints/max-val-acc-checkpoint.pt	results/Bengalese_Finches/learncurve/bl26lb16/results_210509_153037/train_dur_75s/replicate_7/StandardizeSpect	0.02	2.2388843361221267	bl26lb16	2	Bengalese Finch
1150	min_segment_dur_majority_vote	0.9324449697607226	13.142857142857142	0.4112301406136198	11.53189319364223	75	8	TweetyNet	results/Bengalese_Finches/learncurve/bl26lb16/results_210509_153037	results/Bengalese_Finches/learncurve/bl26lb16/results_210509_153037/config_BFSongRepository_bl26lb16_learncurve.toml	data/BFSongRepository/learncurve/bl26lb16/041912_prep_210423_094142.csv	results/Bengalese_Finches/learncurve/bl26lb16/results_210509_153037/train_dur_75s/replicate_8/TweetyNet/checkpoints/max-val-acc-checkpoint.pt	results/Bengalese_Finches/learncurve/bl26lb16/results_210509_153037/train_dur_75s/replicate_8/StandardizeSpect	0.02	6.755503023927744	bl26lb16	2	Bengalese Finch
1151	none	0.9319537515910908	63.71428571428572	0.3949835831321298	50.955431985003486	75	8	TweetyNet	results/Bengalese_Finches/learncurve/bl26lb16/results_210509_153037	results/Bengalese_Finches/learncurve/bl26lb16/results_210509_153037/config_BFSongRepository_bl26lb16_learncurve.toml	data/BFSongRepository/learncurve/bl26lb16/041912_prep_210423_094142.csv	results/Bengalese_Finches/learncurve/bl26lb16/results_210509_153037/train_dur_75s/replicate_8/TweetyNet/checkpoints/max-val-acc-checkpoint.pt	results/Bengalese_Finches/learncurve/bl26lb16/results_210509_153037/train_dur_75s/replicate_8/StandardizeSpect	0.02	6.804624840890927	bl26lb16	2	Bengalese Finch
1154	min_segment_dur_majority_vote	0.9230503022356628	12.857142857142858	0.3904650521397536	11.5751604233431	75	9	TweetyNet	results/Bengalese_Finches/learncurve/bl26lb16/results_210509_153037	results/Bengalese_Finches/learncurve/bl26lb16/results_210509_153037/config_BFSongRepository_bl26lb16_learncurve.toml	data/BFSongRepository/learncurve/bl26lb16/041912_prep_210423_094142.csv	results/Bengalese_Finches/learncurve/bl26lb16/results_210509_153037/train_dur_75s/replicate_9/TweetyNet/checkpoints/max-val-acc-checkpoint.pt	results/Bengalese_Finches/learncurve/bl26lb16/results_210509_153037/train_dur_75s/replicate_9/StandardizeSpect	0.02	7.694969776433725	bl26lb16	2	Bengalese Finch
1155	none	0.9242317821694672	56.66666666666666	0.3686229484706563	45.98714601834567	75	9	TweetyNet	results/Bengalese_Finches/learncurve/bl26lb16/results_210509_153037	results/Bengalese_Finches/learncurve/bl26lb16/results_210509_153037/config_BFSongRepository_bl26lb16_learncurve.toml	data/BFSongRepository/learncurve/bl26lb16/041912_prep_210423_094142.csv	results/Bengalese_Finches/learncurve/bl26lb16/results_210509_153037/train_dur_75s/replicate_9/TweetyNet/checkpoints/max-val-acc-checkpoint.pt	results/Bengalese_Finches/learncurve/bl26lb16/results_210509_153037/train_dur_75s/replicate_9/StandardizeSpect	0.02	7.576821783053267	bl26lb16	2	Bengalese Finch
1158	min_segment_dur_majority_vote	0.9762812583200924	3.952380952380953	0.6335708827538978	4.56807138569337	75	10	TweetyNet	results/Bengalese_Finches/learncurve/bl26lb16/results_210509_153037	results/Bengalese_Finches/learncurve/bl26lb16/results_210509_153037/config_BFSongRepository_bl26lb16_learncurve.toml	data/BFSongRepository/learncurve/bl26lb16/041912_prep_210423_094142.csv	results/Bengalese_Finches/learncurve/bl26lb16/results_210509_153037/train_dur_75s/replicate_10/TweetyNet/checkpoints/max-val-acc-checkpoint.pt	results/Bengalese_Finches/learncurve/bl26lb16/results_210509_153037/train_dur_75s/replicate_10/StandardizeSpect	0.02	2.371874167990773	bl26lb16	2	Bengalese Finch
1159	none	0.9760838934329316	17.476190476190474	0.6253782520432877	16.703793478623822	75	10	TweetyNet	results/Bengalese_Finches/learncurve/bl26lb16/results_210509_153037	results/Bengalese_Finches/learncurve/bl26lb16/results_210509_153037/config_BFSongRepository_bl26lb16_learncurve.toml	data/BFSongRepository/learncurve/bl26lb16/041912_prep_210423_094142.csv	results/Bengalese_Finches/learncurve/bl26lb16/results_210509_153037/train_dur_75s/replicate_10/TweetyNet/checkpoints/max-val-acc-checkpoint.pt	results/Bengalese_Finches/learncurve/bl26lb16/results_210509_153037/train_dur_75s/replicate_10/StandardizeSpect	0.02	2.391610656706844	bl26lb16	2	Bengalese Finch
1162	min_segment_dur_majority_vote	0.9829431694230468	1.3333333333333333	0.7710342395503995	1.48918522991973	120	1	TweetyNet	results/Bengalese_Finches/learncurve/bl26lb16/results_210509_153037	results/Bengalese_Finches/learncurve/bl26lb16/results_210509_153037/config_BFSongRepository_bl26lb16_learncurve.toml	data/BFSongRepository/learncurve/bl26lb16/041912_prep_210423_094142.csv	results/Bengalese_Finches/learncurve/bl26lb16/results_210509_153037/train_dur_120s/replicate_1/TweetyNet/checkpoints/max-val-acc-checkpoint.pt	results/Bengalese_Finches/learncurve/bl26lb16/results_210509_153037/train_dur_120s/replicate_1/StandardizeSpect	0.02	1.7056830576953064	bl26lb16	3	Bengalese Finch
1163	none	0.9823551589690508	10.333333333333334	0.7356584813099067	9.7990205820104	120	1	TweetyNet	results/Bengalese_Finches/learncurve/bl26lb16/results_210509_153037	results/Bengalese_Finches/learncurve/bl26lb16/results_210509_153037/config_BFSongRepository_bl26lb16_learncurve.toml	data/BFSongRepository/learncurve/bl26lb16/041912_prep_210423_094142.csv	results/Bengalese_Finches/learncurve/bl26lb16/results_210509_153037/train_dur_120s/replicate_1/TweetyNet/checkpoints/max-val-acc-checkpoint.pt	results/Bengalese_Finches/learncurve/bl26lb16/results_210509_153037/train_dur_120s/replicate_1/StandardizeSpect	0.02	1.764484103094921	bl26lb16	3	Bengalese Finch
1166	min_segment_dur_majority_vote	0.977736359035656	3.523809523809524	0.6794634281897998	3.918314041965	120	2	TweetyNet	results/Bengalese_Finches/learncurve/bl26lb16/results_210509_153037	results/Bengalese_Finches/learncurve/bl26lb16/results_210509_153037/config_BFSongRepository_bl26lb16_learncurve.toml	data/BFSongRepository/learncurve/bl26lb16/041912_prep_210423_094142.csv	results/Bengalese_Finches/learncurve/bl26lb16/results_210509_153037/train_dur_120s/replicate_2/TweetyNet/checkpoints/max-val-acc-checkpoint.pt	results/Bengalese_Finches/learncurve/bl26lb16/results_210509_153037/train_dur_120s/replicate_2/StandardizeSpect	0.02	2.226364096434408	bl26lb16	3	Bengalese Finch
1167	none	0.9759275178199996	17.571428571428573	0.6279384665314657	16.45642240356911	120	2	TweetyNet	results/Bengalese_Finches/learncurve/bl26lb16/results_210509_153037	results/Bengalese_Finches/learncurve/bl26lb16/results_210509_153037/config_BFSongRepository_bl26lb16_learncurve.toml	data/BFSongRepository/learncurve/bl26lb16/041912_prep_210423_094142.csv	results/Bengalese_Finches/learncurve/bl26lb16/results_210509_153037/train_dur_120s/replicate_2/TweetyNet/checkpoints/max-val-acc-checkpoint.pt	results/Bengalese_Finches/learncurve/bl26lb16/results_210509_153037/train_dur_120s/replicate_2/StandardizeSpect	0.02	2.4072482180000354	bl26lb16	3	Bengalese Finch
1170	min_segment_dur_majority_vote	0.9770610053793422	2.1904761904761907	0.7142448948332276	1.7450526709703498	120	3	TweetyNet	results/Bengalese_Finches/learncurve/bl26lb16/results_210509_153037	results/Bengalese_Finches/learncurve/bl26lb16/results_210509_153037/config_BFSongRepository_bl26lb16_learncurve.toml	data/BFSongRepository/learncurve/bl26lb16/041912_prep_210423_094142.csv	results/Bengalese_Finches/learncurve/bl26lb16/results_210509_153037/train_dur_120s/replicate_3/TweetyNet/checkpoints/max-val-acc-checkpoint.pt	results/Bengalese_Finches/learncurve/bl26lb16/results_210509_153037/train_dur_120s/replicate_3/StandardizeSpect	0.02	2.293899462065785	bl26lb16	3	Bengalese Finch
1171	none	0.9764509198871076	14.666666666666666	0.6751097388378741	13.24234130734476	120	3	TweetyNet	results/Bengalese_Finches/learncurve/bl26lb16/results_210509_153037	results/Bengalese_Finches/learncurve/bl26lb16/results_210509_153037/config_BFSongRepository_bl26lb16_learncurve.toml	data/BFSongRepository/learncurve/bl26lb16/041912_prep_210423_094142.csv	results/Bengalese_Finches/learncurve/bl26lb16/results_210509_153037/train_dur_120s/replicate_3/TweetyNet/checkpoints/max-val-acc-checkpoint.pt	results/Bengalese_Finches/learncurve/bl26lb16/results_210509_153037/train_dur_120s/replicate_3/StandardizeSpect	0.02	2.354908011289236	bl26lb16	3	Bengalese Finch
1174	min_segment_dur_majority_vote	0.96746297953876	4.904761904761905	0.5416420375990585	4.12222282095122	120	4	TweetyNet	results/Bengalese_Finches/learncurve/bl26lb16/results_210509_153037	results/Bengalese_Finches/learncurve/bl26lb16/results_210509_153037/config_BFSongRepository_bl26lb16_learncurve.toml	data/BFSongRepository/learncurve/bl26lb16/041912_prep_210423_094142.csv	results/Bengalese_Finches/learncurve/bl26lb16/results_210509_153037/train_dur_120s/replicate_4/TweetyNet/checkpoints/max-val-acc-checkpoint.pt	results/Bengalese_Finches/learncurve/bl26lb16/results_210509_153037/train_dur_120s/replicate_4/StandardizeSpect	0.02	3.253702046123985	bl26lb16	3	Bengalese Finch
1175	none	0.966893993358347	22.571428571428573	0.5246780175251051	17.18637627879006	120	4	TweetyNet	results/Bengalese_Finches/learncurve/bl26lb16/results_210509_153037	results/Bengalese_Finches/learncurve/bl26lb16/results_210509_153037/config_BFSongRepository_bl26lb16_learncurve.toml	data/BFSongRepository/learncurve/bl26lb16/041912_prep_210423_094142.csv	results/Bengalese_Finches/learncurve/bl26lb16/results_210509_153037/train_dur_120s/replicate_4/TweetyNet/checkpoints/max-val-acc-checkpoint.pt	results/Bengalese_Finches/learncurve/bl26lb16/results_210509_153037/train_dur_120s/replicate_4/StandardizeSpect	0.02	3.3106006641652974	bl26lb16	3	Bengalese Finch
1178	min_segment_dur_majority_vote	0.9825837580055812	1.1904761904761905	0.7753099645806052	0.85274499042738	120	5	TweetyNet	results/Bengalese_Finches/learncurve/bl26lb16/results_210509_153037	results/Bengalese_Finches/learncurve/bl26lb16/results_210509_153037/config_BFSongRepository_bl26lb16_learncurve.toml	data/BFSongRepository/learncurve/bl26lb16/041912_prep_210423_094142.csv	results/Bengalese_Finches/learncurve/bl26lb16/results_210509_153037/train_dur_120s/replicate_5/TweetyNet/checkpoints/max-val-acc-checkpoint.pt	results/Bengalese_Finches/learncurve/bl26lb16/results_210509_153037/train_dur_120s/replicate_5/StandardizeSpect	0.02	1.7416241994418713	bl26lb16	3	Bengalese Finch
1179	none	0.9813994898454644	10.095238095238097	0.7170775925934555	9.41210350835363	120	5	TweetyNet	results/Bengalese_Finches/learncurve/bl26lb16/results_210509_153037	results/Bengalese_Finches/learncurve/bl26lb16/results_210509_153037/config_BFSongRepository_bl26lb16_learncurve.toml	data/BFSongRepository/learncurve/bl26lb16/041912_prep_210423_094142.csv	results/Bengalese_Finches/learncurve/bl26lb16/results_210509_153037/train_dur_120s/replicate_5/TweetyNet/checkpoints/max-val-acc-checkpoint.pt	results/Bengalese_Finches/learncurve/bl26lb16/results_210509_153037/train_dur_120s/replicate_5/StandardizeSpect	0.02	1.860051015453568	bl26lb16	3	Bengalese Finch
1182	min_segment_dur_majority_vote	0.9816586859201728	1.2857142857142858	0.7668554474243846	1.36027782522707	120	6	TweetyNet	results/Bengalese_Finches/learncurve/bl26lb16/results_210509_153037	results/Bengalese_Finches/learncurve/bl26lb16/results_210509_153037/config_BFSongRepository_bl26lb16_learncurve.toml	data/BFSongRepository/learncurve/bl26lb16/041912_prep_210423_094142.csv	results/Bengalese_Finches/learncurve/bl26lb16/results_210509_153037/train_dur_120s/replicate_6/TweetyNet/checkpoints/max-val-acc-checkpoint.pt	results/Bengalese_Finches/learncurve/bl26lb16/results_210509_153037/train_dur_120s/replicate_6/StandardizeSpect	0.02	1.83413140798272	bl26lb16	3	Bengalese Finch
1183	none	0.98118499752773	8.571428571428571	0.7462224704781697	7.389212587823709	120	6	TweetyNet	results/Bengalese_Finches/learncurve/bl26lb16/results_210509_153037	results/Bengalese_Finches/learncurve/bl26lb16/results_210509_153037/config_BFSongRepository_bl26lb16_learncurve.toml	data/BFSongRepository/learncurve/bl26lb16/041912_prep_210423_094142.csv	results/Bengalese_Finches/learncurve/bl26lb16/results_210509_153037/train_dur_120s/replicate_6/TweetyNet/checkpoints/max-val-acc-checkpoint.pt	results/Bengalese_Finches/learncurve/bl26lb16/results_210509_153037/train_dur_120s/replicate_6/StandardizeSpect	0.02	1.881500247226986	bl26lb16	3	Bengalese Finch
1186	min_segment_dur_majority_vote	0.9819152850625096	1.5238095238095235	0.7541095183545585	1.2728063950406199	120	7	TweetyNet	results/Bengalese_Finches/learncurve/bl26lb16/results_210509_153037	results/Bengalese_Finches/learncurve/bl26lb16/results_210509_153037/config_BFSongRepository_bl26lb16_learncurve.toml	data/BFSongRepository/learncurve/bl26lb16/041912_prep_210423_094142.csv	results/Bengalese_Finches/learncurve/bl26lb16/results_210509_153037/train_dur_120s/replicate_7/TweetyNet/checkpoints/max-val-acc-checkpoint.pt	results/Bengalese_Finches/learncurve/bl26lb16/results_210509_153037/train_dur_120s/replicate_7/StandardizeSpect	0.02	1.808471493749031	bl26lb16	3	Bengalese Finch
1187	none	0.9797899404484935	15.333333333333334	0.6724818572001559	13.781843362971369	120	7	TweetyNet	results/Bengalese_Finches/learncurve/bl26lb16/results_210509_153037	results/Bengalese_Finches/learncurve/bl26lb16/results_210509_153037/config_BFSongRepository_bl26lb16_learncurve.toml	data/BFSongRepository/learncurve/bl26lb16/041912_prep_210423_094142.csv	results/Bengalese_Finches/learncurve/bl26lb16/results_210509_153037/train_dur_120s/replicate_7/TweetyNet/checkpoints/max-val-acc-checkpoint.pt	results/Bengalese_Finches/learncurve/bl26lb16/results_210509_153037/train_dur_120s/replicate_7/StandardizeSpect	0.02	2.0210059551506454	bl26lb16	3	Bengalese Finch
1190	min_segment_dur_majority_vote	0.9825181734048798	1.0	0.7770785180008243	0.82130076927554	120	8	TweetyNet	results/Bengalese_Finches/learncurve/bl26lb16/results_210509_153037	results/Bengalese_Finches/learncurve/bl26lb16/results_210509_153037/config_BFSongRepository_bl26lb16_learncurve.toml	data/BFSongRepository/learncurve/bl26lb16/041912_prep_210423_094142.csv	results/Bengalese_Finches/learncurve/bl26lb16/results_210509_153037/train_dur_120s/replicate_8/TweetyNet/checkpoints/max-val-acc-checkpoint.pt	results/Bengalese_Finches/learncurve/bl26lb16/results_210509_153037/train_dur_120s/replicate_8/StandardizeSpect	0.02	1.748182659512021	bl26lb16	3	Bengalese Finch
1191	none	0.9818855601217924	7.809523809523809	0.7425298185658998	7.1897135275607305	120	8	TweetyNet	results/Bengalese_Finches/learncurve/bl26lb16/results_210509_153037	results/Bengalese_Finches/learncurve/bl26lb16/results_210509_153037/config_BFSongRepository_bl26lb16_learncurve.toml	data/BFSongRepository/learncurve/bl26lb16/041912_prep_210423_094142.csv	results/Bengalese_Finches/learncurve/bl26lb16/results_210509_153037/train_dur_120s/replicate_8/TweetyNet/checkpoints/max-val-acc-checkpoint.pt	results/Bengalese_Finches/learncurve/bl26lb16/results_210509_153037/train_dur_120s/replicate_8/StandardizeSpect	0.02	1.81144398782076	bl26lb16	3	Bengalese Finch
1194	min_segment_dur_majority_vote	0.984104045067039	1.380952380952381	0.7716962385859826	1.26817946788757	120	9	TweetyNet	results/Bengalese_Finches/learncurve/bl26lb16/results_210509_153037	results/Bengalese_Finches/learncurve/bl26lb16/results_210509_153037/config_BFSongRepository_bl26lb16_learncurve.toml	data/BFSongRepository/learncurve/bl26lb16/041912_prep_210423_094142.csv	results/Bengalese_Finches/learncurve/bl26lb16/results_210509_153037/train_dur_120s/replicate_9/TweetyNet/checkpoints/max-val-acc-checkpoint.pt	results/Bengalese_Finches/learncurve/bl26lb16/results_210509_153037/train_dur_120s/replicate_9/StandardizeSpect	0.02	1.5895954932961032	bl26lb16	3	Bengalese Finch
1195	none	0.9825695834469668	11.523809523809524	0.702152777967826	10.71360227717396	120	9	TweetyNet	results/Bengalese_Finches/learncurve/bl26lb16/results_210509_153037	results/Bengalese_Finches/learncurve/bl26lb16/results_210509_153037/config_BFSongRepository_bl26lb16_learncurve.toml	data/BFSongRepository/learncurve/bl26lb16/041912_prep_210423_094142.csv	results/Bengalese_Finches/learncurve/bl26lb16/results_210509_153037/train_dur_120s/replicate_9/TweetyNet/checkpoints/max-val-acc-checkpoint.pt	results/Bengalese_Finches/learncurve/bl26lb16/results_210509_153037/train_dur_120s/replicate_9/StandardizeSpect	0.02	1.7430416553033234	bl26lb16	3	Bengalese Finch
1198	min_segment_dur_majority_vote	0.9783566996232634	1.619047619047619	0.7046134716705349	2.10981075269838	120	10	TweetyNet	results/Bengalese_Finches/learncurve/bl26lb16/results_210509_153037	results/Bengalese_Finches/learncurve/bl26lb16/results_210509_153037/config_BFSongRepository_bl26lb16_learncurve.toml	data/BFSongRepository/learncurve/bl26lb16/041912_prep_210423_094142.csv	results/Bengalese_Finches/learncurve/bl26lb16/results_210509_153037/train_dur_120s/replicate_10/TweetyNet/checkpoints/max-val-acc-checkpoint.pt	results/Bengalese_Finches/learncurve/bl26lb16/results_210509_153037/train_dur_120s/replicate_10/StandardizeSpect	0.02	2.1643300376736563	bl26lb16	3	Bengalese Finch
1199	none	0.978439578637932	8.666666666666666	0.6852152958720689	7.58704877560695	120	10	TweetyNet	results/Bengalese_Finches/learncurve/bl26lb16/results_210509_153037	results/Bengalese_Finches/learncurve/bl26lb16/results_210509_153037/config_BFSongRepository_bl26lb16_learncurve.toml	data/BFSongRepository/learncurve/bl26lb16/041912_prep_210423_094142.csv	results/Bengalese_Finches/learncurve/bl26lb16/results_210509_153037/train_dur_120s/replicate_10/TweetyNet/checkpoints/max-val-acc-checkpoint.pt	results/Bengalese_Finches/learncurve/bl26lb16/results_210509_153037/train_dur_120s/replicate_10/StandardizeSpect	0.02	2.156042136206815	bl26lb16	3	Bengalese Finch
1202	min_segment_dur_majority_vote	0.9857213075944116	0.8095238095238095	0.8338698169979121	0.63892196826641	600	1	TweetyNet	results/Bengalese_Finches/learncurve/bl26lb16/results_210509_153037	results/Bengalese_Finches/learncurve/bl26lb16/results_210509_153037/config_BFSongRepository_bl26lb16_learncurve.toml	data/BFSongRepository/learncurve/bl26lb16/041912_prep_210423_094142.csv	results/Bengalese_Finches/learncurve/bl26lb16/results_210509_153037/train_dur_600s/replicate_1/TweetyNet/checkpoints/max-val-acc-checkpoint.pt	results/Bengalese_Finches/learncurve/bl26lb16/results_210509_153037/train_dur_600s/replicate_1/StandardizeSpect	0.02	1.4278692405588544	bl26lb16	6	Bengalese Finch
1203	none	0.9858408706705676	4.857142857142857	0.8244205044640897	4.19623442277927	600	1	TweetyNet	results/Bengalese_Finches/learncurve/bl26lb16/results_210509_153037	results/Bengalese_Finches/learncurve/bl26lb16/results_210509_153037/config_BFSongRepository_bl26lb16_learncurve.toml	data/BFSongRepository/learncurve/bl26lb16/041912_prep_210423_094142.csv	results/Bengalese_Finches/learncurve/bl26lb16/results_210509_153037/train_dur_600s/replicate_1/TweetyNet/checkpoints/max-val-acc-checkpoint.pt	results/Bengalese_Finches/learncurve/bl26lb16/results_210509_153037/train_dur_600s/replicate_1/StandardizeSpect	0.02	1.4159129329432418	bl26lb16	6	Bengalese Finch
1206	min_segment_dur_majority_vote	0.9852268686554314	0.7619047619047619	0.7873620452795256	0.80830106904306	600	2	TweetyNet	results/Bengalese_Finches/learncurve/bl26lb16/results_210509_153037	results/Bengalese_Finches/learncurve/bl26lb16/results_210509_153037/config_BFSongRepository_bl26lb16_learncurve.toml	data/BFSongRepository/learncurve/bl26lb16/041912_prep_210423_094142.csv	results/Bengalese_Finches/learncurve/bl26lb16/results_210509_153037/train_dur_600s/replicate_2/TweetyNet/checkpoints/max-val-acc-checkpoint.pt	results/Bengalese_Finches/learncurve/bl26lb16/results_210509_153037/train_dur_600s/replicate_2/StandardizeSpect	0.02	1.477313134456859	bl26lb16	6	Bengalese Finch
1207	none	0.9851340881859296	6.761904761904762	0.7771348080586413	5.53895681438234	600	2	TweetyNet	results/Bengalese_Finches/learncurve/bl26lb16/results_210509_153037	results/Bengalese_Finches/learncurve/bl26lb16/results_210509_153037/config_BFSongRepository_bl26lb16_learncurve.toml	data/BFSongRepository/learncurve/bl26lb16/041912_prep_210423_094142.csv	results/Bengalese_Finches/learncurve/bl26lb16/results_210509_153037/train_dur_600s/replicate_2/TweetyNet/checkpoints/max-val-acc-checkpoint.pt	results/Bengalese_Finches/learncurve/bl26lb16/results_210509_153037/train_dur_600s/replicate_2/StandardizeSpect	0.02	1.4865911814070265	bl26lb16	6	Bengalese Finch
1210	min_segment_dur_majority_vote	0.9861812995966194	0.7619047619047619	0.8326909393656766	0.58460994392239	600	3	TweetyNet	results/Bengalese_Finches/learncurve/bl26lb16/results_210509_153037	results/Bengalese_Finches/learncurve/bl26lb16/results_210509_153037/config_BFSongRepository_bl26lb16_learncurve.toml	data/BFSongRepository/learncurve/bl26lb16/041912_prep_210423_094142.csv	results/Bengalese_Finches/learncurve/bl26lb16/results_210509_153037/train_dur_600s/replicate_3/TweetyNet/checkpoints/max-val-acc-checkpoint.pt	results/Bengalese_Finches/learncurve/bl26lb16/results_210509_153037/train_dur_600s/replicate_3/StandardizeSpect	0.02	1.3818700403380624	bl26lb16	6	Bengalese Finch
1211	none	0.9859141365359224	5.333333333333333	0.8067538553261324	4.66877209803999	600	3	TweetyNet	results/Bengalese_Finches/learncurve/bl26lb16/results_210509_153037	results/Bengalese_Finches/learncurve/bl26lb16/results_210509_153037/config_BFSongRepository_bl26lb16_learncurve.toml	data/BFSongRepository/learncurve/bl26lb16/041912_prep_210423_094142.csv	results/Bengalese_Finches/learncurve/bl26lb16/results_210509_153037/train_dur_600s/replicate_3/TweetyNet/checkpoints/max-val-acc-checkpoint.pt	results/Bengalese_Finches/learncurve/bl26lb16/results_210509_153037/train_dur_600s/replicate_3/StandardizeSpect	0.02	1.4085863464077697	bl26lb16	6	Bengalese Finch
1214	min_segment_dur_majority_vote	0.9852599014952472	1.0476190476190477	0.8002169627320318	0.9792054868082999	600	4	TweetyNet	results/Bengalese_Finches/learncurve/bl26lb16/results_210509_153037	results/Bengalese_Finches/learncurve/bl26lb16/results_210509_153037/config_BFSongRepository_bl26lb16_learncurve.toml	data/BFSongRepository/learncurve/bl26lb16/041912_prep_210423_094142.csv	results/Bengalese_Finches/learncurve/bl26lb16/results_210509_153037/train_dur_600s/replicate_4/TweetyNet/checkpoints/max-val-acc-checkpoint.pt	results/Bengalese_Finches/learncurve/bl26lb16/results_210509_153037/train_dur_600s/replicate_4/StandardizeSpect	0.02	1.4740098504752883	bl26lb16	6	Bengalese Finch
1215	none	0.9848951391988578	5.619047619047619	0.7715710395891271	4.813201222493331	600	4	TweetyNet	results/Bengalese_Finches/learncurve/bl26lb16/results_210509_153037	results/Bengalese_Finches/learncurve/bl26lb16/results_210509_153037/config_BFSongRepository_bl26lb16_learncurve.toml	data/BFSongRepository/learncurve/bl26lb16/041912_prep_210423_094142.csv	results/Bengalese_Finches/learncurve/bl26lb16/results_210509_153037/train_dur_600s/replicate_4/TweetyNet/checkpoints/max-val-acc-checkpoint.pt	results/Bengalese_Finches/learncurve/bl26lb16/results_210509_153037/train_dur_600s/replicate_4/StandardizeSpect	0.02	1.510486080114215	bl26lb16	6	Bengalese Finch
1218	min_segment_dur_majority_vote	0.9857357776308382	0.4761904761904761	0.8381687548546208	0.32302416197642997	600	5	TweetyNet	results/Bengalese_Finches/learncurve/bl26lb16/results_210509_153037	results/Bengalese_Finches/learncurve/bl26lb16/results_210509_153037/config_BFSongRepository_bl26lb16_learncurve.toml	data/BFSongRepository/learncurve/bl26lb16/041912_prep_210423_094142.csv	results/Bengalese_Finches/learncurve/bl26lb16/results_210509_153037/train_dur_600s/replicate_5/TweetyNet/checkpoints/max-val-acc-checkpoint.pt	results/Bengalese_Finches/learncurve/bl26lb16/results_210509_153037/train_dur_600s/replicate_5/StandardizeSpect	0.02	1.4264222369161803	bl26lb16	6	Bengalese Finch
1219	none	0.9852370442323478	6.523809523809524	0.7983347468718511	6.571926902555041	600	5	TweetyNet	results/Bengalese_Finches/learncurve/bl26lb16/results_210509_153037	results/Bengalese_Finches/learncurve/bl26lb16/results_210509_153037/config_BFSongRepository_bl26lb16_learncurve.toml	data/BFSongRepository/learncurve/bl26lb16/041912_prep_210423_094142.csv	results/Bengalese_Finches/learncurve/bl26lb16/results_210509_153037/train_dur_600s/replicate_5/TweetyNet/checkpoints/max-val-acc-checkpoint.pt	results/Bengalese_Finches/learncurve/bl26lb16/results_210509_153037/train_dur_600s/replicate_5/StandardizeSpect	0.02	1.4762955767652186	bl26lb16	6	Bengalese Finch
1222	min_segment_dur_majority_vote	0.9859612782850968	0.8571428571428571	0.8182894665193929	1.34176346066753	600	6	TweetyNet	results/Bengalese_Finches/learncurve/bl26lb16/results_210509_153037	results/Bengalese_Finches/learncurve/bl26lb16/results_210509_153037/config_BFSongRepository_bl26lb16_learncurve.toml	data/BFSongRepository/learncurve/bl26lb16/041912_prep_210423_094142.csv	results/Bengalese_Finches/learncurve/bl26lb16/results_210509_153037/train_dur_600s/replicate_6/TweetyNet/checkpoints/max-val-acc-checkpoint.pt	results/Bengalese_Finches/learncurve/bl26lb16/results_210509_153037/train_dur_600s/replicate_6/StandardizeSpect	0.02	1.4038721714903168	bl26lb16	6	Bengalese Finch
1223	none	0.9856802666998192	6.809523809523809	0.776733740610829	7.843263767480719	600	6	TweetyNet	results/Bengalese_Finches/learncurve/bl26lb16/results_210509_153037	results/Bengalese_Finches/learncurve/bl26lb16/results_210509_153037/config_BFSongRepository_bl26lb16_learncurve.toml	data/BFSongRepository/learncurve/bl26lb16/041912_prep_210423_094142.csv	results/Bengalese_Finches/learncurve/bl26lb16/results_210509_153037/train_dur_600s/replicate_6/TweetyNet/checkpoints/max-val-acc-checkpoint.pt	results/Bengalese_Finches/learncurve/bl26lb16/results_210509_153037/train_dur_600s/replicate_6/StandardizeSpect	0.02	1.431973330018066	bl26lb16	6	Bengalese Finch
1226	min_segment_dur_majority_vote	0.9875577533672713	0.4761904761904761	0.8545404982522458	0.33295932888535	600	7	TweetyNet	results/Bengalese_Finches/learncurve/bl26lb16/results_210509_153037	results/Bengalese_Finches/learncurve/bl26lb16/results_210509_153037/config_BFSongRepository_bl26lb16_learncurve.toml	data/BFSongRepository/learncurve/bl26lb16/041912_prep_210423_094142.csv	results/Bengalese_Finches/learncurve/bl26lb16/results_210509_153037/train_dur_600s/replicate_7/TweetyNet/checkpoints/max-val-acc-checkpoint.pt	results/Bengalese_Finches/learncurve/bl26lb16/results_210509_153037/train_dur_600s/replicate_7/StandardizeSpect	0.02	1.2442246632728748	bl26lb16	6	Bengalese Finch
1227	none	0.9873451937768328	5.0	0.833149588525381	4.43850204776436	600	7	TweetyNet	results/Bengalese_Finches/learncurve/bl26lb16/results_210509_153037	results/Bengalese_Finches/learncurve/bl26lb16/results_210509_153037/config_BFSongRepository_bl26lb16_learncurve.toml	data/BFSongRepository/learncurve/bl26lb16/041912_prep_210423_094142.csv	results/Bengalese_Finches/learncurve/bl26lb16/results_210509_153037/train_dur_600s/replicate_7/TweetyNet/checkpoints/max-val-acc-checkpoint.pt	results/Bengalese_Finches/learncurve/bl26lb16/results_210509_153037/train_dur_600s/replicate_7/StandardizeSpect	0.02	1.265480622316717	bl26lb16	6	Bengalese Finch
1230	min_segment_dur_majority_vote	0.9866082338953476	0.5714285714285714	0.8605986822935189	0.42850193894390004	600	8	TweetyNet	results/Bengalese_Finches/learncurve/bl26lb16/results_210509_153037	results/Bengalese_Finches/learncurve/bl26lb16/results_210509_153037/config_BFSongRepository_bl26lb16_learncurve.toml	data/BFSongRepository/learncurve/bl26lb16/041912_prep_210423_094142.csv	results/Bengalese_Finches/learncurve/bl26lb16/results_210509_153037/train_dur_600s/replicate_8/TweetyNet/checkpoints/max-val-acc-checkpoint.pt	results/Bengalese_Finches/learncurve/bl26lb16/results_210509_153037/train_dur_600s/replicate_8/StandardizeSpect	0.02	1.3391766104652314	bl26lb16	6	Bengalese Finch
1231	none	0.9858381133377572	6.0	0.7986248810304123	5.46000019726789	600	8	TweetyNet	results/Bengalese_Finches/learncurve/bl26lb16/results_210509_153037	results/Bengalese_Finches/learncurve/bl26lb16/results_210509_153037/config_BFSongRepository_bl26lb16_learncurve.toml	data/BFSongRepository/learncurve/bl26lb16/041912_prep_210423_094142.csv	results/Bengalese_Finches/learncurve/bl26lb16/results_210509_153037/train_dur_600s/replicate_8/TweetyNet/checkpoints/max-val-acc-checkpoint.pt	results/Bengalese_Finches/learncurve/bl26lb16/results_210509_153037/train_dur_600s/replicate_8/StandardizeSpect	0.02	1.4161886662242718	bl26lb16	6	Bengalese Finch
1234	min_segment_dur_majority_vote	0.9865825140324924	0.6666666666666666	0.8465848505578754	0.44189593329517	600	9	TweetyNet	results/Bengalese_Finches/learncurve/bl26lb16/results_210509_153037	results/Bengalese_Finches/learncurve/bl26lb16/results_210509_153037/config_BFSongRepository_bl26lb16_learncurve.toml	data/BFSongRepository/learncurve/bl26lb16/041912_prep_210423_094142.csv	results/Bengalese_Finches/learncurve/bl26lb16/results_210509_153037/train_dur_600s/replicate_9/TweetyNet/checkpoints/max-val-acc-checkpoint.pt	results/Bengalese_Finches/learncurve/bl26lb16/results_210509_153037/train_dur_600s/replicate_9/StandardizeSpect	0.02	1.341748596750747	bl26lb16	6	Bengalese Finch
1235	none	0.9864252311661346	4.428571428571429	0.821888398571328	4.22102858414986	600	9	TweetyNet	results/Bengalese_Finches/learncurve/bl26lb16/results_210509_153037	results/Bengalese_Finches/learncurve/bl26lb16/results_210509_153037/config_BFSongRepository_bl26lb16_learncurve.toml	data/BFSongRepository/learncurve/bl26lb16/041912_prep_210423_094142.csv	results/Bengalese_Finches/learncurve/bl26lb16/results_210509_153037/train_dur_600s/replicate_9/TweetyNet/checkpoints/max-val-acc-checkpoint.pt	results/Bengalese_Finches/learncurve/bl26lb16/results_210509_153037/train_dur_600s/replicate_9/StandardizeSpect	0.02	1.3574768833865436	bl26lb16	6	Bengalese Finch
1238	min_segment_dur_majority_vote	0.98565158556169	0.7619047619047619	0.8194188229663785	0.5363778942073	600	10	TweetyNet	results/Bengalese_Finches/learncurve/bl26lb16/results_210509_153037	results/Bengalese_Finches/learncurve/bl26lb16/results_210509_153037/config_BFSongRepository_bl26lb16_learncurve.toml	data/BFSongRepository/learncurve/bl26lb16/041912_prep_210423_094142.csv	results/Bengalese_Finches/learncurve/bl26lb16/results_210509_153037/train_dur_600s/replicate_10/TweetyNet/checkpoints/max-val-acc-checkpoint.pt	results/Bengalese_Finches/learncurve/bl26lb16/results_210509_153037/train_dur_600s/replicate_10/StandardizeSpect	0.02	1.4348414438310142	bl26lb16	6	Bengalese Finch
1239	none	0.985452647960006	6.333333333333333	0.7955409265358081	5.73606885855366	600	10	TweetyNet	results/Bengalese_Finches/learncurve/bl26lb16/results_210509_153037	results/Bengalese_Finches/learncurve/bl26lb16/results_210509_153037/config_BFSongRepository_bl26lb16_learncurve.toml	data/BFSongRepository/learncurve/bl26lb16/041912_prep_210423_094142.csv	results/Bengalese_Finches/learncurve/bl26lb16/results_210509_153037/train_dur_600s/replicate_10/TweetyNet/checkpoints/max-val-acc-checkpoint.pt	results/Bengalese_Finches/learncurve/bl26lb16/results_210509_153037/train_dur_600s/replicate_10/StandardizeSpect	0.02	1.454735203999391	bl26lb16	6	Bengalese Finch
[truncated: 500 more rows]
