# Supplementary material for: Automated annotation of birdsong with a neural network that segments spectrograms
Source: eLife. 2022 Jan 20;11:e63853. doi: 10.7554/eLife.63853 (PMC8860439; doi:10.7554/eLife.63853)
Supplement: Figure 4—source data 2. [file elife-63853-fig4-data2.csv]

	cleanup	avg_acc	avg_levenshtein	avg_pct_boundary_err	avg_segment_error_rate	train_set_dur	replicate_num	model_name	results_dir	toml_path	training_replicate_csv_path	checkpoint_path	spect_scalar_path	min_segment_dur	avg_error	animal_id	train_set_dur_ind	species
2	min_segment_dur_majority_vote	0.9771998179104776	9.396039603960396	0.5624025014513911	6.25894227946241	600	1	TweetyNet	results/Canaries/learncurve/llb11/results_200610_101801	results/Canaries/learncurve/llb11/results_200610_101801/config-llb11-lc_first_submission.toml	data/Canaries/llb11/annotated_prep_200608_221003_linux_npz.csv	results/Canaries/learncurve/llb11/results_200610_101801/train_dur_600s/replicate_1/TweetyNet/checkpoints/max-val-acc-checkpoint.pt		0.005	2.2800182089522503	llb11	9	Canary
3	none	0.9786140800303504	16.574257425742573	0.6039565522482949	10.76295404450565	600	1	TweetyNet	results/Canaries/learncurve/llb11/results_200610_101801	results/Canaries/learncurve/llb11/results_200610_101801/config-llb11-lc_first_submission.toml	data/Canaries/llb11/annotated_prep_200608_221003_linux_npz.csv	results/Canaries/learncurve/llb11/results_200610_101801/train_dur_600s/replicate_1/TweetyNet/checkpoints/max-val-acc-checkpoint.pt		0.005	2.138591996964967	llb11	9	Canary
6	min_segment_dur_majority_vote	0.9794057748449746	7.886138613861386	0.6132923731036753	5.473338802889581	600	2	TweetyNet	results/Canaries/learncurve/llb11/results_200610_101801	results/Canaries/learncurve/llb11/results_200610_101801/config-llb11-lc_first_submission.toml	data/Canaries/llb11/annotated_prep_200608_221003_linux_npz.csv	results/Canaries/learncurve/llb11/results_200610_101801/train_dur_600s/replicate_2/TweetyNet/checkpoints/max-val-acc-checkpoint.pt		0.005	2.0594225155025403	llb11	9	Canary
7	none	0.9802868218219694	14.876237623762377	0.6409981821129673	9.81285110177831	600	2	TweetyNet	results/Canaries/learncurve/llb11/results_200610_101801	results/Canaries/learncurve/llb11/results_200610_101801/config-llb11-lc_first_submission.toml	data/Canaries/llb11/annotated_prep_200608_221003_linux_npz.csv	results/Canaries/learncurve/llb11/results_200610_101801/train_dur_600s/replicate_2/TweetyNet/checkpoints/max-val-acc-checkpoint.pt		0.005	1.9713178178030644	llb11	9	Canary
10	min_segment_dur_majority_vote	0.9734612563063816	9.277227722772276	0.5586040633848911	7.7869604294587695	600	3	TweetyNet	results/Canaries/learncurve/llb11/results_200610_101801	results/Canaries/learncurve/llb11/results_200610_101801/config-llb11-lc_first_submission.toml	data/Canaries/llb11/annotated_prep_200608_221003_linux_npz.csv	results/Canaries/learncurve/llb11/results_200610_101801/train_dur_600s/replicate_3/TweetyNet/checkpoints/max-val-acc-checkpoint.pt		0.005	2.6538743693618416	llb11	9	Canary
11	none	0.9737435044456522	20.15346534653465	0.5660473432496008	14.45464221484035	600	3	TweetyNet	results/Canaries/learncurve/llb11/results_200610_101801	results/Canaries/learncurve/llb11/results_200610_101801/config-llb11-lc_first_submission.toml	data/Canaries/llb11/annotated_prep_200608_221003_linux_npz.csv	results/Canaries/learncurve/llb11/results_200610_101801/train_dur_600s/replicate_3/TweetyNet/checkpoints/max-val-acc-checkpoint.pt		0.005	2.625649555434784	llb11	9	Canary
14	min_segment_dur_majority_vote	0.9782330811790036	8.099009900990099	0.6024916467896345	5.8458866620551495	600	4	TweetyNet	results/Canaries/learncurve/llb11/results_200610_101801	results/Canaries/learncurve/llb11/results_200610_101801/config-llb11-lc_first_submission.toml	data/Canaries/llb11/annotated_prep_200608_221003_linux_npz.csv	results/Canaries/learncurve/llb11/results_200610_101801/train_dur_600s/replicate_4/TweetyNet/checkpoints/max-val-acc-checkpoint.pt		0.005	2.176691882099646	llb11	9	Canary
15	none	0.9792369974710966	16.024752475247524	0.6348960448817638	10.50063242045613	600	4	TweetyNet	results/Canaries/learncurve/llb11/results_200610_101801	results/Canaries/learncurve/llb11/results_200610_101801/config-llb11-lc_first_submission.toml	data/Canaries/llb11/annotated_prep_200608_221003_linux_npz.csv	results/Canaries/learncurve/llb11/results_200610_101801/train_dur_600s/replicate_4/TweetyNet/checkpoints/max-val-acc-checkpoint.pt		0.005	2.07630025289034	llb11	9	Canary
18	min_segment_dur_majority_vote	0.9790965854065606	8.242574257425742	0.6029611433278896	7.67421599038208	600	5	TweetyNet	results/Canaries/learncurve/llb11/results_200610_101801	results/Canaries/learncurve/llb11/results_200610_101801/config-llb11-lc_first_submission.toml	data/Canaries/llb11/annotated_prep_200608_221003_linux_npz.csv	results/Canaries/learncurve/llb11/results_200610_101801/train_dur_600s/replicate_5/TweetyNet/checkpoints/max-val-acc-checkpoint.pt		0.005	2.090341459343936	llb11	9	Canary
19	none	0.9799094467226211	15.925742574257423	0.6337086371157439	12.48679661083488	600	5	TweetyNet	results/Canaries/learncurve/llb11/results_200610_101801	results/Canaries/learncurve/llb11/results_200610_101801/config-llb11-lc_first_submission.toml	data/Canaries/llb11/annotated_prep_200608_221003_linux_npz.csv	results/Canaries/learncurve/llb11/results_200610_101801/train_dur_600s/replicate_5/TweetyNet/checkpoints/max-val-acc-checkpoint.pt		0.005	2.009055327737874	llb11	9	Canary
22	min_segment_dur_majority_vote	0.979297838544223	7.856435643564357	0.6061022464457398	6.07867374444953	600	6	TweetyNet	results/Canaries/learncurve/llb11/results_200610_101801	results/Canaries/learncurve/llb11/results_200610_101801/config-llb11-lc_first_submission.toml	data/Canaries/llb11/annotated_prep_200608_221003_linux_npz.csv	results/Canaries/learncurve/llb11/results_200610_101801/train_dur_600s/replicate_6/TweetyNet/checkpoints/max-val-acc-checkpoint.pt		0.005	2.070216145577697	llb11	9	Canary
23	none	0.9801666484840856	15.475247524752476	0.6357901681176589	10.45689176685068	600	6	TweetyNet	results/Canaries/learncurve/llb11/results_200610_101801	results/Canaries/learncurve/llb11/results_200610_101801/config-llb11-lc_first_submission.toml	data/Canaries/llb11/annotated_prep_200608_221003_linux_npz.csv	results/Canaries/learncurve/llb11/results_200610_101801/train_dur_600s/replicate_6/TweetyNet/checkpoints/max-val-acc-checkpoint.pt		0.005	1.983335151591448	llb11	9	Canary
26	min_segment_dur_majority_vote	0.980670313873696	8.272277227722773	0.6137433006425077	7.59821907772895	600	7	TweetyNet	results/Canaries/learncurve/llb11/results_200610_101801	results/Canaries/learncurve/llb11/results_200610_101801/config-llb11-lc_first_submission.toml	data/Canaries/llb11/annotated_prep_200608_221003_linux_npz.csv	results/Canaries/learncurve/llb11/results_200610_101801/train_dur_600s/replicate_7/TweetyNet/checkpoints/max-val-acc-checkpoint.pt		0.005	1.9329686126304144	llb11	9	Canary
27	none	0.9816342386090676	14.995049504950495	0.6539138165605773	12.12158359871546	600	7	TweetyNet	results/Canaries/learncurve/llb11/results_200610_101801	results/Canaries/learncurve/llb11/results_200610_101801/config-llb11-lc_first_submission.toml	data/Canaries/llb11/annotated_prep_200608_221003_linux_npz.csv	results/Canaries/learncurve/llb11/results_200610_101801/train_dur_600s/replicate_7/TweetyNet/checkpoints/max-val-acc-checkpoint.pt		0.005	1.836576139093249	llb11	9	Canary
30	min_segment_dur_majority_vote	0.9744035028529489	10.856435643564357	0.549265617544857	9.031055429457071	420	1	TweetyNet	results/Canaries/learncurve/llb11/results_200610_101801	results/Canaries/learncurve/llb11/results_200610_101801/config-llb11-lc_first_submission.toml	data/Canaries/llb11/annotated_prep_200608_221003_linux_npz.csv	results/Canaries/learncurve/llb11/results_200610_101801/train_dur_420s/replicate_1/TweetyNet/checkpoints/max-val-acc-checkpoint.pt		0.005	2.5596497147051256	llb11	6	Canary
31	none	0.9754632905416384	21.1980198019802	0.5837294342096948	16.920554673502618	420	1	TweetyNet	results/Canaries/learncurve/llb11/results_200610_101801	results/Canaries/learncurve/llb11/results_200610_101801/config-llb11-lc_first_submission.toml	data/Canaries/llb11/annotated_prep_200608_221003_linux_npz.csv	results/Canaries/learncurve/llb11/results_200610_101801/train_dur_420s/replicate_1/TweetyNet/checkpoints/max-val-acc-checkpoint.pt		0.005	2.4536709458361505	llb11	6	Canary
34	min_segment_dur_majority_vote	0.9769463462017202	10.826732673267326	0.5601643853585049	10.94425084762644	420	2	TweetyNet	results/Canaries/learncurve/llb11/results_200610_101801	results/Canaries/learncurve/llb11/results_200610_101801/config-llb11-lc_first_submission.toml	data/Canaries/llb11/annotated_prep_200608_221003_linux_npz.csv	results/Canaries/learncurve/llb11/results_200610_101801/train_dur_420s/replicate_2/TweetyNet/checkpoints/max-val-acc-checkpoint.pt		0.005	2.305365379827984	llb11	6	Canary
35	none	0.9776958710465432	21.73267326732673	0.583675590783277	19.2255511609943	420	2	TweetyNet	results/Canaries/learncurve/llb11/results_200610_101801	results/Canaries/learncurve/llb11/results_200610_101801/config-llb11-lc_first_submission.toml	data/Canaries/llb11/annotated_prep_200608_221003_linux_npz.csv	results/Canaries/learncurve/llb11/results_200610_101801/train_dur_420s/replicate_2/TweetyNet/checkpoints/max-val-acc-checkpoint.pt		0.005	2.230412895345668	llb11	6	Canary
38	min_segment_dur_majority_vote	0.9750412458002832	10.13861386138614	0.5884324518673771	7.6614090579482195	420	3	TweetyNet	results/Canaries/learncurve/llb11/results_200610_101801	results/Canaries/learncurve/llb11/results_200610_101801/config-llb11-lc_first_submission.toml	data/Canaries/llb11/annotated_prep_200608_221003_linux_npz.csv	results/Canaries/learncurve/llb11/results_200610_101801/train_dur_420s/replicate_3/TweetyNet/checkpoints/max-val-acc-checkpoint.pt		0.005	2.4958754199716937	llb11	6	Canary
39	none	0.9755361838248608	21.1980198019802	0.6018020879855265	14.23794007924362	420	3	TweetyNet	results/Canaries/learncurve/llb11/results_200610_101801	results/Canaries/learncurve/llb11/results_200610_101801/config-llb11-lc_first_submission.toml	data/Canaries/llb11/annotated_prep_200608_221003_linux_npz.csv	results/Canaries/learncurve/llb11/results_200610_101801/train_dur_420s/replicate_3/TweetyNet/checkpoints/max-val-acc-checkpoint.pt		0.005	2.4463816175139157	llb11	6	Canary
42	min_segment_dur_majority_vote	0.9766735091760052	10.064356435643564	0.5422133975102816	7.29699806026253	420	4	TweetyNet	results/Canaries/learncurve/llb11/results_200610_101801	results/Canaries/learncurve/llb11/results_200610_101801/config-llb11-lc_first_submission.toml	data/Canaries/llb11/annotated_prep_200608_221003_linux_npz.csv	results/Canaries/learncurve/llb11/results_200610_101801/train_dur_420s/replicate_4/TweetyNet/checkpoints/max-val-acc-checkpoint.pt		0.005	2.332649082399485	llb11	6	Canary
43	none	0.9772611024802832	20.544554455445542	0.5569550378976453	13.529430842783679	420	4	TweetyNet	results/Canaries/learncurve/llb11/results_200610_101801	results/Canaries/learncurve/llb11/results_200610_101801/config-llb11-lc_first_submission.toml	data/Canaries/llb11/annotated_prep_200608_221003_linux_npz.csv	results/Canaries/learncurve/llb11/results_200610_101801/train_dur_420s/replicate_4/TweetyNet/checkpoints/max-val-acc-checkpoint.pt		0.005	2.2738897519716805	llb11	6	Canary
46	min_segment_dur_majority_vote	0.9746508473772272	10.935643564356436	0.5767571967046019	8.47694981761277	420	5	TweetyNet	results/Canaries/learncurve/llb11/results_200610_101801	results/Canaries/learncurve/llb11/results_200610_101801/config-llb11-lc_first_submission.toml	data/Canaries/llb11/annotated_prep_200608_221003_linux_npz.csv	results/Canaries/learncurve/llb11/results_200610_101801/train_dur_420s/replicate_5/TweetyNet/checkpoints/max-val-acc-checkpoint.pt		0.005	2.534915262277293	llb11	6	Canary
47	none	0.9749511784252186	25.08910891089109	0.5827909260137377	16.79512323738815	420	5	TweetyNet	results/Canaries/learncurve/llb11/results_200610_101801	results/Canaries/learncurve/llb11/results_200610_101801/config-llb11-lc_first_submission.toml	data/Canaries/llb11/annotated_prep_200608_221003_linux_npz.csv	results/Canaries/learncurve/llb11/results_200610_101801/train_dur_420s/replicate_5/TweetyNet/checkpoints/max-val-acc-checkpoint.pt		0.005	2.504882157478139	llb11	6	Canary
50	min_segment_dur_majority_vote	0.9741138321379722	11.693069306930694	0.5223379324089014	11.02158689801136	420	6	TweetyNet	results/Canaries/learncurve/llb11/results_200610_101801	results/Canaries/learncurve/llb11/results_200610_101801/config-llb11-lc_first_submission.toml	data/Canaries/llb11/annotated_prep_200608_221003_linux_npz.csv	results/Canaries/learncurve/llb11/results_200610_101801/train_dur_420s/replicate_6/TweetyNet/checkpoints/max-val-acc-checkpoint.pt		0.005	2.58861678620278	llb11	6	Canary
51	none	0.9745265876973964	24.65841584158416	0.5392288050691827	22.60801891304164	420	6	TweetyNet	results/Canaries/learncurve/llb11/results_200610_101801	results/Canaries/learncurve/llb11/results_200610_101801/config-llb11-lc_first_submission.toml	data/Canaries/llb11/annotated_prep_200608_221003_linux_npz.csv	results/Canaries/learncurve/llb11/results_200610_101801/train_dur_420s/replicate_6/TweetyNet/checkpoints/max-val-acc-checkpoint.pt		0.005	2.5473412302603693	llb11	6	Canary
54	min_segment_dur_majority_vote	0.9763643724086616	10.336633663366335	0.6068714773174269	10.03553210104886	420	7	TweetyNet	results/Canaries/learncurve/llb11/results_200610_101801	results/Canaries/learncurve/llb11/results_200610_101801/config-llb11-lc_first_submission.toml	data/Canaries/llb11/annotated_prep_200608_221003_linux_npz.csv	results/Canaries/learncurve/llb11/results_200610_101801/train_dur_420s/replicate_7/TweetyNet/checkpoints/max-val-acc-checkpoint.pt		0.005	2.3635627591338304	llb11	6	Canary
55	none	0.9770693282369912	19.43069306930693	0.6222157280261612	16.066896642382687	420	7	TweetyNet	results/Canaries/learncurve/llb11/results_200610_101801	results/Canaries/learncurve/llb11/results_200610_101801/config-llb11-lc_first_submission.toml	data/Canaries/llb11/annotated_prep_200608_221003_linux_npz.csv	results/Canaries/learncurve/llb11/results_200610_101801/train_dur_420s/replicate_7/TweetyNet/checkpoints/max-val-acc-checkpoint.pt		0.005	2.293067176300889	llb11	6	Canary
58	min_segment_dur_majority_vote	0.9720958694286318	12.44059405940594	0.5299672742997522	11.36034690396474	240	1	TweetyNet	results/Canaries/learncurve/llb11/results_200610_101801	results/Canaries/learncurve/llb11/results_200610_101801/config-llb11-lc_first_submission.toml	data/Canaries/llb11/annotated_prep_200608_221003_linux_npz.csv	results/Canaries/learncurve/llb11/results_200610_101801/train_dur_240s/replicate_1/TweetyNet/checkpoints/max-val-acc-checkpoint.pt		0.005	2.79041305713682	llb11	3	Canary
59	none	0.9723558814806392	30.41089108910891	0.537290080162058	23.849664524306398	240	1	TweetyNet	results/Canaries/learncurve/llb11/results_200610_101801	results/Canaries/learncurve/llb11/results_200610_101801/config-llb11-lc_first_submission.toml	data/Canaries/llb11/annotated_prep_200608_221003_linux_npz.csv	results/Canaries/learncurve/llb11/results_200610_101801/train_dur_240s/replicate_1/TweetyNet/checkpoints/max-val-acc-checkpoint.pt		0.005	2.764411851936066	llb11	3	Canary
62	min_segment_dur_majority_vote	0.9732683636883948	11.029702970297029	0.5552509757241014	7.928148888597771	240	2	TweetyNet	results/Canaries/learncurve/llb11/results_200610_101801	results/Canaries/learncurve/llb11/results_200610_101801/config-llb11-lc_first_submission.toml	data/Canaries/llb11/annotated_prep_200608_221003_linux_npz.csv	results/Canaries/learncurve/llb11/results_200610_101801/train_dur_240s/replicate_2/TweetyNet/checkpoints/max-val-acc-checkpoint.pt		0.005	2.6731636311605134	llb11	3	Canary
63	none	0.9735928423431092	22.123762376237625	0.5643701958752566	14.74221448684695	240	2	TweetyNet	results/Canaries/learncurve/llb11/results_200610_101801	results/Canaries/learncurve/llb11/results_200610_101801/config-llb11-lc_first_submission.toml	data/Canaries/llb11/annotated_prep_200608_221003_linux_npz.csv	results/Canaries/learncurve/llb11/results_200610_101801/train_dur_240s/replicate_2/TweetyNet/checkpoints/max-val-acc-checkpoint.pt		0.005	2.6407157656890834	llb11	3	Canary
66	min_segment_dur_majority_vote	0.974446409678608	14.108910891089108	0.5235180892754299	9.12477273679263	240	3	TweetyNet	results/Canaries/learncurve/llb11/results_200610_101801	results/Canaries/learncurve/llb11/results_200610_101801/config-llb11-lc_first_submission.toml	data/Canaries/llb11/annotated_prep_200608_221003_linux_npz.csv	results/Canaries/learncurve/llb11/results_200610_101801/train_dur_240s/replicate_3/TweetyNet/checkpoints/max-val-acc-checkpoint.pt		0.005	2.555359032139193	llb11	3	Canary
67	none	0.9749089109075968	28.787128712871286	0.5369452755911555	19.41643692081857	240	3	TweetyNet	results/Canaries/learncurve/llb11/results_200610_101801	results/Canaries/learncurve/llb11/results_200610_101801/config-llb11-lc_first_submission.toml	data/Canaries/llb11/annotated_prep_200608_221003_linux_npz.csv	results/Canaries/learncurve/llb11/results_200610_101801/train_dur_240s/replicate_3/TweetyNet/checkpoints/max-val-acc-checkpoint.pt		0.005	2.5091089092403207	llb11	3	Canary
70	min_segment_dur_majority_vote	0.971375315410974	14.0990099009901	0.4742326943402261	9.02134608223705	240	4	TweetyNet	results/Canaries/learncurve/llb11/results_200610_101801	results/Canaries/learncurve/llb11/results_200610_101801/config-llb11-lc_first_submission.toml	data/Canaries/llb11/annotated_prep_200608_221003_linux_npz.csv	results/Canaries/learncurve/llb11/results_200610_101801/train_dur_240s/replicate_4/TweetyNet/checkpoints/max-val-acc-checkpoint.pt		0.005	2.862468458902589	llb11	3	Canary
71	none	0.9718691285225594	30.425742574257427	0.4854613908406898	18.99203774642712	240	4	TweetyNet	results/Canaries/learncurve/llb11/results_200610_101801	results/Canaries/learncurve/llb11/results_200610_101801/config-llb11-lc_first_submission.toml	data/Canaries/llb11/annotated_prep_200608_221003_linux_npz.csv	results/Canaries/learncurve/llb11/results_200610_101801/train_dur_240s/replicate_4/TweetyNet/checkpoints/max-val-acc-checkpoint.pt		0.005	2.8130871477440644	llb11	3	Canary
74	min_segment_dur_majority_vote	0.954540697731012	24.371287128712872	0.4431812550443145	27.439456406923156	240	5	TweetyNet	results/Canaries/learncurve/llb11/results_200610_101801	results/Canaries/learncurve/llb11/results_200610_101801/config-llb11-lc_first_submission.toml	data/Canaries/llb11/annotated_prep_200608_221003_linux_npz.csv	results/Canaries/learncurve/llb11/results_200610_101801/train_dur_240s/replicate_5/TweetyNet/checkpoints/max-val-acc-checkpoint.pt		0.005	4.545930226898809	llb11	3	Canary
75	none	0.9544455710906312	53.28712871287129	0.4521863111829916	55.523063844686746	240	5	TweetyNet	results/Canaries/learncurve/llb11/results_200610_101801	results/Canaries/learncurve/llb11/results_200610_101801/config-llb11-lc_first_submission.toml	data/Canaries/llb11/annotated_prep_200608_221003_linux_npz.csv	results/Canaries/learncurve/llb11/results_200610_101801/train_dur_240s/replicate_5/TweetyNet/checkpoints/max-val-acc-checkpoint.pt		0.005	4.55544289093689	llb11	3	Canary
78	min_segment_dur_majority_vote	0.9749860407436836	10.38118811881188	0.5623565697044371	7.059772617229659	240	6	TweetyNet	results/Canaries/learncurve/llb11/results_200610_101801	results/Canaries/learncurve/llb11/results_200610_101801/config-llb11-lc_first_submission.toml	data/Canaries/llb11/annotated_prep_200608_221003_linux_npz.csv	results/Canaries/learncurve/llb11/results_200610_101801/train_dur_240s/replicate_6/TweetyNet/checkpoints/max-val-acc-checkpoint.pt		0.005	2.501395925631633	llb11	3	Canary
79	none	0.9753252866310592	23.27722772277228	0.5794098447262448	15.11258958620788	240	6	TweetyNet	results/Canaries/learncurve/llb11/results_200610_101801	results/Canaries/learncurve/llb11/results_200610_101801/config-llb11-lc_first_submission.toml	data/Canaries/llb11/annotated_prep_200608_221003_linux_npz.csv	results/Canaries/learncurve/llb11/results_200610_101801/train_dur_240s/replicate_6/TweetyNet/checkpoints/max-val-acc-checkpoint.pt		0.005	2.467471336894067	llb11	3	Canary
82	min_segment_dur_majority_vote	0.973857978016078	10.836633663366335	0.5457916124148416	7.90335001142554	240	7	TweetyNet	results/Canaries/learncurve/llb11/results_200610_101801	results/Canaries/learncurve/llb11/results_200610_101801/config-llb11-lc_first_submission.toml	data/Canaries/llb11/annotated_prep_200608_221003_linux_npz.csv	results/Canaries/learncurve/llb11/results_200610_101801/train_dur_240s/replicate_7/TweetyNet/checkpoints/max-val-acc-checkpoint.pt		0.005	2.6142021983921904	llb11	3	Canary
83	none	0.973959940599432	28.138613861386137	0.5528728207842873	17.73742689883514	240	7	TweetyNet	results/Canaries/learncurve/llb11/results_200610_101801	results/Canaries/learncurve/llb11/results_200610_101801/config-llb11-lc_first_submission.toml	data/Canaries/llb11/annotated_prep_200608_221003_linux_npz.csv	results/Canaries/learncurve/llb11/results_200610_101801/train_dur_240s/replicate_7/TweetyNet/checkpoints/max-val-acc-checkpoint.pt		0.005	2.604005940056797	llb11	3	Canary
86	min_segment_dur_majority_vote	0.9692292137718608	18.65841584158416	0.4846565799132792	14.824234589498941	190	1	TweetyNet	results/Canaries/learncurve/llb11/results_200610_101801	results/Canaries/learncurve/llb11/results_200610_101801/config-llb11-lc_first_submission.toml	data/Canaries/llb11/annotated_prep_200608_221003_linux_npz.csv	results/Canaries/learncurve/llb11/results_200610_101801/train_dur_190s/replicate_1/TweetyNet/checkpoints/max-val-acc-checkpoint.pt		0.005	3.0770786228139224	llb11	2	Canary
87	none	0.9690791935439652	41.46039603960397	0.4943985306855989	28.45944477596053	190	1	TweetyNet	results/Canaries/learncurve/llb11/results_200610_101801	results/Canaries/learncurve/llb11/results_200610_101801/config-llb11-lc_first_submission.toml	data/Canaries/llb11/annotated_prep_200608_221003_linux_npz.csv	results/Canaries/learncurve/llb11/results_200610_101801/train_dur_190s/replicate_1/TweetyNet/checkpoints/max-val-acc-checkpoint.pt		0.005	3.092080645603479	llb11	2	Canary
90	min_segment_dur_majority_vote	0.9703501760203016	14.445544554455443	0.4870486417898267	12.42659770814522	190	2	TweetyNet	results/Canaries/learncurve/llb11/results_200610_101801	results/Canaries/learncurve/llb11/results_200610_101801/config-llb11-lc_first_submission.toml	data/Canaries/llb11/annotated_prep_200608_221003_linux_npz.csv	results/Canaries/learncurve/llb11/results_200610_101801/train_dur_190s/replicate_2/TweetyNet/checkpoints/max-val-acc-checkpoint.pt		0.005	2.964982397969851	llb11	2	Canary
91	none	0.9705762131368052	34.73762376237624	0.4987285794978912	27.68649942753592	190	2	TweetyNet	results/Canaries/learncurve/llb11/results_200610_101801	results/Canaries/learncurve/llb11/results_200610_101801/config-llb11-lc_first_submission.toml	data/Canaries/llb11/annotated_prep_200608_221003_linux_npz.csv	results/Canaries/learncurve/llb11/results_200610_101801/train_dur_190s/replicate_2/TweetyNet/checkpoints/max-val-acc-checkpoint.pt		0.005	2.94237868631948	llb11	2	Canary
94	min_segment_dur_majority_vote	0.9624662535322756	28.217821782178216	0.4413237308206429	18.54147279380026	190	3	TweetyNet	results/Canaries/learncurve/llb11/results_200610_101801	results/Canaries/learncurve/llb11/results_200610_101801/config-llb11-lc_first_submission.toml	data/Canaries/llb11/annotated_prep_200608_221003_linux_npz.csv	results/Canaries/learncurve/llb11/results_200610_101801/train_dur_190s/replicate_3/TweetyNet/checkpoints/max-val-acc-checkpoint.pt		0.005	3.753374646772434	llb11	2	Canary
95	none	0.9627678145347838	50.11881188118812	0.4517793048114333	32.676196026152674	190	3	TweetyNet	results/Canaries/learncurve/llb11/results_200610_101801	results/Canaries/learncurve/llb11/results_200610_101801/config-llb11-lc_first_submission.toml	data/Canaries/llb11/annotated_prep_200608_221003_linux_npz.csv	results/Canaries/learncurve/llb11/results_200610_101801/train_dur_190s/replicate_3/TweetyNet/checkpoints/max-val-acc-checkpoint.pt		0.005	3.723218546521623	llb11	2	Canary
98	min_segment_dur_majority_vote	0.9619970247524732	14.128712871287128	0.4222093578532898	13.21158237919243	190	4	TweetyNet	results/Canaries/learncurve/llb11/results_200610_101801	results/Canaries/learncurve/llb11/results_200610_101801/config-llb11-lc_first_submission.toml	data/Canaries/llb11/annotated_prep_200608_221003_linux_npz.csv	results/Canaries/learncurve/llb11/results_200610_101801/train_dur_190s/replicate_4/TweetyNet/checkpoints/max-val-acc-checkpoint.pt		0.005	3.800297524752694	llb11	2	Canary
99	none	0.961926293995522	34.82673267326733	0.430913931499406	27.917577245175764	190	4	TweetyNet	results/Canaries/learncurve/llb11/results_200610_101801	results/Canaries/learncurve/llb11/results_200610_101801/config-llb11-lc_first_submission.toml	data/Canaries/llb11/annotated_prep_200608_221003_linux_npz.csv	results/Canaries/learncurve/llb11/results_200610_101801/train_dur_190s/replicate_4/TweetyNet/checkpoints/max-val-acc-checkpoint.pt		0.005	3.8073706004477903	llb11	2	Canary
102	min_segment_dur_majority_vote	0.9684110181922436	16.73267326732673	0.4384260226931407	14.16233628277133	190	5	TweetyNet	results/Canaries/learncurve/llb11/results_200610_101801	results/Canaries/learncurve/llb11/results_200610_101801/config-llb11-lc_first_submission.toml	data/Canaries/llb11/annotated_prep_200608_221003_linux_npz.csv	results/Canaries/learncurve/llb11/results_200610_101801/train_dur_190s/replicate_5/TweetyNet/checkpoints/max-val-acc-checkpoint.pt		0.005	3.1588981807756267	llb11	2	Canary
103	none	0.9671823884908544	41.06930693069307	0.4310424823662099	31.94546473492602	190	5	TweetyNet	results/Canaries/learncurve/llb11/results_200610_101801	results/Canaries/learncurve/llb11/results_200610_101801/config-llb11-lc_first_submission.toml	data/Canaries/llb11/annotated_prep_200608_221003_linux_npz.csv	results/Canaries/learncurve/llb11/results_200610_101801/train_dur_190s/replicate_5/TweetyNet/checkpoints/max-val-acc-checkpoint.pt		0.005	3.281761150914575	llb11	2	Canary
106	min_segment_dur_majority_vote	0.9669065354680276	17.89108910891089	0.4578862037180229	17.763786137889483	190	6	TweetyNet	results/Canaries/learncurve/llb11/results_200610_101801	results/Canaries/learncurve/llb11/results_200610_101801/config-llb11-lc_first_submission.toml	data/Canaries/llb11/annotated_prep_200608_221003_linux_npz.csv	results/Canaries/learncurve/llb11/results_200610_101801/train_dur_190s/replicate_6/TweetyNet/checkpoints/max-val-acc-checkpoint.pt		0.005	3.3093464531972483	llb11	2	Canary
107	none	0.9670719820055	35.881188118811885	0.4609181381160104	31.2510323037709	190	6	TweetyNet	results/Canaries/learncurve/llb11/results_200610_101801	results/Canaries/learncurve/llb11/results_200610_101801/config-llb11-lc_first_submission.toml	data/Canaries/llb11/annotated_prep_200608_221003_linux_npz.csv	results/Canaries/learncurve/llb11/results_200610_101801/train_dur_190s/replicate_6/TweetyNet/checkpoints/max-val-acc-checkpoint.pt		0.005	3.292801799449996	llb11	2	Canary
110	min_segment_dur_majority_vote	0.9734043849929794	12.168316831683168	0.5217521602373816	10.43094810230467	190	7	TweetyNet	results/Canaries/learncurve/llb11/results_200610_101801	results/Canaries/learncurve/llb11/results_200610_101801/config-llb11-lc_first_submission.toml	data/Canaries/llb11/annotated_prep_200608_221003_linux_npz.csv	results/Canaries/learncurve/llb11/results_200610_101801/train_dur_190s/replicate_7/TweetyNet/checkpoints/max-val-acc-checkpoint.pt		0.005	2.6595615007020568	llb11	2	Canary
111	none	0.9736193420121496	24.995049504950494	0.5255943809661328	20.19197436951952	190	7	TweetyNet	results/Canaries/learncurve/llb11/results_200610_101801	results/Canaries/learncurve/llb11/results_200610_101801/config-llb11-lc_first_submission.toml	data/Canaries/llb11/annotated_prep_200608_221003_linux_npz.csv	results/Canaries/learncurve/llb11/results_200610_101801/train_dur_190s/replicate_7/TweetyNet/checkpoints/max-val-acc-checkpoint.pt		0.005	2.638065798785028	llb11	2	Canary
114	min_segment_dur_majority_vote	0.9789452322589626	8.524752475247524	0.5917854231881433	6.53814355335048	540	1	TweetyNet	results/Canaries/learncurve/llb11/results_200610_101801	results/Canaries/learncurve/llb11/results_200610_101801/config-llb11-lc_first_submission.toml	data/Canaries/llb11/annotated_prep_200608_221003_linux_npz.csv	results/Canaries/learncurve/llb11/results_200610_101801/train_dur_540s/replicate_1/TweetyNet/checkpoints/max-val-acc-checkpoint.pt		0.005	2.105476774103743	llb11	8	Canary
115	none	0.9800485404824324	15.891089108910892	0.6275713877378502	10.89307328144359	540	1	TweetyNet	results/Canaries/learncurve/llb11/results_200610_101801	results/Canaries/learncurve/llb11/results_200610_101801/config-llb11-lc_first_submission.toml	data/Canaries/llb11/annotated_prep_200608_221003_linux_npz.csv	results/Canaries/learncurve/llb11/results_200610_101801/train_dur_540s/replicate_1/TweetyNet/checkpoints/max-val-acc-checkpoint.pt		0.005	1.9951459517567605	llb11	8	Canary
118	min_segment_dur_majority_vote	0.9759751277319132	10.103960396039604	0.5691019845787919	9.53707881095375	540	2	TweetyNet	results/Canaries/learncurve/llb11/results_200610_101801	results/Canaries/learncurve/llb11/results_200610_101801/config-llb11-lc_first_submission.toml	data/Canaries/llb11/annotated_prep_200608_221003_linux_npz.csv	results/Canaries/learncurve/llb11/results_200610_101801/train_dur_540s/replicate_2/TweetyNet/checkpoints/max-val-acc-checkpoint.pt		0.005	2.402487226808669	llb11	8	Canary
119	none	0.976565991714803	18.23762376237624	0.5941486749966699	16.67271690324687	540	2	TweetyNet	results/Canaries/learncurve/llb11/results_200610_101801	results/Canaries/learncurve/llb11/results_200610_101801/config-llb11-lc_first_submission.toml	data/Canaries/llb11/annotated_prep_200608_221003_linux_npz.csv	results/Canaries/learncurve/llb11/results_200610_101801/train_dur_540s/replicate_2/TweetyNet/checkpoints/max-val-acc-checkpoint.pt		0.005	2.343400828519704	llb11	8	Canary
122	min_segment_dur_majority_vote	0.9802089966923192	7.46039603960396	0.6205790440550357	5.65589363556588	540	3	TweetyNet	results/Canaries/learncurve/llb11/results_200610_101801	results/Canaries/learncurve/llb11/results_200610_101801/config-llb11-lc_first_submission.toml	data/Canaries/llb11/annotated_prep_200608_221003_linux_npz.csv	results/Canaries/learncurve/llb11/results_200610_101801/train_dur_540s/replicate_3/TweetyNet/checkpoints/max-val-acc-checkpoint.pt		0.005	1.9791003307680688	llb11	8	Canary
123	none	0.980868133292216	16.762376237623762	0.6373462518646016	11.7341230804584	540	3	TweetyNet	results/Canaries/learncurve/llb11/results_200610_101801	results/Canaries/learncurve/llb11/results_200610_101801/config-llb11-lc_first_submission.toml	data/Canaries/llb11/annotated_prep_200608_221003_linux_npz.csv	results/Canaries/learncurve/llb11/results_200610_101801/train_dur_540s/replicate_3/TweetyNet/checkpoints/max-val-acc-checkpoint.pt		0.005	1.9131866707784104	llb11	8	Canary
126	min_segment_dur_majority_vote	0.9794467288652215	8.024752475247524	0.5972807882043241	6.38120441740205	540	4	TweetyNet	results/Canaries/learncurve/llb11/results_200610_101801	results/Canaries/learncurve/llb11/results_200610_101801/config-llb11-lc_first_submission.toml	data/Canaries/llb11/annotated_prep_200608_221003_linux_npz.csv	results/Canaries/learncurve/llb11/results_200610_101801/train_dur_540s/replicate_4/TweetyNet/checkpoints/max-val-acc-checkpoint.pt		0.005	2.055327113477834	llb11	8	Canary
127	none	0.9800850510402542	16.099009900990097	0.6158785950618958	11.68109130739119	540	4	TweetyNet	results/Canaries/learncurve/llb11/results_200610_101801	results/Canaries/learncurve/llb11/results_200610_101801/config-llb11-lc_first_submission.toml	data/Canaries/llb11/annotated_prep_200608_221003_linux_npz.csv	results/Canaries/learncurve/llb11/results_200610_101801/train_dur_540s/replicate_4/TweetyNet/checkpoints/max-val-acc-checkpoint.pt		0.005	1.991494895974577	llb11	8	Canary
130	min_segment_dur_majority_vote	0.979459033859919	7.52970297029703	0.6036042964509057	5.0840707116606	540	5	TweetyNet	results/Canaries/learncurve/llb11/results_200610_101801	results/Canaries/learncurve/llb11/results_200610_101801/config-llb11-lc_first_submission.toml	data/Canaries/llb11/annotated_prep_200608_221003_linux_npz.csv	results/Canaries/learncurve/llb11/results_200610_101801/train_dur_540s/replicate_5/TweetyNet/checkpoints/max-val-acc-checkpoint.pt		0.005	2.054096614008105	llb11	8	Canary
131	none	0.9802147280398844	17.54950495049505	0.6302660055561542	10.693961511327291	540	5	TweetyNet	results/Canaries/learncurve/llb11/results_200610_101801	results/Canaries/learncurve/llb11/results_200610_101801/config-llb11-lc_first_submission.toml	data/Canaries/llb11/annotated_prep_200608_221003_linux_npz.csv	results/Canaries/learncurve/llb11/results_200610_101801/train_dur_540s/replicate_5/TweetyNet/checkpoints/max-val-acc-checkpoint.pt		0.005	1.9785271960115591	llb11	8	Canary
134	min_segment_dur_majority_vote	0.9796112747872844	8.311881188118813	0.5952142836075455	7.0366228814013	540	6	TweetyNet	results/Canaries/learncurve/llb11/results_200610_101801	results/Canaries/learncurve/llb11/results_200610_101801/config-llb11-lc_first_submission.toml	data/Canaries/llb11/annotated_prep_200608_221003_linux_npz.csv	results/Canaries/learncurve/llb11/results_200610_101801/train_dur_540s/replicate_6/TweetyNet/checkpoints/max-val-acc-checkpoint.pt		0.005	2.038872521271562	llb11	8	Canary
135	none	0.9799066907369594	17.059405940594058	0.5945496420551675	11.81269370962424	540	6	TweetyNet	results/Canaries/learncurve/llb11/results_200610_101801	results/Canaries/learncurve/llb11/results_200610_101801/config-llb11-lc_first_submission.toml	data/Canaries/llb11/annotated_prep_200608_221003_linux_npz.csv	results/Canaries/learncurve/llb11/results_200610_101801/train_dur_540s/replicate_6/TweetyNet/checkpoints/max-val-acc-checkpoint.pt		0.005	2.009330926304065	llb11	8	Canary
138	min_segment_dur_majority_vote	0.9751826776700816	10.064356435643564	0.5814748127794438	8.84914852085713	540	7	TweetyNet	results/Canaries/learncurve/llb11/results_200610_101801	results/Canaries/learncurve/llb11/results_200610_101801/config-llb11-lc_first_submission.toml	data/Canaries/llb11/annotated_prep_200608_221003_linux_npz.csv	results/Canaries/learncurve/llb11/results_200610_101801/train_dur_540s/replicate_7/TweetyNet/checkpoints/max-val-acc-checkpoint.pt		0.005	2.481732232991851	llb11	8	Canary
139	none	0.9761269953063494	18.643564356435643	0.6136500207897208	13.5905018217667	540	7	TweetyNet	results/Canaries/learncurve/llb11/results_200610_101801	results/Canaries/learncurve/llb11/results_200610_101801/config-llb11-lc_first_submission.toml	data/Canaries/llb11/annotated_prep_200608_221003_linux_npz.csv	results/Canaries/learncurve/llb11/results_200610_101801/train_dur_540s/replicate_7/TweetyNet/checkpoints/max-val-acc-checkpoint.pt		0.005	2.387300469365061	llb11	8	Canary
142	min_segment_dur_majority_vote	0.9623310326360568	17.064356435643564	0.4937866073426656	13.887216486950841	360	1	TweetyNet	results/Canaries/learncurve/llb11/results_200610_101801	results/Canaries/learncurve/llb11/results_200610_101801/config-llb11-lc_first_submission.toml	data/Canaries/llb11/annotated_prep_200608_221003_linux_npz.csv	results/Canaries/learncurve/llb11/results_200610_101801/train_dur_360s/replicate_1/TweetyNet/checkpoints/max-val-acc-checkpoint.pt		0.005	3.7668967363943096	llb11	5	Canary
143	none	0.9625075539674072	41.71287128712871	0.5051724565216703	29.052371794544428	360	1	TweetyNet	results/Canaries/learncurve/llb11/results_200610_101801	results/Canaries/learncurve/llb11/results_200610_101801/config-llb11-lc_first_submission.toml	data/Canaries/llb11/annotated_prep_200608_221003_linux_npz.csv	results/Canaries/learncurve/llb11/results_200610_101801/train_dur_360s/replicate_1/TweetyNet/checkpoints/max-val-acc-checkpoint.pt		0.005	3.749244603259283	llb11	5	Canary
146	min_segment_dur_majority_vote	0.9791953878281928	8.633663366336634	0.587395352464258	6.272516735944331	360	2	TweetyNet	results/Canaries/learncurve/llb11/results_200610_101801	results/Canaries/learncurve/llb11/results_200610_101801/config-llb11-lc_first_submission.toml	data/Canaries/llb11/annotated_prep_200608_221003_linux_npz.csv	results/Canaries/learncurve/llb11/results_200610_101801/train_dur_360s/replicate_2/TweetyNet/checkpoints/max-val-acc-checkpoint.pt		0.005	2.080461217180707	llb11	5	Canary
147	none	0.979995749131836	18.871287128712872	0.6118374431517117	12.574344734752952	360	2	TweetyNet	results/Canaries/learncurve/llb11/results_200610_101801	results/Canaries/learncurve/llb11/results_200610_101801/config-llb11-lc_first_submission.toml	data/Canaries/llb11/annotated_prep_200608_221003_linux_npz.csv	results/Canaries/learncurve/llb11/results_200610_101801/train_dur_360s/replicate_2/TweetyNet/checkpoints/max-val-acc-checkpoint.pt		0.005	2.000425086816393	llb11	5	Canary
150	min_segment_dur_majority_vote	0.97712403896245	8.658415841584159	0.5619763037664024	7.279946406194	360	3	TweetyNet	results/Canaries/learncurve/llb11/results_200610_101801	results/Canaries/learncurve/llb11/results_200610_101801/config-llb11-lc_first_submission.toml	data/Canaries/llb11/annotated_prep_200608_221003_linux_npz.csv	results/Canaries/learncurve/llb11/results_200610_101801/train_dur_360s/replicate_3/TweetyNet/checkpoints/max-val-acc-checkpoint.pt		0.005	2.287596103754985	llb11	5	Canary
151	none	0.9777898014553164	19.64851485148515	0.5881428022919625	17.129024741887168	360	3	TweetyNet	results/Canaries/learncurve/llb11/results_200610_101801	results/Canaries/learncurve/llb11/results_200610_101801/config-llb11-lc_first_submission.toml	data/Canaries/llb11/annotated_prep_200608_221003_linux_npz.csv	results/Canaries/learncurve/llb11/results_200610_101801/train_dur_360s/replicate_3/TweetyNet/checkpoints/max-val-acc-checkpoint.pt		0.005	2.221019854468353	llb11	5	Canary
154	min_segment_dur_majority_vote	0.9747846261083148	11.069306930693068	0.5429216053221556	8.35620155077625	360	4	TweetyNet	results/Canaries/learncurve/llb11/results_200610_101801	results/Canaries/learncurve/llb11/results_200610_101801/config-llb11-lc_first_submission.toml	data/Canaries/llb11/annotated_prep_200608_221003_linux_npz.csv	results/Canaries/learncurve/llb11/results_200610_101801/train_dur_360s/replicate_4/TweetyNet/checkpoints/max-val-acc-checkpoint.pt		0.005	2.521537389168516	llb11	5	Canary
155	none	0.9752086343840276	23.56930693069307	0.5518918996423555	16.213049486258647	360	4	TweetyNet	results/Canaries/learncurve/llb11/results_200610_101801	results/Canaries/learncurve/llb11/results_200610_101801/config-llb11-lc_first_submission.toml	data/Canaries/llb11/annotated_prep_200608_221003_linux_npz.csv	results/Canaries/learncurve/llb11/results_200610_101801/train_dur_360s/replicate_4/TweetyNet/checkpoints/max-val-acc-checkpoint.pt		0.005	2.4791365615972283	llb11	5	Canary
158	min_segment_dur_majority_vote	0.9789414048798296	9.321782178217822	0.588861976268129	8.11424376422012	360	5	TweetyNet	results/Canaries/learncurve/llb11/results_200610_101801	results/Canaries/learncurve/llb11/results_200610_101801/config-llb11-lc_first_submission.toml	data/Canaries/llb11/annotated_prep_200608_221003_linux_npz.csv	results/Canaries/learncurve/llb11/results_200610_101801/train_dur_360s/replicate_5/TweetyNet/checkpoints/max-val-acc-checkpoint.pt		0.005	2.1058595120170387	llb11	5	Canary
159	none	0.9795966909658594	19.094059405940595	0.6095172350936368	15.26300439112358	360	5	TweetyNet	results/Canaries/learncurve/llb11/results_200610_101801	results/Canaries/learncurve/llb11/results_200610_101801/config-llb11-lc_first_submission.toml	data/Canaries/llb11/annotated_prep_200608_221003_linux_npz.csv	results/Canaries/learncurve/llb11/results_200610_101801/train_dur_360s/replicate_5/TweetyNet/checkpoints/max-val-acc-checkpoint.pt		0.005	2.040330903414056	llb11	5	Canary
162	min_segment_dur_majority_vote	0.9746059604289116	11.549504950495049	0.5448000062120069	8.6118185495329	360	6	TweetyNet	results/Canaries/learncurve/llb11/results_200610_101801	results/Canaries/learncurve/llb11/results_200610_101801/config-llb11-lc_first_submission.toml	data/Canaries/llb11/annotated_prep_200608_221003_linux_npz.csv	results/Canaries/learncurve/llb11/results_200610_101801/train_dur_360s/replicate_6/TweetyNet/checkpoints/max-val-acc-checkpoint.pt		0.005	2.5394039571088545	llb11	5	Canary
163	none	0.9750832865773464	23.564356435643564	0.5609876931082715	15.33829609195749	360	6	TweetyNet	results/Canaries/learncurve/llb11/results_200610_101801	results/Canaries/learncurve/llb11/results_200610_101801/config-llb11-lc_first_submission.toml	data/Canaries/llb11/annotated_prep_200608_221003_linux_npz.csv	results/Canaries/learncurve/llb11/results_200610_101801/train_dur_360s/replicate_6/TweetyNet/checkpoints/max-val-acc-checkpoint.pt		0.005	2.491671342265367	llb11	5	Canary
166	min_segment_dur_majority_vote	0.9791072452274728	8.267326732673267	0.6105720018792727	5.84402629300151	360	7	TweetyNet	results/Canaries/learncurve/llb11/results_200610_101801	results/Canaries/learncurve/llb11/results_200610_101801/config-llb11-lc_first_submission.toml	data/Canaries/llb11/annotated_prep_200608_221003_linux_npz.csv	results/Canaries/learncurve/llb11/results_200610_101801/train_dur_360s/replicate_7/TweetyNet/checkpoints/max-val-acc-checkpoint.pt		0.005	2.0892754772527056	llb11	5	Canary
167	none	0.9801051940717708	15.386138613861386	0.6414712180052405	10.775524740609201	360	7	TweetyNet	results/Canaries/learncurve/llb11/results_200610_101801	results/Canaries/learncurve/llb11/results_200610_101801/config-llb11-lc_first_submission.toml	data/Canaries/llb11/annotated_prep_200608_221003_linux_npz.csv	results/Canaries/learncurve/llb11/results_200610_101801/train_dur_360s/replicate_7/TweetyNet/checkpoints/max-val-acc-checkpoint.pt		0.005	1.989480592822912	llb11	5	Canary
170	min_segment_dur_majority_vote	0.976141073091882	10.064356435643564	0.5630159718856285	7.32814491719096	480	1	TweetyNet	results/Canaries/learncurve/llb11/results_200610_101801	results/Canaries/learncurve/llb11/results_200610_101801/config-llb11-lc_first_submission.toml	data/Canaries/llb11/annotated_prep_200608_221003_linux_npz.csv	results/Canaries/learncurve/llb11/results_200610_101801/train_dur_480s/replicate_1/TweetyNet/checkpoints/max-val-acc-checkpoint.pt		0.005	2.385892690811786	llb11	7	Canary
171	none	0.976853124131094	21.47029702970297	0.5771816645656916	13.35177575555567	480	1	TweetyNet	results/Canaries/learncurve/llb11/results_200610_101801	results/Canaries/learncurve/llb11/results_200610_101801/config-llb11-lc_first_submission.toml	data/Canaries/llb11/annotated_prep_200608_221003_linux_npz.csv	results/Canaries/learncurve/llb11/results_200610_101801/train_dur_480s/replicate_1/TweetyNet/checkpoints/max-val-acc-checkpoint.pt		0.005	2.314687586890607	llb11	7	Canary
174	min_segment_dur_majority_vote	0.9742786269050032	10.430693069306932	0.5456153058969452	10.05518862304921	480	2	TweetyNet	results/Canaries/learncurve/llb11/results_200610_101801	results/Canaries/learncurve/llb11/results_200610_101801/config-llb11-lc_first_submission.toml	data/Canaries/llb11/annotated_prep_200608_221003_linux_npz.csv	results/Canaries/learncurve/llb11/results_200610_101801/train_dur_480s/replicate_2/TweetyNet/checkpoints/max-val-acc-checkpoint.pt		0.005	2.572137309499667	llb11	7	Canary
175	none	0.9743937819999744	22.02970297029703	0.5620464750462063	18.0704412177613	480	2	TweetyNet	results/Canaries/learncurve/llb11/results_200610_101801	results/Canaries/learncurve/llb11/results_200610_101801/config-llb11-lc_first_submission.toml	data/Canaries/llb11/annotated_prep_200608_221003_linux_npz.csv	results/Canaries/learncurve/llb11/results_200610_101801/train_dur_480s/replicate_2/TweetyNet/checkpoints/max-val-acc-checkpoint.pt		0.005	2.5606218000025494	llb11	7	Canary
178	min_segment_dur_majority_vote	0.9793844039414455	8.777227722772277	0.6080734904949145	6.6559974335456005	480	3	TweetyNet	results/Canaries/learncurve/llb11/results_200610_101801	results/Canaries/learncurve/llb11/results_200610_101801/config-llb11-lc_first_submission.toml	data/Canaries/llb11/annotated_prep_200608_221003_linux_npz.csv	results/Canaries/learncurve/llb11/results_200610_101801/train_dur_480s/replicate_3/TweetyNet/checkpoints/max-val-acc-checkpoint.pt		0.005	2.061559605855434	llb11	7	Canary
179	none	0.9803925884174828	15.816831683168315	0.6466239247923078	11.718633454643241	480	3	TweetyNet	results/Canaries/learncurve/llb11/results_200610_101801	results/Canaries/learncurve/llb11/results_200610_101801/config-llb11-lc_first_submission.toml	data/Canaries/llb11/annotated_prep_200608_221003_linux_npz.csv	results/Canaries/learncurve/llb11/results_200610_101801/train_dur_480s/replicate_3/TweetyNet/checkpoints/max-val-acc-checkpoint.pt		0.005	1.960741158251722	llb11	7	Canary
182	min_segment_dur_majority_vote	0.9772215599920524	9.51980198019802	0.5610203843863992	6.4887330026233	480	4	TweetyNet	results/Canaries/learncurve/llb11/results_200610_101801	results/Canaries/learncurve/llb11/results_200610_101801/config-llb11-lc_first_submission.toml	data/Canaries/llb11/annotated_prep_200608_221003_linux_npz.csv	results/Canaries/learncurve/llb11/results_200610_101801/train_dur_480s/replicate_4/TweetyNet/checkpoints/max-val-acc-checkpoint.pt		0.005	2.2778440007947487	llb11	7	Canary
183	none	0.978113794586996	19.064356435643564	0.5905648218163215	11.74805809515018	480	4	TweetyNet	results/Canaries/learncurve/llb11/results_200610_101801	results/Canaries/learncurve/llb11/results_200610_101801/config-llb11-lc_first_submission.toml	data/Canaries/llb11/annotated_prep_200608_221003_linux_npz.csv	results/Canaries/learncurve/llb11/results_200610_101801/train_dur_480s/replicate_4/TweetyNet/checkpoints/max-val-acc-checkpoint.pt		0.005	2.18862054130039	llb11	7	Canary
186	min_segment_dur_majority_vote	0.9793077420603292	7.5594059405940595	0.5998122762229031	5.4776890850112805	480	5	TweetyNet	results/Canaries/learncurve/llb11/results_200610_101801	results/Canaries/learncurve/llb11/results_200610_101801/config-llb11-lc_first_submission.toml	data/Canaries/llb11/annotated_prep_200608_221003_linux_npz.csv	results/Canaries/learncurve/llb11/results_200610_101801/train_dur_480s/replicate_5/TweetyNet/checkpoints/max-val-acc-checkpoint.pt		0.005	2.0692257939670777	llb11	7	Canary
187	none	0.9799786569062952	14.103960396039604	0.6249034819871891	9.266609366475	480	5	TweetyNet	results/Canaries/learncurve/llb11/results_200610_101801	results/Canaries/learncurve/llb11/results_200610_101801/config-llb11-lc_first_submission.toml	data/Canaries/llb11/annotated_prep_200608_221003_linux_npz.csv	results/Canaries/learncurve/llb11/results_200610_101801/train_dur_480s/replicate_5/TweetyNet/checkpoints/max-val-acc-checkpoint.pt		0.005	2.002134309370473	llb11	7	Canary
190	min_segment_dur_majority_vote	0.9768072559425256	10.594059405940596	0.5520354202450218	8.90685910131606	480	6	TweetyNet	results/Canaries/learncurve/llb11/results_200610_101801	results/Canaries/learncurve/llb11/results_200610_101801/config-llb11-lc_first_submission.toml	data/Canaries/llb11/annotated_prep_200608_221003_linux_npz.csv	results/Canaries/learncurve/llb11/results_200610_101801/train_dur_480s/replicate_6/TweetyNet/checkpoints/max-val-acc-checkpoint.pt		0.005	2.319274405747429	llb11	7	Canary
191	none	0.9773160355221144	23.168316831683168	0.5704411585998859	16.530181914884608	480	6	TweetyNet	results/Canaries/learncurve/llb11/results_200610_101801	results/Canaries/learncurve/llb11/results_200610_101801/config-llb11-lc_first_submission.toml	data/Canaries/llb11/annotated_prep_200608_221003_linux_npz.csv	results/Canaries/learncurve/llb11/results_200610_101801/train_dur_480s/replicate_6/TweetyNet/checkpoints/max-val-acc-checkpoint.pt		0.005	2.2683964477885565	llb11	7	Canary
194	min_segment_dur_majority_vote	0.9785914019876788	8.930693069306932	0.60838085636999	6.05344080454093	480	7	TweetyNet	results/Canaries/learncurve/llb11/results_200610_101801	results/Canaries/learncurve/llb11/results_200610_101801/config-llb11-lc_first_submission.toml	data/Canaries/llb11/annotated_prep_200608_221003_linux_npz.csv	results/Canaries/learncurve/llb11/results_200610_101801/train_dur_480s/replicate_7/TweetyNet/checkpoints/max-val-acc-checkpoint.pt		0.005	2.14085980123212	llb11	7	Canary
195	none	0.9793499371615428	18.331683168316832	0.6394119095918669	12.739371432395771	480	7	TweetyNet	results/Canaries/learncurve/llb11/results_200610_101801	results/Canaries/learncurve/llb11/results_200610_101801/config-llb11-lc_first_submission.toml	data/Canaries/llb11/annotated_prep_200608_221003_linux_npz.csv	results/Canaries/learncurve/llb11/results_200610_101801/train_dur_480s/replicate_7/TweetyNet/checkpoints/max-val-acc-checkpoint.pt		0.005	2.0650062838457277	llb11	7	Canary
198	min_segment_dur_majority_vote	0.9688582284187977	16.371287128712872	0.5014761984817886	12.12588405181166	300	1	TweetyNet	results/Canaries/learncurve/llb11/results_200610_101801	results/Canaries/learncurve/llb11/results_200610_101801/config-llb11-lc_first_submission.toml	data/Canaries/llb11/annotated_prep_200608_221003_linux_npz.csv	results/Canaries/learncurve/llb11/results_200610_101801/train_dur_300s/replicate_1/TweetyNet/checkpoints/max-val-acc-checkpoint.pt		0.005	3.114177158120235	llb11	4	Canary
199	none	0.9693894605704076	30.004950495049503	0.5204732391684596	20.55873267203983	300	1	TweetyNet	results/Canaries/learncurve/llb11/results_200610_101801	results/Canaries/learncurve/llb11/results_200610_101801/config-llb11-lc_first_submission.toml	data/Canaries/llb11/annotated_prep_200608_221003_linux_npz.csv	results/Canaries/learncurve/llb11/results_200610_101801/train_dur_300s/replicate_1/TweetyNet/checkpoints/max-val-acc-checkpoint.pt		0.005	3.0610539429592465	llb11	4	Canary
202	min_segment_dur_majority_vote	0.9760097136354844	11.455445544554456	0.5450562589706996	7.79522855941545	300	2	TweetyNet	results/Canaries/learncurve/llb11/results_200610_101801	results/Canaries/learncurve/llb11/results_200610_101801/config-llb11-lc_first_submission.toml	data/Canaries/llb11/annotated_prep_200608_221003_linux_npz.csv	results/Canaries/learncurve/llb11/results_200610_101801/train_dur_300s/replicate_2/TweetyNet/checkpoints/max-val-acc-checkpoint.pt		0.005	2.39902863645155	llb11	4	Canary
203	none	0.976584459928494	27.43564356435644	0.566538054684922	18.77689074415284	300	2	TweetyNet	results/Canaries/learncurve/llb11/results_200610_101801	results/Canaries/learncurve/llb11/results_200610_101801/config-llb11-lc_first_submission.toml	data/Canaries/llb11/annotated_prep_200608_221003_linux_npz.csv	results/Canaries/learncurve/llb11/results_200610_101801/train_dur_300s/replicate_2/TweetyNet/checkpoints/max-val-acc-checkpoint.pt		0.005	2.3415540071505925	llb11	4	Canary
206	min_segment_dur_majority_vote	0.9651034911528972	16.15841584158416	0.4707259390936785	16.61293915767535	300	3	TweetyNet	results/Canaries/learncurve/llb11/results_200610_101801	results/Canaries/learncurve/llb11/results_200610_101801/config-llb11-lc_first_submission.toml	data/Canaries/llb11/annotated_prep_200608_221003_linux_npz.csv	results/Canaries/learncurve/llb11/results_200610_101801/train_dur_300s/replicate_3/TweetyNet/checkpoints/max-val-acc-checkpoint.pt		0.005	3.4896508847102825	llb11	4	Canary
207	none	0.965078175780834	38.881188118811885	0.4697505195292802	35.820266584034414	300	3	TweetyNet	results/Canaries/learncurve/llb11/results_200610_101801	results/Canaries/learncurve/llb11/results_200610_101801/config-llb11-lc_first_submission.toml	data/Canaries/llb11/annotated_prep_200608_221003_linux_npz.csv	results/Canaries/learncurve/llb11/results_200610_101801/train_dur_300s/replicate_3/TweetyNet/checkpoints/max-val-acc-checkpoint.pt		0.005	3.492182421916612	llb11	4	Canary
210	min_segment_dur_majority_vote	0.975439628308096	13.272277227722771	0.5380855537940631	8.98970686068096	300	4	TweetyNet	results/Canaries/learncurve/llb11/results_200610_101801	results/Canaries/learncurve/llb11/results_200610_101801/config-llb11-lc_first_submission.toml	data/Canaries/llb11/annotated_prep_200608_221003_linux_npz.csv	results/Canaries/learncurve/llb11/results_200610_101801/train_dur_300s/replicate_4/TweetyNet/checkpoints/max-val-acc-checkpoint.pt		0.005	2.456037169190406	llb11	4	Canary
211	none	0.9755985637821128	27.044554455445542	0.544799686741102	16.21706540204389	300	4	TweetyNet	results/Canaries/learncurve/llb11/results_200610_101801	results/Canaries/learncurve/llb11/results_200610_101801/config-llb11-lc_first_submission.toml	data/Canaries/llb11/annotated_prep_200608_221003_linux_npz.csv	results/Canaries/learncurve/llb11/results_200610_101801/train_dur_300s/replicate_4/TweetyNet/checkpoints/max-val-acc-checkpoint.pt		0.005	2.440143621788715	llb11	4	Canary
214	min_segment_dur_majority_vote	0.9753404241186676	9.0990099009901	0.5818409118636952	6.70916095124854	300	5	TweetyNet	results/Canaries/learncurve/llb11/results_200610_101801	results/Canaries/learncurve/llb11/results_200610_101801/config-llb11-lc_first_submission.toml	data/Canaries/llb11/annotated_prep_200608_221003_linux_npz.csv	results/Canaries/learncurve/llb11/results_200610_101801/train_dur_300s/replicate_5/TweetyNet/checkpoints/max-val-acc-checkpoint.pt		0.005	2.4659575881332496	llb11	4	Canary
215	none	0.975760633301573	21.03960396039604	0.5939387683376374	13.45950014902606	300	5	TweetyNet	results/Canaries/learncurve/llb11/results_200610_101801	results/Canaries/learncurve/llb11/results_200610_101801/config-llb11-lc_first_submission.toml	data/Canaries/llb11/annotated_prep_200608_221003_linux_npz.csv	results/Canaries/learncurve/llb11/results_200610_101801/train_dur_300s/replicate_5/TweetyNet/checkpoints/max-val-acc-checkpoint.pt		0.005	2.4239366698426967	llb11	4	Canary
218	min_segment_dur_majority_vote	0.9754239715562748	11.742574257425742	0.5528059307194823	7.574415375722319	300	6	TweetyNet	results/Canaries/learncurve/llb11/results_200610_101801	results/Canaries/learncurve/llb11/results_200610_101801/config-llb11-lc_first_submission.toml	data/Canaries/llb11/annotated_prep_200608_221003_linux_npz.csv	results/Canaries/learncurve/llb11/results_200610_101801/train_dur_300s/replicate_6/TweetyNet/checkpoints/max-val-acc-checkpoint.pt		0.005	2.4576028443725195	llb11	4	Canary
219	none	0.9761292422789998	23.38118811881188	0.5793835980100932	14.21009358299161	300	6	TweetyNet	results/Canaries/learncurve/llb11/results_200610_101801	results/Canaries/learncurve/llb11/results_200610_101801/config-llb11-lc_first_submission.toml	data/Canaries/llb11/annotated_prep_200608_221003_linux_npz.csv	results/Canaries/learncurve/llb11/results_200610_101801/train_dur_300s/replicate_6/TweetyNet/checkpoints/max-val-acc-checkpoint.pt		0.005	2.3870757721000224	llb11	4	Canary
222	min_segment_dur_majority_vote	0.9772377791970752	9.806930693069306	0.566185154062061	6.667454159332619	300	7	TweetyNet	results/Canaries/learncurve/llb11/results_200610_101801	results/Canaries/learncurve/llb11/results_200610_101801/config-llb11-lc_first_submission.toml	data/Canaries/llb11/annotated_prep_200608_221003_linux_npz.csv	results/Canaries/learncurve/llb11/results_200610_101801/train_dur_300s/replicate_7/TweetyNet/checkpoints/max-val-acc-checkpoint.pt		0.005	2.2762220802924893	llb11	4	Canary
223	none	0.9769331014576412	26.123762376237625	0.5698906610124341	15.45878093299825	300	7	TweetyNet	results/Canaries/learncurve/llb11/results_200610_101801	results/Canaries/learncurve/llb11/results_200610_101801/config-llb11-lc_first_submission.toml	data/Canaries/llb11/annotated_prep_200608_221003_linux_npz.csv	results/Canaries/learncurve/llb11/results_200610_101801/train_dur_300s/replicate_7/TweetyNet/checkpoints/max-val-acc-checkpoint.pt		0.005	2.306689854235888	llb11	4	Canary
226	min_segment_dur_majority_vote	0.9784435887776254	10.316831683168315	0.5866562570701569	9.96220639003718	660	1	TweetyNet	results/Canaries/learncurve/llb11/results_200610_101801	results/Canaries/learncurve/llb11/results_200610_101801/config-llb11-lc_first_submission.toml	data/Canaries/llb11/annotated_prep_200608_221003_linux_npz.csv	results/Canaries/learncurve/llb11/results_200610_101801/train_dur_660s/replicate_1/TweetyNet/checkpoints/max-val-acc-checkpoint.pt		0.005	2.1556411222374616	llb11	10	Canary
227	none	0.9791028840977076	17.65841584158416	0.6065092535438965	14.73672472592068	660	1	TweetyNet	results/Canaries/learncurve/llb11/results_200610_101801	results/Canaries/learncurve/llb11/results_200610_101801/config-llb11-lc_first_submission.toml	data/Canaries/llb11/annotated_prep_200608_221003_linux_npz.csv	results/Canaries/learncurve/llb11/results_200610_101801/train_dur_660s/replicate_1/TweetyNet/checkpoints/max-val-acc-checkpoint.pt		0.005	2.0897115902292374	llb11	10	Canary
230	min_segment_dur_majority_vote	0.9807856853135244	6.579207920792079	0.6315728780912305	4.59061024079521	660	2	TweetyNet	results/Canaries/learncurve/llb11/results_200610_101801	results/Canaries/learncurve/llb11/results_200610_101801/config-llb11-lc_first_submission.toml	data/Canaries/llb11/annotated_prep_200608_221003_linux_npz.csv	results/Canaries/learncurve/llb11/results_200610_101801/train_dur_660s/replicate_2/TweetyNet/checkpoints/max-val-acc-checkpoint.pt		0.005	1.9214314686475609	llb11	10	Canary
231	none	0.981325278133737	14.425742574257423	0.6630971894457504	8.58607161505921	660	2	TweetyNet	results/Canaries/learncurve/llb11/results_200610_101801	results/Canaries/learncurve/llb11/results_200610_101801/config-llb11-lc_first_submission.toml	data/Canaries/llb11/annotated_prep_200608_221003_linux_npz.csv	results/Canaries/learncurve/llb11/results_200610_101801/train_dur_660s/replicate_2/TweetyNet/checkpoints/max-val-acc-checkpoint.pt		0.005	1.8674721866262955	llb11	10	Canary
234	min_segment_dur_majority_vote	0.977184451024352	9.826732673267326	0.5624079604571705	6.66366198172538	660	3	TweetyNet	results/Canaries/learncurve/llb11/results_200610_101801	results/Canaries/learncurve/llb11/results_200610_101801/config-llb11-lc_first_submission.toml	data/Canaries/llb11/annotated_prep_200608_221003_linux_npz.csv	results/Canaries/learncurve/llb11/results_200610_101801/train_dur_660s/replicate_3/TweetyNet/checkpoints/max-val-acc-checkpoint.pt		0.005	2.281554897564797	llb11	10	Canary
235	none	0.977500548050514	21.024752475247524	0.5794162555767315	13.43142693732996	660	3	TweetyNet	results/Canaries/learncurve/llb11/results_200610_101801	results/Canaries/learncurve/llb11/results_200610_101801/config-llb11-lc_first_submission.toml	data/Canaries/llb11/annotated_prep_200608_221003_linux_npz.csv	results/Canaries/learncurve/llb11/results_200610_101801/train_dur_660s/replicate_3/TweetyNet/checkpoints/max-val-acc-checkpoint.pt		0.005	2.2499451949486104	llb11	10	Canary
238	min_segment_dur_majority_vote	0.9816542861836748	6.554455445544554	0.6330279576323188	4.94298227190095	660	4	TweetyNet	results/Canaries/learncurve/llb11/results_200610_101801	results/Canaries/learncurve/llb11/results_200610_101801/config-llb11-lc_first_submission.toml	data/Canaries/llb11/annotated_prep_200608_221003_linux_npz.csv	results/Canaries/learncurve/llb11/results_200610_101801/train_dur_660s/replicate_4/TweetyNet/checkpoints/max-val-acc-checkpoint.pt		0.005	1.8345713816325329	llb11	10	Canary
239	none	0.982566756981257	12.01980198019802	0.6704803758330843	8.28751177794211	660	4	TweetyNet	results/Canaries/learncurve/llb11/results_200610_101801	results/Canaries/learncurve/llb11/results_200610_101801/config-llb11-lc_first_submission.toml	data/Canaries/llb11/annotated_prep_200608_221003_linux_npz.csv	results/Canaries/learncurve/llb11/results_200610_101801/train_dur_660s/replicate_4/TweetyNet/checkpoints/max-val-acc-checkpoint.pt		0.005	1.743324301874305	llb11	10	Canary
242	min_segment_dur_majority_vote	0.9803511169252108	6.8861386138613865	0.6289244533758216	4.36023261227053	660	5	TweetyNet	results/Canaries/learncurve/llb11/results_200610_101801	results/Canaries/learncurve/llb11/results_200610_101801/config-llb11-lc_first_submission.toml	data/Canaries/llb11/annotated_prep_200608_221003_linux_npz.csv	results/Canaries/learncurve/llb11/results_200610_101801/train_dur_660s/replicate_5/TweetyNet/checkpoints/max-val-acc-checkpoint.pt		0.005	1.964888307478907	llb11	10	Canary
243	none	0.9811682669447872	15.970297029702971	0.6524076083341025	8.950298125335241	660	5	TweetyNet	results/Canaries/learncurve/llb11/results_200610_101801	results/Canaries/learncurve/llb11/results_200610_101801/config-llb11-lc_first_submission.toml	data/Canaries/llb11/annotated_prep_200608_221003_linux_npz.csv	results/Canaries/learncurve/llb11/results_200610_101801/train_dur_660s/replicate_5/TweetyNet/checkpoints/max-val-acc-checkpoint.pt		0.005	1.88317330552128	llb11	10	Canary
246	min_segment_dur_majority_vote	0.9770349612695112	9.48019801980198	0.5875893791319928	7.928995767714101	660	6	TweetyNet	results/Canaries/learncurve/llb11/results_200610_101801	results/Canaries/learncurve/llb11/results_200610_101801/config-llb11-lc_first_submission.toml	data/Canaries/llb11/annotated_prep_200608_221003_linux_npz.csv	results/Canaries/learncurve/llb11/results_200610_101801/train_dur_660s/replicate_6/TweetyNet/checkpoints/max-val-acc-checkpoint.pt		0.005	2.296503873048883	llb11	10	Canary
247	none	0.9778123083303056	18.821782178217823	0.6141387616868347	13.27082206200852	660	6	TweetyNet	results/Canaries/learncurve/llb11/results_200610_101801	results/Canaries/learncurve/llb11/results_200610_101801/config-llb11-lc_first_submission.toml	data/Canaries/llb11/annotated_prep_200608_221003_linux_npz.csv	results/Canaries/learncurve/llb11/results_200610_101801/train_dur_660s/replicate_6/TweetyNet/checkpoints/max-val-acc-checkpoint.pt		0.005	2.218769166969448	llb11	10	Canary
250	min_segment_dur_majority_vote	0.9803862265801844	7.430693069306931	0.6045071116819484	5.53082309636639	660	7	TweetyNet	results/Canaries/learncurve/llb11/results_200610_101801	results/Canaries/learncurve/llb11/results_200610_101801/config-llb11-lc_first_submission.toml	data/Canaries/llb11/annotated_prep_200608_221003_linux_npz.csv	results/Canaries/learncurve/llb11/results_200610_101801/train_dur_660s/replicate_7/TweetyNet/checkpoints/max-val-acc-checkpoint.pt		0.005	1.961377341981552	llb11	10	Canary
251	none	0.9810468692363336	15.054455445544557	0.6300320494273752	10.56655969814398	660	7	TweetyNet	results/Canaries/learncurve/llb11/results_200610_101801	results/Canaries/learncurve/llb11/results_200610_101801/config-llb11-lc_first_submission.toml	data/Canaries/llb11/annotated_prep_200608_221003_linux_npz.csv	results/Canaries/learncurve/llb11/results_200610_101801/train_dur_660s/replicate_7/TweetyNet/checkpoints/max-val-acc-checkpoint.pt		0.005	1.8953130763666337	llb11	10	Canary
254	min_segment_dur_majority_vote	0.969856771429676	17.286324786324787	0.5704425650624637	5.88478589638216	600	1	TweetyNet	results/Canaries/learncurve/llb16/results_200613_145015	results/Canaries/learncurve/llb16/results_200613_145015/config-llb16-lc_first_submission.toml	data/Canaries/llb16/annotated_prep_200613_135259_linux2_npz.csv	results/Canaries/learncurve/llb16/results_200613_145015/train_dur_600s/replicate_1/TweetyNet/checkpoints/max-val-acc-checkpoint.pt		0.005	3.014322857032392	llb16	9	Canary
255	none	0.9697160577227806	28.444444444444443	0.5646245500524699	9.78659165870428	600	1	TweetyNet	results/Canaries/learncurve/llb16/results_200613_145015	results/Canaries/learncurve/llb16/results_200613_145015/config-llb16-lc_first_submission.toml	data/Canaries/llb16/annotated_prep_200613_135259_linux2_npz.csv	results/Canaries/learncurve/llb16/results_200613_145015/train_dur_600s/replicate_1/TweetyNet/checkpoints/max-val-acc-checkpoint.pt		0.005	3.0283942277219422	llb16	9	Canary
258	min_segment_dur_majority_vote	0.9698100607972155	15.431623931623932	0.5721192968262482	5.0132031943433795	600	2	TweetyNet	results/Canaries/learncurve/llb16/results_200613_145015	results/Canaries/learncurve/llb16/results_200613_145015/config-llb16-lc_first_submission.toml	data/Canaries/llb16/annotated_prep_200613_135259_linux2_npz.csv	results/Canaries/learncurve/llb16/results_200613_145015/train_dur_600s/replicate_2/TweetyNet/checkpoints/max-val-acc-checkpoint.pt		0.005	3.0189939202784344	llb16	9	Canary
259	none	0.9695574901545968	31.99572649572649	0.5629816812545185	10.41798873625907	600	2	TweetyNet	results/Canaries/learncurve/llb16/results_200613_145015	results/Canaries/learncurve/llb16/results_200613_145015/config-llb16-lc_first_submission.toml	data/Canaries/llb16/annotated_prep_200613_135259_linux2_npz.csv	results/Canaries/learncurve/llb16/results_200613_145015/train_dur_600s/replicate_2/TweetyNet/checkpoints/max-val-acc-checkpoint.pt		0.005	3.04425098454032	llb16	9	Canary
262	min_segment_dur_majority_vote	0.957083068440725	23.85042735042735	0.5458521034578491	7.43208625536904	600	3	TweetyNet	results/Canaries/learncurve/llb16/results_200613_145015	results/Canaries/learncurve/llb16/results_200613_145015/config-llb16-lc_first_submission.toml	data/Canaries/llb16/annotated_prep_200613_135259_linux2_npz.csv	results/Canaries/learncurve/llb16/results_200613_145015/train_dur_600s/replicate_3/TweetyNet/checkpoints/max-val-acc-checkpoint.pt		0.005	4.291693155927501	llb16	9	Canary
263	none	0.9572176365489524	38.94444444444444	0.5377904732011805	12.220466395469309	600	3	TweetyNet	results/Canaries/learncurve/llb16/results_200613_145015	results/Canaries/learncurve/llb16/results_200613_145015/config-llb16-lc_first_submission.toml	data/Canaries/llb16/annotated_prep_200613_135259_linux2_npz.csv	results/Canaries/learncurve/llb16/results_200613_145015/train_dur_600s/replicate_3/TweetyNet/checkpoints/max-val-acc-checkpoint.pt		0.005	4.278236345104769	llb16	9	Canary
266	min_segment_dur_majority_vote	0.969546736937836	14.162393162393162	0.5861669978923935	4.75911976885431	600	4	TweetyNet	results/Canaries/learncurve/llb16/results_200613_145015	results/Canaries/learncurve/llb16/results_200613_145015/config-llb16-lc_first_submission.toml	data/Canaries/llb16/annotated_prep_200613_135259_linux2_npz.csv	results/Canaries/learncurve/llb16/results_200613_145015/train_dur_600s/replicate_4/TweetyNet/checkpoints/max-val-acc-checkpoint.pt		0.005	3.0453263062164115	llb16	9	Canary
267	none	0.9687972111251562	29.38034188034188	0.5716118375858835	10.07555869245457	600	4	TweetyNet	results/Canaries/learncurve/llb16/results_200613_145015	results/Canaries/learncurve/llb16/results_200613_145015/config-llb16-lc_first_submission.toml	data/Canaries/llb16/annotated_prep_200613_135259_linux2_npz.csv	results/Canaries/learncurve/llb16/results_200613_145015/train_dur_600s/replicate_4/TweetyNet/checkpoints/max-val-acc-checkpoint.pt		0.005	3.1202788874843845	llb16	9	Canary
270	min_segment_dur_majority_vote	0.9725626529705632	12.833333333333334	0.5943386624155468	4.38308987841526	600	5	TweetyNet	results/Canaries/learncurve/llb16/results_200613_145015	results/Canaries/learncurve/llb16/results_200613_145015/config-llb16-lc_first_submission.toml	data/Canaries/llb16/annotated_prep_200613_135259_linux2_npz.csv	results/Canaries/learncurve/llb16/results_200613_145015/train_dur_600s/replicate_5/TweetyNet/checkpoints/max-val-acc-checkpoint.pt		0.005	2.74373470294369	llb16	9	Canary
271	none	0.9725970390983222	21.70940170940171	0.5929181821265618	7.870934560123299	600	5	TweetyNet	results/Canaries/learncurve/llb16/results_200613_145015	results/Canaries/learncurve/llb16/results_200613_145015/config-llb16-lc_first_submission.toml	data/Canaries/llb16/annotated_prep_200613_135259_linux2_npz.csv	results/Canaries/learncurve/llb16/results_200613_145015/train_dur_600s/replicate_5/TweetyNet/checkpoints/max-val-acc-checkpoint.pt		0.005	2.740296090167782	llb16	9	Canary
274	min_segment_dur_majority_vote	0.968769067446274	17.542735042735043	0.5573075961840225	5.91700169892594	600	6	TweetyNet	results/Canaries/learncurve/llb16/results_200613_145015	results/Canaries/learncurve/llb16/results_200613_145015/config-llb16-lc_first_submission.toml	data/Canaries/llb16/annotated_prep_200613_135259_linux2_npz.csv	results/Canaries/learncurve/llb16/results_200613_145015/train_dur_600s/replicate_6/TweetyNet/checkpoints/max-val-acc-checkpoint.pt		0.005	3.1230932553725888	llb16	9	Canary
275	none	0.9687253352247772	29.45726495726496	0.553134090197327	10.22679177252704	600	6	TweetyNet	results/Canaries/learncurve/llb16/results_200613_145015	results/Canaries/learncurve/llb16/results_200613_145015/config-llb16-lc_first_submission.toml	data/Canaries/llb16/annotated_prep_200613_135259_linux2_npz.csv	results/Canaries/learncurve/llb16/results_200613_145015/train_dur_600s/replicate_6/TweetyNet/checkpoints/max-val-acc-checkpoint.pt		0.005	3.1274664775222782	llb16	9	Canary
278	min_segment_dur_majority_vote	0.969698883163298	14.350427350427353	0.6001254794968839	4.90561692880351	600	7	TweetyNet	results/Canaries/learncurve/llb16/results_200613_145015	results/Canaries/learncurve/llb16/results_200613_145015/config-llb16-lc_first_submission.toml	data/Canaries/llb16/annotated_prep_200613_135259_linux2_npz.csv	results/Canaries/learncurve/llb16/results_200613_145015/train_dur_600s/replicate_7/TweetyNet/checkpoints/max-val-acc-checkpoint.pt		0.005	3.030111683670189	llb16	9	Canary
279	none	0.9690892262010294	28.521367521367523	0.5823433155548429	10.42329368647983	600	7	TweetyNet	results/Canaries/learncurve/llb16/results_200613_145015	results/Canaries/learncurve/llb16/results_200613_145015/config-llb16-lc_first_submission.toml	data/Canaries/llb16/annotated_prep_200613_135259_linux2_npz.csv	results/Canaries/learncurve/llb16/results_200613_145015/train_dur_600s/replicate_7/TweetyNet/checkpoints/max-val-acc-checkpoint.pt		0.005	3.091077379897056	llb16	9	Canary
282	min_segment_dur_majority_vote	0.9675584269875328	18.213675213675213	0.5375541843985899	6.26211059426986	420	1	TweetyNet	results/Canaries/learncurve/llb16/results_200613_145015	results/Canaries/learncurve/llb16/results_200613_145015/config-llb16-lc_first_submission.toml	data/Canaries/llb16/annotated_prep_200613_135259_linux2_npz.csv	results/Canaries/learncurve/llb16/results_200613_145015/train_dur_420s/replicate_1/TweetyNet/checkpoints/max-val-acc-checkpoint.pt		0.005	3.2441573012467084	llb16	6	Canary
283	none	0.9673876378718052	34.5	0.5319987193867796	11.8300100000143	420	1	TweetyNet	results/Canaries/learncurve/llb16/results_200613_145015	results/Canaries/learncurve/llb16/results_200613_145015/config-llb16-lc_first_submission.toml	data/Canaries/llb16/annotated_prep_200613_135259_linux2_npz.csv	results/Canaries/learncurve/llb16/results_200613_145015/train_dur_420s/replicate_1/TweetyNet/checkpoints/max-val-acc-checkpoint.pt		0.005	3.261236212819474	llb16	6	Canary
286	min_segment_dur_majority_vote	0.9543524360527076	31.46153846153846	0.4454826034575697	10.59631311561941	420	2	TweetyNet	results/Canaries/learncurve/llb16/results_200613_145015	results/Canaries/learncurve/llb16/results_200613_145015/config-llb16-lc_first_submission.toml	data/Canaries/llb16/annotated_prep_200613_135259_linux2_npz.csv	results/Canaries/learncurve/llb16/results_200613_145015/train_dur_420s/replicate_2/TweetyNet/checkpoints/max-val-acc-checkpoint.pt		0.005	4.56475639472923	llb16	6	Canary
287	none	0.9533587112787828	51.21794871794872	0.4296565149551037	17.86923201572407	420	2	TweetyNet	results/Canaries/learncurve/llb16/results_200613_145015	results/Canaries/learncurve/llb16/results_200613_145015/config-llb16-lc_first_submission.toml	data/Canaries/llb16/annotated_prep_200613_135259_linux2_npz.csv	results/Canaries/learncurve/llb16/results_200613_145015/train_dur_420s/replicate_2/TweetyNet/checkpoints/max-val-acc-checkpoint.pt		0.005	4.664128872121731	llb16	6	Canary
290	min_segment_dur_majority_vote	0.9685519400221972	16.645299145299145	0.5085105358901656	5.87017236642646	420	3	TweetyNet	results/Canaries/learncurve/llb16/results_200613_145015	results/Canaries/learncurve/llb16/results_200613_145015/config-llb16-lc_first_submission.toml	data/Canaries/llb16/annotated_prep_200613_135259_linux2_npz.csv	results/Canaries/learncurve/llb16/results_200613_145015/train_dur_420s/replicate_3/TweetyNet/checkpoints/max-val-acc-checkpoint.pt		0.005	3.1448059977802867	llb16	6	Canary
291	none	0.9681013522168312	35.1965811965812	0.5019818030597407	12.8496914530889	420	3	TweetyNet	results/Canaries/learncurve/llb16/results_200613_145015	results/Canaries/learncurve/llb16/results_200613_145015/config-llb16-lc_first_submission.toml	data/Canaries/llb16/annotated_prep_200613_135259_linux2_npz.csv	results/Canaries/learncurve/llb16/results_200613_145015/train_dur_420s/replicate_3/TweetyNet/checkpoints/max-val-acc-checkpoint.pt		0.005	3.1898647783168865	llb16	6	Canary
294	min_segment_dur_majority_vote	0.9694256903913272	15.47008547008547	0.5857295734612515	5.29145390208568	420	4	TweetyNet	results/Canaries/learncurve/llb16/results_200613_145015	results/Canaries/learncurve/llb16/results_200613_145015/config-llb16-lc_first_submission.toml	data/Canaries/llb16/annotated_prep_200613_135259_linux2_npz.csv	results/Canaries/learncurve/llb16/results_200613_145015/train_dur_420s/replicate_4/TweetyNet/checkpoints/max-val-acc-checkpoint.pt		0.005	3.057430960867291	llb16	6	Canary
295	none	0.9692969337648986	27.76068376068376	0.5832701520953011	9.8927049319914	420	4	TweetyNet	results/Canaries/learncurve/llb16/results_200613_145015	results/Canaries/learncurve/llb16/results_200613_145015/config-llb16-lc_first_submission.toml	data/Canaries/llb16/annotated_prep_200613_135259_linux2_npz.csv	results/Canaries/learncurve/llb16/results_200613_145015/train_dur_420s/replicate_4/TweetyNet/checkpoints/max-val-acc-checkpoint.pt		0.005	3.070306623510144	llb16	6	Canary
298	min_segment_dur_majority_vote	0.9597260119291682	21.542735042735043	0.5474602219352971	6.946851358648599	420	5	TweetyNet	results/Canaries/learncurve/llb16/results_200613_145015	results/Canaries/learncurve/llb16/results_200613_145015/config-llb16-lc_first_submission.toml	data/Canaries/llb16/annotated_prep_200613_135259_linux2_npz.csv	results/Canaries/learncurve/llb16/results_200613_145015/train_dur_420s/replicate_5/TweetyNet/checkpoints/max-val-acc-checkpoint.pt		0.005	4.027398807083182	llb16	6	Canary
299	none	0.959498507804222	45.876068376068375	0.5431056631438698	14.343137878070088	420	5	TweetyNet	results/Canaries/learncurve/llb16/results_200613_145015	results/Canaries/learncurve/llb16/results_200613_145015/config-llb16-lc_first_submission.toml	data/Canaries/llb16/annotated_prep_200613_135259_linux2_npz.csv	results/Canaries/learncurve/llb16/results_200613_145015/train_dur_420s/replicate_5/TweetyNet/checkpoints/max-val-acc-checkpoint.pt		0.005	4.050149219577815	llb16	6	Canary
302	min_segment_dur_majority_vote	0.9687523460606788	16.82051282051282	0.5896740722562106	5.47704351223871	420	6	TweetyNet	results/Canaries/learncurve/llb16/results_200613_145015	results/Canaries/learncurve/llb16/results_200613_145015/config-llb16-lc_first_submission.toml	data/Canaries/llb16/annotated_prep_200613_135259_linux2_npz.csv	results/Canaries/learncurve/llb16/results_200613_145015/train_dur_420s/replicate_6/TweetyNet/checkpoints/max-val-acc-checkpoint.pt		0.005	3.124765393932128	llb16	6	Canary
303	none	0.9682167511278718	30.35897435897436	0.5733657501829392	10.15288341909485	420	6	TweetyNet	results/Canaries/learncurve/llb16/results_200613_145015	results/Canaries/learncurve/llb16/results_200613_145015/config-llb16-lc_first_submission.toml	data/Canaries/llb16/annotated_prep_200613_135259_linux2_npz.csv	results/Canaries/learncurve/llb16/results_200613_145015/train_dur_420s/replicate_6/TweetyNet/checkpoints/max-val-acc-checkpoint.pt		0.005	3.1783248872128245	llb16	6	Canary
306	min_segment_dur_majority_vote	0.965658787562442	19.021367521367523	0.536986695448823	6.44156804959764	420	7	TweetyNet	results/Canaries/learncurve/llb16/results_200613_145015	results/Canaries/learncurve/llb16/results_200613_145015/config-llb16-lc_first_submission.toml	data/Canaries/llb16/annotated_prep_200613_135259_linux2_npz.csv	results/Canaries/learncurve/llb16/results_200613_145015/train_dur_420s/replicate_7/TweetyNet/checkpoints/max-val-acc-checkpoint.pt		0.005	3.4341212437557944	llb16	6	Canary
307	none	0.9648202748364634	34.282051282051285	0.5235920127937421	11.71238013046677	420	7	TweetyNet	results/Canaries/learncurve/llb16/results_200613_145015	results/Canaries/learncurve/llb16/results_200613_145015/config-llb16-lc_first_submission.toml	data/Canaries/llb16/annotated_prep_200613_135259_linux2_npz.csv	results/Canaries/learncurve/llb16/results_200613_145015/train_dur_420s/replicate_7/TweetyNet/checkpoints/max-val-acc-checkpoint.pt		0.005	3.5179725163536624	llb16	6	Canary
310	min_segment_dur_majority_vote	0.9531121614337454	26.64957264957265	0.513062757279307	8.85031994394558	240	1	TweetyNet	results/Canaries/learncurve/llb16/results_200613_145015	results/Canaries/learncurve/llb16/results_200613_145015/config-llb16-lc_first_submission.toml	data/Canaries/llb16/annotated_prep_200613_135259_linux2_npz.csv	results/Canaries/learncurve/llb16/results_200613_145015/train_dur_240s/replicate_1/TweetyNet/checkpoints/max-val-acc-checkpoint.pt		0.005	4.688783856625456	llb16	3	Canary
311	none	0.9525343971681836	52.94871794871795	0.5015316357872379	17.53844654923307	240	1	TweetyNet	results/Canaries/learncurve/llb16/results_200613_145015	results/Canaries/learncurve/llb16/results_200613_145015/config-llb16-lc_first_submission.toml	data/Canaries/llb16/annotated_prep_200613_135259_linux2_npz.csv	results/Canaries/learncurve/llb16/results_200613_145015/train_dur_240s/replicate_1/TweetyNet/checkpoints/max-val-acc-checkpoint.pt		0.005	4.746560283181633	llb16	3	Canary
314	min_segment_dur_majority_vote	0.9647646206912716	20.188034188034187	0.5395514933639975	6.576651762023269	240	2	TweetyNet	results/Canaries/learncurve/llb16/results_200613_145015	results/Canaries/learncurve/llb16/results_200613_145015/config-llb16-lc_first_submission.toml	data/Canaries/llb16/annotated_prep_200613_135259_linux2_npz.csv	results/Canaries/learncurve/llb16/results_200613_145015/train_dur_240s/replicate_2/TweetyNet/checkpoints/max-val-acc-checkpoint.pt		0.005	3.523537930872833	llb16	3	Canary
315	none	0.964415960785578	36.5982905982906	0.5307892974933739	12.466348564445449	240	2	TweetyNet	results/Canaries/learncurve/llb16/results_200613_145015	results/Canaries/learncurve/llb16/results_200613_145015/config-llb16-lc_first_submission.toml	data/Canaries/llb16/annotated_prep_200613_135259_linux2_npz.csv	results/Canaries/learncurve/llb16/results_200613_145015/train_dur_240s/replicate_2/TweetyNet/checkpoints/max-val-acc-checkpoint.pt		0.005	3.558403921442188	llb16	3	Canary
318	min_segment_dur_majority_vote	0.9631648851884396	19.4017094017094	0.563606247186247	6.36111562202024	240	3	TweetyNet	results/Canaries/learncurve/llb16/results_200613_145015	results/Canaries/learncurve/llb16/results_200613_145015/config-llb16-lc_first_submission.toml	data/Canaries/llb16/annotated_prep_200613_135259_linux2_npz.csv	results/Canaries/learncurve/llb16/results_200613_145015/train_dur_240s/replicate_3/TweetyNet/checkpoints/max-val-acc-checkpoint.pt		0.005	3.683511481156032	llb16	3	Canary
319	none	0.9627066542420184	35.65384615384615	0.5557867961586671	12.21897168445601	240	3	TweetyNet	results/Canaries/learncurve/llb16/results_200613_145015	results/Canaries/learncurve/llb16/results_200613_145015/config-llb16-lc_first_submission.toml	data/Canaries/llb16/annotated_prep_200613_135259_linux2_npz.csv	results/Canaries/learncurve/llb16/results_200613_145015/train_dur_240s/replicate_3/TweetyNet/checkpoints/max-val-acc-checkpoint.pt		0.005	3.72933457579816	llb16	3	Canary
322	min_segment_dur_majority_vote	0.9619318951490782	20.615384615384617	0.4865680537542472	7.35327006827754	240	4	TweetyNet	results/Canaries/learncurve/llb16/results_200613_145015	results/Canaries/learncurve/llb16/results_200613_145015/config-llb16-lc_first_submission.toml	data/Canaries/llb16/annotated_prep_200613_135259_linux2_npz.csv	results/Canaries/learncurve/llb16/results_200613_145015/train_dur_240s/replicate_4/TweetyNet/checkpoints/max-val-acc-checkpoint.pt		0.005	3.8068104850921833	llb16	3	Canary
323	none	0.9608035322093555	42.31623931623932	0.4672634178125239	15.757877211908768	240	4	TweetyNet	results/Canaries/learncurve/llb16/results_200613_145015	results/Canaries/learncurve/llb16/results_200613_145015/config-llb16-lc_first_submission.toml	data/Canaries/llb16/annotated_prep_200613_135259_linux2_npz.csv	results/Canaries/learncurve/llb16/results_200613_145015/train_dur_240s/replicate_4/TweetyNet/checkpoints/max-val-acc-checkpoint.pt		0.005	3.919646779064445	llb16	3	Canary
326	min_segment_dur_majority_vote	0.9658115308954895	16.811965811965813	0.501478375879731	6.05680136307364	240	5	TweetyNet	results/Canaries/learncurve/llb16/results_200613_145015	results/Canaries/learncurve/llb16/results_200613_145015/config-llb16-lc_first_submission.toml	data/Canaries/llb16/annotated_prep_200613_135259_linux2_npz.csv	results/Canaries/learncurve/llb16/results_200613_145015/train_dur_240s/replicate_5/TweetyNet/checkpoints/max-val-acc-checkpoint.pt		0.005	3.418846910451045	llb16	3	Canary
327	none	0.9658096915617898	27.935897435897434	0.4959424215188714	10.09533666540044	240	5	TweetyNet	results/Canaries/learncurve/llb16/results_200613_145015	results/Canaries/learncurve/llb16/results_200613_145015/config-llb16-lc_first_submission.toml	data/Canaries/llb16/annotated_prep_200613_135259_linux2_npz.csv	results/Canaries/learncurve/llb16/results_200613_145015/train_dur_240s/replicate_5/TweetyNet/checkpoints/max-val-acc-checkpoint.pt		0.005	3.419030843821025	llb16	3	Canary
330	min_segment_dur_majority_vote	0.965569110417572	18.705128205128204	0.5239207615322851	6.5102890050673405	240	6	TweetyNet	results/Canaries/learncurve/llb16/results_200613_145015	results/Canaries/learncurve/llb16/results_200613_145015/config-llb16-lc_first_submission.toml	data/Canaries/llb16/annotated_prep_200613_135259_linux2_npz.csv	results/Canaries/learncurve/llb16/results_200613_145015/train_dur_240s/replicate_6/TweetyNet/checkpoints/max-val-acc-checkpoint.pt		0.005	3.443088958242801	llb16	3	Canary
331	none	0.9650022330146156	34.52991452991453	0.5109899890891656	12.48491594416071	240	6	TweetyNet	results/Canaries/learncurve/llb16/results_200613_145015	results/Canaries/learncurve/llb16/results_200613_145015/config-llb16-lc_first_submission.toml	data/Canaries/llb16/annotated_prep_200613_135259_linux2_npz.csv	results/Canaries/learncurve/llb16/results_200613_145015/train_dur_240s/replicate_6/TweetyNet/checkpoints/max-val-acc-checkpoint.pt		0.005	3.499776698538437	llb16	3	Canary
334	min_segment_dur_majority_vote	0.9664391370762132	18.54700854700855	0.5279599824609674	6.396533205832309	240	7	TweetyNet	results/Canaries/learncurve/llb16/results_200613_145015	results/Canaries/learncurve/llb16/results_200613_145015/config-llb16-lc_first_submission.toml	data/Canaries/llb16/annotated_prep_200613_135259_linux2_npz.csv	results/Canaries/learncurve/llb16/results_200613_145015/train_dur_240s/replicate_7/TweetyNet/checkpoints/max-val-acc-checkpoint.pt		0.005	3.3560862923786794	llb16	3	Canary
335	none	0.9657090462270278	31.897435897435894	0.5086153447814757	11.78733841332407	240	7	TweetyNet	results/Canaries/learncurve/llb16/results_200613_145015	results/Canaries/learncurve/llb16/results_200613_145015/config-llb16-lc_first_submission.toml	data/Canaries/llb16/annotated_prep_200613_135259_linux2_npz.csv	results/Canaries/learncurve/llb16/results_200613_145015/train_dur_240s/replicate_7/TweetyNet/checkpoints/max-val-acc-checkpoint.pt		0.005	3.42909537729722	llb16	3	Canary
338	min_segment_dur_majority_vote	0.960682056735098	23.52991452991453	0.5510343810382752	7.9974091910172795	190	1	TweetyNet	results/Canaries/learncurve/llb16/results_200613_145015	results/Canaries/learncurve/llb16/results_200613_145015/config-llb16-lc_first_submission.toml	data/Canaries/llb16/annotated_prep_200613_135259_linux2_npz.csv	results/Canaries/learncurve/llb16/results_200613_145015/train_dur_190s/replicate_1/TweetyNet/checkpoints/max-val-acc-checkpoint.pt		0.005	3.931794326490201	llb16	2	Canary
339	none	0.959880518251658	41.03846153846154	0.5359300213131418	14.294408592701622	190	1	TweetyNet	results/Canaries/learncurve/llb16/results_200613_145015	results/Canaries/learncurve/llb16/results_200613_145015/config-llb16-lc_first_submission.toml	data/Canaries/llb16/annotated_prep_200613_135259_linux2_npz.csv	results/Canaries/learncurve/llb16/results_200613_145015/train_dur_190s/replicate_1/TweetyNet/checkpoints/max-val-acc-checkpoint.pt		0.005	4.011948174834201	llb16	2	Canary
342	min_segment_dur_majority_vote	0.962713127287136	23.38034188034188	0.5175656206339427	7.75399630073245	190	2	TweetyNet	results/Canaries/learncurve/llb16/results_200613_145015	results/Canaries/learncurve/llb16/results_200613_145015/config-llb16-lc_first_submission.toml	data/Canaries/llb16/annotated_prep_200613_135259_linux2_npz.csv	results/Canaries/learncurve/llb16/results_200613_145015/train_dur_190s/replicate_2/TweetyNet/checkpoints/max-val-acc-checkpoint.pt		0.005	3.728687271286391	llb16	2	Canary
343	none	0.9619424505347212	42.75213675213675	0.5021216185325348	15.01061802272567	190	2	TweetyNet	results/Canaries/learncurve/llb16/results_200613_145015	results/Canaries/learncurve/llb16/results_200613_145015/config-llb16-lc_first_submission.toml	data/Canaries/llb16/annotated_prep_200613_135259_linux2_npz.csv	results/Canaries/learncurve/llb16/results_200613_145015/train_dur_190s/replicate_2/TweetyNet/checkpoints/max-val-acc-checkpoint.pt		0.005	3.805754946527873	llb16	2	Canary
346	min_segment_dur_majority_vote	0.9565792590174512	22.36752136752137	0.4827225175974288	7.46716642809107	190	3	TweetyNet	results/Canaries/learncurve/llb16/results_200613_145015	results/Canaries/learncurve/llb16/results_200613_145015/config-llb16-lc_first_submission.toml	data/Canaries/llb16/annotated_prep_200613_135259_linux2_npz.csv	results/Canaries/learncurve/llb16/results_200613_145015/train_dur_190s/replicate_3/TweetyNet/checkpoints/max-val-acc-checkpoint.pt		0.005	4.342074098254867	llb16	2	Canary
347	none	0.9562582557459186	42.20512820512821	0.4737762766203409	14.17728295820261	190	3	TweetyNet	results/Canaries/learncurve/llb16/results_200613_145015	results/Canaries/learncurve/llb16/results_200613_145015/config-llb16-lc_first_submission.toml	data/Canaries/llb16/annotated_prep_200613_135259_linux2_npz.csv	results/Canaries/learncurve/llb16/results_200613_145015/train_dur_190s/replicate_3/TweetyNet/checkpoints/max-val-acc-checkpoint.pt		0.005	4.374174425408139	llb16	2	Canary
350	min_segment_dur_majority_vote	0.9527764701343364	28.33333333333333	0.4808299625207577	9.399783351968969	190	4	TweetyNet	results/Canaries/learncurve/llb16/results_200613_145015	results/Canaries/learncurve/llb16/results_200613_145015/config-llb16-lc_first_submission.toml	data/Canaries/llb16/annotated_prep_200613_135259_linux2_npz.csv	results/Canaries/learncurve/llb16/results_200613_145015/train_dur_190s/replicate_4/TweetyNet/checkpoints/max-val-acc-checkpoint.pt		0.005	4.722352986566369	llb16	2	Canary
351	none	0.9519027595582992	54.84615384615385	0.4714580457907565	18.11577958088845	190	4	TweetyNet	results/Canaries/learncurve/llb16/results_200613_145015	results/Canaries/learncurve/llb16/results_200613_145015/config-llb16-lc_first_submission.toml	data/Canaries/llb16/annotated_prep_200613_135259_linux2_npz.csv	results/Canaries/learncurve/llb16/results_200613_145015/train_dur_190s/replicate_4/TweetyNet/checkpoints/max-val-acc-checkpoint.pt		0.005	4.809724044170094	llb16	2	Canary
354	min_segment_dur_majority_vote	0.9579293227795564	25.46581196581197	0.521015018456684	8.24462469147843	190	5	TweetyNet	results/Canaries/learncurve/llb16/results_200613_145015	results/Canaries/learncurve/llb16/results_200613_145015/config-llb16-lc_first_submission.toml	data/Canaries/llb16/annotated_prep_200613_135259_linux2_npz.csv	results/Canaries/learncurve/llb16/results_200613_145015/train_dur_190s/replicate_5/TweetyNet/checkpoints/max-val-acc-checkpoint.pt		0.005	4.207067722044355	llb16	2	Canary
355	none	0.9574571480892418	49.01709401709402	0.5098489008442876	15.770308130457519	190	5	TweetyNet	results/Canaries/learncurve/llb16/results_200613_145015	results/Canaries/learncurve/llb16/results_200613_145015/config-llb16-lc_first_submission.toml	data/Canaries/llb16/annotated_prep_200613_135259_linux2_npz.csv	results/Canaries/learncurve/llb16/results_200613_145015/train_dur_190s/replicate_5/TweetyNet/checkpoints/max-val-acc-checkpoint.pt		0.005	4.254285191075824	llb16	2	Canary
358	min_segment_dur_majority_vote	0.9614940781216146	24.23931623931624	0.5123577681788702	7.822301284073061	190	6	TweetyNet	results/Canaries/learncurve/llb16/results_200613_145015	results/Canaries/learncurve/llb16/results_200613_145015/config-llb16-lc_first_submission.toml	data/Canaries/llb16/annotated_prep_200613_135259_linux2_npz.csv	results/Canaries/learncurve/llb16/results_200613_145015/train_dur_190s/replicate_6/TweetyNet/checkpoints/max-val-acc-checkpoint.pt		0.005	3.850592187838542	llb16	2	Canary
359	none	0.9613098391214752	40.58119658119658	0.5057691278721019	13.87549693398474	190	6	TweetyNet	results/Canaries/learncurve/llb16/results_200613_145015	results/Canaries/learncurve/llb16/results_200613_145015/config-llb16-lc_first_submission.toml	data/Canaries/llb16/annotated_prep_200613_135259_linux2_npz.csv	results/Canaries/learncurve/llb16/results_200613_145015/train_dur_190s/replicate_6/TweetyNet/checkpoints/max-val-acc-checkpoint.pt		0.005	3.869016087852484	llb16	2	Canary
362	min_segment_dur_majority_vote	0.9635036476564978	21.923076923076923	0.5543755992359551	7.82894042895774	190	7	TweetyNet	results/Canaries/learncurve/llb16/results_200613_145015	results/Canaries/learncurve/llb16/results_200613_145015/config-llb16-lc_first_submission.toml	data/Canaries/llb16/annotated_prep_200613_135259_linux2_npz.csv	results/Canaries/learncurve/llb16/results_200613_145015/train_dur_190s/replicate_7/TweetyNet/checkpoints/max-val-acc-checkpoint.pt		0.005	3.649635234350224	llb16	2	Canary
363	none	0.9629900947529776	37.10683760683761	0.5427770237951718	13.57844809593402	190	7	TweetyNet	results/Canaries/learncurve/llb16/results_200613_145015	results/Canaries/learncurve/llb16/results_200613_145015/config-llb16-lc_first_submission.toml	data/Canaries/llb16/annotated_prep_200613_135259_linux2_npz.csv	results/Canaries/learncurve/llb16/results_200613_145015/train_dur_190s/replicate_7/TweetyNet/checkpoints/max-val-acc-checkpoint.pt		0.005	3.700990524702241	llb16	2	Canary
366	min_segment_dur_majority_vote	0.9659930667041372	20.00854700854701	0.5553118224880033	6.707278728252559	540	1	TweetyNet	results/Canaries/learncurve/llb16/results_200613_145015	results/Canaries/learncurve/llb16/results_200613_145015/config-llb16-lc_first_submission.toml	data/Canaries/llb16/annotated_prep_200613_135259_linux2_npz.csv	results/Canaries/learncurve/llb16/results_200613_145015/train_dur_540s/replicate_1/TweetyNet/checkpoints/max-val-acc-checkpoint.pt		0.005	3.40069332958628	llb16	8	Canary
367	none	0.9653094994542324	35.717948717948715	0.5431005265577797	12.07021975023733	540	1	TweetyNet	results/Canaries/learncurve/llb16/results_200613_145015	results/Canaries/learncurve/llb16/results_200613_145015/config-llb16-lc_first_submission.toml	data/Canaries/llb16/annotated_prep_200613_135259_linux2_npz.csv	results/Canaries/learncurve/llb16/results_200613_145015/train_dur_540s/replicate_1/TweetyNet/checkpoints/max-val-acc-checkpoint.pt		0.005	3.469050054576772	llb16	8	Canary
370	min_segment_dur_majority_vote	0.9700668928938396	13.32051282051282	0.600013135296997	4.52129617878514	540	2	TweetyNet	results/Canaries/learncurve/llb16/results_200613_145015	results/Canaries/learncurve/llb16/results_200613_145015/config-llb16-lc_first_submission.toml	data/Canaries/llb16/annotated_prep_200613_135259_linux2_npz.csv	results/Canaries/learncurve/llb16/results_200613_145015/train_dur_540s/replicate_2/TweetyNet/checkpoints/max-val-acc-checkpoint.pt		0.005	2.993310710616026	llb16	8	Canary
371	none	0.97000264527313	25.623931623931625	0.5968358340153495	9.0109858002319	540	2	TweetyNet	results/Canaries/learncurve/llb16/results_200613_145015	results/Canaries/learncurve/llb16/results_200613_145015/config-llb16-lc_first_submission.toml	data/Canaries/llb16/annotated_prep_200613_135259_linux2_npz.csv	results/Canaries/learncurve/llb16/results_200613_145015/train_dur_540s/replicate_2/TweetyNet/checkpoints/max-val-acc-checkpoint.pt		0.005	2.999735472686993	llb16	8	Canary
374	min_segment_dur_majority_vote	0.9624358551984452	23.37606837606837	0.5406883619949999	7.35321222663729	540	3	TweetyNet	results/Canaries/learncurve/llb16/results_200613_145015	results/Canaries/learncurve/llb16/results_200613_145015/config-llb16-lc_first_submission.toml	data/Canaries/llb16/annotated_prep_200613_135259_linux2_npz.csv	results/Canaries/learncurve/llb16/results_200613_145015/train_dur_540s/replicate_3/TweetyNet/checkpoints/max-val-acc-checkpoint.pt		0.005	3.756414480155468	llb16	8	Canary
375	none	0.9612347159080112	46.26068376068376	0.5207227922596369	15.093418562752031	540	3	TweetyNet	results/Canaries/learncurve/llb16/results_200613_145015	results/Canaries/learncurve/llb16/results_200613_145015/config-llb16-lc_first_submission.toml	data/Canaries/llb16/annotated_prep_200613_135259_linux2_npz.csv	results/Canaries/learncurve/llb16/results_200613_145015/train_dur_540s/replicate_3/TweetyNet/checkpoints/max-val-acc-checkpoint.pt		0.005	3.876528409198887	llb16	8	Canary
378	min_segment_dur_majority_vote	0.9690529078750368	17.333333333333332	0.5611790650023799	5.77043715561703	540	4	TweetyNet	results/Canaries/learncurve/llb16/results_200613_145015	results/Canaries/learncurve/llb16/results_200613_145015/config-llb16-lc_first_submission.toml	data/Canaries/llb16/annotated_prep_200613_135259_linux2_npz.csv	results/Canaries/learncurve/llb16/results_200613_145015/train_dur_540s/replicate_4/TweetyNet/checkpoints/max-val-acc-checkpoint.pt		0.005	3.094709212496327	llb16	8	Canary
379	none	0.968994441926855	29.252136752136757	0.5533327446889111	10.13432780015483	540	4	TweetyNet	results/Canaries/learncurve/llb16/results_200613_145015	results/Canaries/learncurve/llb16/results_200613_145015/config-llb16-lc_first_submission.toml	data/Canaries/llb16/annotated_prep_200613_135259_linux2_npz.csv	results/Canaries/learncurve/llb16/results_200613_145015/train_dur_540s/replicate_4/TweetyNet/checkpoints/max-val-acc-checkpoint.pt		0.005	3.100555807314498	llb16	8	Canary
382	min_segment_dur_majority_vote	0.9671281198898056	19.324786324786324	0.5273409998962395	6.261312235751169	540	5	TweetyNet	results/Canaries/learncurve/llb16/results_200613_145015	results/Canaries/learncurve/llb16/results_200613_145015/config-llb16-lc_first_submission.toml	data/Canaries/llb16/annotated_prep_200613_135259_linux2_npz.csv	results/Canaries/learncurve/llb16/results_200613_145015/train_dur_540s/replicate_5/TweetyNet/checkpoints/max-val-acc-checkpoint.pt		0.005	3.2871880110194485	llb16	8	Canary
383	none	0.9671100707511584	32.7008547008547	0.5233931524821887	10.85071176708708	540	5	TweetyNet	results/Canaries/learncurve/llb16/results_200613_145015	results/Canaries/learncurve/llb16/results_200613_145015/config-llb16-lc_first_submission.toml	data/Canaries/llb16/annotated_prep_200613_135259_linux2_npz.csv	results/Canaries/learncurve/llb16/results_200613_145015/train_dur_540s/replicate_5/TweetyNet/checkpoints/max-val-acc-checkpoint.pt		0.005	3.288992924884171	llb16	8	Canary
386	min_segment_dur_majority_vote	0.9668376681506988	18.76923076923077	0.5307551504381455	6.0535099768373	540	6	TweetyNet	results/Canaries/learncurve/llb16/results_200613_145015	results/Canaries/learncurve/llb16/results_200613_145015/config-llb16-lc_first_submission.toml	data/Canaries/llb16/annotated_prep_200613_135259_linux2_npz.csv	results/Canaries/learncurve/llb16/results_200613_145015/train_dur_540s/replicate_6/TweetyNet/checkpoints/max-val-acc-checkpoint.pt		0.005	3.3162331849301285	llb16	8	Canary
387	none	0.9665885842806252	32.87179487179487	0.5205623962552244	11.084555852089819	540	6	TweetyNet	results/Canaries/learncurve/llb16/results_200613_145015	results/Canaries/learncurve/llb16/results_200613_145015/config-llb16-lc_first_submission.toml	data/Canaries/llb16/annotated_prep_200613_135259_linux2_npz.csv	results/Canaries/learncurve/llb16/results_200613_145015/train_dur_540s/replicate_6/TweetyNet/checkpoints/max-val-acc-checkpoint.pt		0.005	3.341141571937467	llb16	8	Canary
390	min_segment_dur_majority_vote	0.9693288136537214	17.166666666666668	0.5626559743341395	5.52763015279239	540	7	TweetyNet	results/Canaries/learncurve/llb16/results_200613_145015	results/Canaries/learncurve/llb16/results_200613_145015/config-llb16-lc_first_submission.toml	data/Canaries/llb16/annotated_prep_200613_135259_linux2_npz.csv	results/Canaries/learncurve/llb16/results_200613_145015/train_dur_540s/replicate_7/TweetyNet/checkpoints/max-val-acc-checkpoint.pt		0.005	3.0671186346278634	llb16	8	Canary
391	none	0.9695004773738508	29.99145299145299	0.5642135976230461	9.66326896240968	540	7	TweetyNet	results/Canaries/learncurve/llb16/results_200613_145015	results/Canaries/learncurve/llb16/results_200613_145015/config-llb16-lc_first_submission.toml	data/Canaries/llb16/annotated_prep_200613_135259_linux2_npz.csv	results/Canaries/learncurve/llb16/results_200613_145015/train_dur_540s/replicate_7/TweetyNet/checkpoints/max-val-acc-checkpoint.pt		0.005	3.04995226261493	llb16	8	Canary
394	min_segment_dur_majority_vote	0.9670588808134832	17.4017094017094	0.5419614911818795	6.08752197045925	360	1	TweetyNet	results/Canaries/learncurve/llb16/results_200613_145015	results/Canaries/learncurve/llb16/results_200613_145015/config-llb16-lc_first_submission.toml	data/Canaries/llb16/annotated_prep_200613_135259_linux2_npz.csv	results/Canaries/learncurve/llb16/results_200613_145015/train_dur_360s/replicate_1/TweetyNet/checkpoints/max-val-acc-checkpoint.pt		0.005	3.2941119186516765	llb16	5	Canary
395	none	0.966921780655908	30.752136752136757	0.5415784012701111	10.46662788239906	360	1	TweetyNet	results/Canaries/learncurve/llb16/results_200613_145015	results/Canaries/learncurve/llb16/results_200613_145015/config-llb16-lc_first_submission.toml	data/Canaries/llb16/annotated_prep_200613_135259_linux2_npz.csv	results/Canaries/learncurve/llb16/results_200613_145015/train_dur_360s/replicate_1/TweetyNet/checkpoints/max-val-acc-checkpoint.pt		0.005	3.307821934409194	llb16	5	Canary
398	min_segment_dur_majority_vote	0.966439840204092	17.153846153846153	0.5622131700271252	5.69124809556908	360	2	TweetyNet	results/Canaries/learncurve/llb16/results_200613_145015	results/Canaries/learncurve/llb16/results_200613_145015/config-llb16-lc_first_submission.toml	data/Canaries/llb16/annotated_prep_200613_135259_linux2_npz.csv	results/Canaries/learncurve/llb16/results_200613_145015/train_dur_360s/replicate_2/TweetyNet/checkpoints/max-val-acc-checkpoint.pt		0.005	3.3560159795908096	llb16	5	Canary
399	none	0.9661326775097724	29.71794871794872	0.5557300164302362	10.43725588896867	360	2	TweetyNet	results/Canaries/learncurve/llb16/results_200613_145015	results/Canaries/learncurve/llb16/results_200613_145015/config-llb16-lc_first_submission.toml	data/Canaries/llb16/annotated_prep_200613_135259_linux2_npz.csv	results/Canaries/learncurve/llb16/results_200613_145015/train_dur_360s/replicate_2/TweetyNet/checkpoints/max-val-acc-checkpoint.pt		0.005	3.3867322490227614	llb16	5	Canary
402	min_segment_dur_majority_vote	0.9664305862229086	18.192307692307693	0.5622813505997816	6.09118617170063	360	3	TweetyNet	results/Canaries/learncurve/llb16/results_200613_145015	results/Canaries/learncurve/llb16/results_200613_145015/config-llb16-lc_first_submission.toml	data/Canaries/llb16/annotated_prep_200613_135259_linux2_npz.csv	results/Canaries/learncurve/llb16/results_200613_145015/train_dur_360s/replicate_3/TweetyNet/checkpoints/max-val-acc-checkpoint.pt		0.005	3.356941377709144	llb16	5	Canary
403	none	0.9658004747872826	32.06410256410256	0.5439196716421444	11.2367552536976	360	3	TweetyNet	results/Canaries/learncurve/llb16/results_200613_145015	results/Canaries/learncurve/llb16/results_200613_145015/config-llb16-lc_first_submission.toml	data/Canaries/llb16/annotated_prep_200613_135259_linux2_npz.csv	results/Canaries/learncurve/llb16/results_200613_145015/train_dur_360s/replicate_3/TweetyNet/checkpoints/max-val-acc-checkpoint.pt		0.005	3.4199525212717408	llb16	5	Canary
406	min_segment_dur_majority_vote	0.9679845907410216	19.26923076923077	0.552045002113659	6.261288144989691	360	4	TweetyNet	results/Canaries/learncurve/llb16/results_200613_145015	results/Canaries/learncurve/llb16/results_200613_145015/config-llb16-lc_first_submission.toml	data/Canaries/llb16/annotated_prep_200613_135259_linux2_npz.csv	results/Canaries/learncurve/llb16/results_200613_145015/train_dur_360s/replicate_4/TweetyNet/checkpoints/max-val-acc-checkpoint.pt		0.005	3.201540925897839	llb16	5	Canary
407	none	0.9676352287706544	34.93589743589744	0.5486677653372063	11.75885183405368	360	4	TweetyNet	results/Canaries/learncurve/llb16/results_200613_145015	results/Canaries/learncurve/llb16/results_200613_145015/config-llb16-lc_first_submission.toml	data/Canaries/llb16/annotated_prep_200613_135259_linux2_npz.csv	results/Canaries/learncurve/llb16/results_200613_145015/train_dur_360s/replicate_4/TweetyNet/checkpoints/max-val-acc-checkpoint.pt		0.005	3.236477122934556	llb16	5	Canary
410	min_segment_dur_majority_vote	0.9637953419746949	21.346153846153847	0.5657432319417095	6.87780914291589	360	5	TweetyNet	results/Canaries/learncurve/llb16/results_200613_145015	results/Canaries/learncurve/llb16/results_200613_145015/config-llb16-lc_first_submission.toml	data/Canaries/llb16/annotated_prep_200613_135259_linux2_npz.csv	results/Canaries/learncurve/llb16/results_200613_145015/train_dur_360s/replicate_5/TweetyNet/checkpoints/max-val-acc-checkpoint.pt		0.005	3.6204658025305143	llb16	5	Canary
411	none	0.9638649829546369	37.995726495726494	0.5613447084222275	12.25857124376362	360	5	TweetyNet	results/Canaries/learncurve/llb16/results_200613_145015	results/Canaries/learncurve/llb16/results_200613_145015/config-llb16-lc_first_submission.toml	data/Canaries/llb16/annotated_prep_200613_135259_linux2_npz.csv	results/Canaries/learncurve/llb16/results_200613_145015/train_dur_360s/replicate_5/TweetyNet/checkpoints/max-val-acc-checkpoint.pt		0.005	3.613501704536326	llb16	5	Canary
414	min_segment_dur_majority_vote	0.95661814781615	26.299145299145295	0.5428403756352809	7.976474632840199	360	6	TweetyNet	results/Canaries/learncurve/llb16/results_200613_145015	results/Canaries/learncurve/llb16/results_200613_145015/config-llb16-lc_first_submission.toml	data/Canaries/llb16/annotated_prep_200613_135259_linux2_npz.csv	results/Canaries/learncurve/llb16/results_200613_145015/train_dur_360s/replicate_6/TweetyNet/checkpoints/max-val-acc-checkpoint.pt		0.005	4.3381852183850045	llb16	5	Canary
415	none	0.956458357959213	41.02564102564103	0.5380173278632169	12.84329681248407	360	6	TweetyNet	results/Canaries/learncurve/llb16/results_200613_145015	results/Canaries/learncurve/llb16/results_200613_145015/config-llb16-lc_first_submission.toml	data/Canaries/llb16/annotated_prep_200613_135259_linux2_npz.csv	results/Canaries/learncurve/llb16/results_200613_145015/train_dur_360s/replicate_6/TweetyNet/checkpoints/max-val-acc-checkpoint.pt		0.005	4.354164204078703	llb16	5	Canary
418	min_segment_dur_majority_vote	0.9669669439275148	17.60683760683761	0.5374679223762496	6.21401595054789	360	7	TweetyNet	results/Canaries/learncurve/llb16/results_200613_145015	results/Canaries/learncurve/llb16/results_200613_145015/config-llb16-lc_first_submission.toml	data/Canaries/llb16/annotated_prep_200613_135259_linux2_npz.csv	results/Canaries/learncurve/llb16/results_200613_145015/train_dur_360s/replicate_7/TweetyNet/checkpoints/max-val-acc-checkpoint.pt		0.005	3.30330560724853	llb16	5	Canary
419	none	0.966704255611256	32.636752136752136	0.5336741106447124	11.21547767913477	360	7	TweetyNet	results/Canaries/learncurve/llb16/results_200613_145015	results/Canaries/learncurve/llb16/results_200613_145015/config-llb16-lc_first_submission.toml	data/Canaries/llb16/annotated_prep_200613_135259_linux2_npz.csv	results/Canaries/learncurve/llb16/results_200613_145015/train_dur_360s/replicate_7/TweetyNet/checkpoints/max-val-acc-checkpoint.pt		0.005	3.3295744388744053	llb16	5	Canary
422	min_segment_dur_majority_vote	0.9673909144490178	15.97863247863248	0.589568496602672	5.32550751955956	480	1	TweetyNet	results/Canaries/learncurve/llb16/results_200613_145015	results/Canaries/learncurve/llb16/results_200613_145015/config-llb16-lc_first_submission.toml	data/Canaries/llb16/annotated_prep_200613_135259_linux2_npz.csv	results/Canaries/learncurve/llb16/results_200613_145015/train_dur_480s/replicate_1/TweetyNet/checkpoints/max-val-acc-checkpoint.pt		0.005	3.260908555098218	llb16	7	Canary
423	none	0.9668544271017724	31.93162393162393	0.5743322086887603	10.53440021519112	480	1	TweetyNet	results/Canaries/learncurve/llb16/results_200613_145015	results/Canaries/learncurve/llb16/results_200613_145015/config-llb16-lc_first_submission.toml	data/Canaries/llb16/annotated_prep_200613_135259_linux2_npz.csv	results/Canaries/learncurve/llb16/results_200613_145015/train_dur_480s/replicate_1/TweetyNet/checkpoints/max-val-acc-checkpoint.pt		0.005	3.3145572898227504	llb16	7	Canary
426	min_segment_dur_majority_vote	0.9498653251154816	29.28205128205128	0.5289265160318194	9.090590651924959	480	2	TweetyNet	results/Canaries/learncurve/llb16/results_200613_145015	results/Canaries/learncurve/llb16/results_200613_145015/config-llb16-lc_first_submission.toml	data/Canaries/llb16/annotated_prep_200613_135259_linux2_npz.csv	results/Canaries/learncurve/llb16/results_200613_145015/train_dur_480s/replicate_2/TweetyNet/checkpoints/max-val-acc-checkpoint.pt		0.005	5.013467488451829	llb16	7	Canary
427	none	0.9494898224973404	47.2008547008547	0.5122947075005962	14.987173059560572	480	2	TweetyNet	results/Canaries/learncurve/llb16/results_200613_145015	results/Canaries/learncurve/llb16/results_200613_145015/config-llb16-lc_first_submission.toml	data/Canaries/llb16/annotated_prep_200613_135259_linux2_npz.csv	results/Canaries/learncurve/llb16/results_200613_145015/train_dur_480s/replicate_2/TweetyNet/checkpoints/max-val-acc-checkpoint.pt		0.005	5.051017750265963	llb16	7	Canary
430	min_segment_dur_majority_vote	0.96772293998793	16.816239316239315	0.5937763312706659	5.59818449292387	480	3	TweetyNet	results/Canaries/learncurve/llb16/results_200613_145015	results/Canaries/learncurve/llb16/results_200613_145015/config-llb16-lc_first_submission.toml	data/Canaries/llb16/annotated_prep_200613_135259_linux2_npz.csv	results/Canaries/learncurve/llb16/results_200613_145015/train_dur_480s/replicate_3/TweetyNet/checkpoints/max-val-acc-checkpoint.pt		0.005	3.227706001206998	llb16	7	Canary
431	none	0.9674374245801202	29.816239316239315	0.5849562742233261	10.437124105676961	480	3	TweetyNet	results/Canaries/learncurve/llb16/results_200613_145015	results/Canaries/learncurve/llb16/results_200613_145015/config-llb16-lc_first_submission.toml	data/Canaries/llb16/annotated_prep_200613_135259_linux2_npz.csv	results/Canaries/learncurve/llb16/results_200613_145015/train_dur_480s/replicate_3/TweetyNet/checkpoints/max-val-acc-checkpoint.pt		0.005	3.256257541987984	llb16	7	Canary
434	min_segment_dur_majority_vote	0.961727242373272	21.07692307692308	0.5660634430768943	6.964021801958021	480	4	TweetyNet	results/Canaries/learncurve/llb16/results_200613_145015	results/Canaries/learncurve/llb16/results_200613_145015/config-llb16-lc_first_submission.toml	data/Canaries/llb16/annotated_prep_200613_135259_linux2_npz.csv	results/Canaries/learncurve/llb16/results_200613_145015/train_dur_480s/replicate_4/TweetyNet/checkpoints/max-val-acc-checkpoint.pt		0.005	3.8272757626727993	llb16	7	Canary
435	none	0.9611907129244532	41.8034188034188	0.5572657459565837	14.07656010450104	480	4	TweetyNet	results/Canaries/learncurve/llb16/results_200613_145015	results/Canaries/learncurve/llb16/results_200613_145015/config-llb16-lc_first_submission.toml	data/Canaries/llb16/annotated_prep_200613_135259_linux2_npz.csv	results/Canaries/learncurve/llb16/results_200613_145015/train_dur_480s/replicate_4/TweetyNet/checkpoints/max-val-acc-checkpoint.pt		0.005	3.880928707554676	llb16	7	Canary
438	min_segment_dur_majority_vote	0.9648218004529664	20.982905982905983	0.5246468390144406	6.61319719561361	480	5	TweetyNet	results/Canaries/learncurve/llb16/results_200613_145015	results/Canaries/learncurve/llb16/results_200613_145015/config-llb16-lc_first_submission.toml	data/Canaries/llb16/annotated_prep_200613_135259_linux2_npz.csv	results/Canaries/learncurve/llb16/results_200613_145015/train_dur_480s/replicate_5/TweetyNet/checkpoints/max-val-acc-checkpoint.pt		0.005	3.517819954703372	llb16	7	Canary
439	none	0.9642396053401576	39.54700854700855	0.5116482362898274	12.81950571753292	480	5	TweetyNet	results/Canaries/learncurve/llb16/results_200613_145015	results/Canaries/learncurve/llb16/results_200613_145015/config-llb16-lc_first_submission.toml	data/Canaries/llb16/annotated_prep_200613_135259_linux2_npz.csv	results/Canaries/learncurve/llb16/results_200613_145015/train_dur_480s/replicate_5/TweetyNet/checkpoints/max-val-acc-checkpoint.pt		0.005	3.5760394659842265	llb16	7	Canary
442	min_segment_dur_majority_vote	0.9486750809401	28.14957264957265	0.5286039524172739	8.99517692617504	480	6	TweetyNet	results/Canaries/learncurve/llb16/results_200613_145015	results/Canaries/learncurve/llb16/results_200613_145015/config-llb16-lc_first_submission.toml	data/Canaries/llb16/annotated_prep_200613_135259_linux2_npz.csv	results/Canaries/learncurve/llb16/results_200613_145015/train_dur_480s/replicate_6/TweetyNet/checkpoints/max-val-acc-checkpoint.pt		0.005	5.132491905990011	llb16	7	Canary
443	none	0.9482439357562322	56.37179487179487	0.5173769136435659	18.00315115148655	480	6	TweetyNet	results/Canaries/learncurve/llb16/results_200613_145015	results/Canaries/learncurve/llb16/results_200613_145015/config-llb16-lc_first_submission.toml	data/Canaries/llb16/annotated_prep_200613_135259_linux2_npz.csv	results/Canaries/learncurve/llb16/results_200613_145015/train_dur_480s/replicate_6/TweetyNet/checkpoints/max-val-acc-checkpoint.pt		0.005	5.175606424376777	llb16	7	Canary
446	min_segment_dur_majority_vote	0.9687078181653448	16.833333333333332	0.5350010266643895	5.77306700841947	480	7	TweetyNet	results/Canaries/learncurve/llb16/results_200613_145015	results/Canaries/learncurve/llb16/results_200613_145015/config-llb16-lc_first_submission.toml	data/Canaries/llb16/annotated_prep_200613_135259_linux2_npz.csv	results/Canaries/learncurve/llb16/results_200613_145015/train_dur_480s/replicate_7/TweetyNet/checkpoints/max-val-acc-checkpoint.pt		0.005	3.129218183465521	llb16	7	Canary
447	none	0.9684155995999206	31.97435897435897	0.5294296128478694	10.76077278250948	480	7	TweetyNet	results/Canaries/learncurve/llb16/results_200613_145015	results/Canaries/learncurve/llb16/results_200613_145015/config-llb16-lc_first_submission.toml	data/Canaries/llb16/annotated_prep_200613_135259_linux2_npz.csv	results/Canaries/learncurve/llb16/results_200613_145015/train_dur_480s/replicate_7/TweetyNet/checkpoints/max-val-acc-checkpoint.pt		0.005	3.158440040007937	llb16	7	Canary
450	min_segment_dur_majority_vote	0.9639354352645478	21.35897435897436	0.5311237489611434	6.8751981602236	300	1	TweetyNet	results/Canaries/learncurve/llb16/results_200613_145015	results/Canaries/learncurve/llb16/results_200613_145015/config-llb16-lc_first_submission.toml	data/Canaries/llb16/annotated_prep_200613_135259_linux2_npz.csv	results/Canaries/learncurve/llb16/results_200613_145015/train_dur_300s/replicate_1/TweetyNet/checkpoints/max-val-acc-checkpoint.pt		0.005	3.606456473545217	llb16	4	Canary
451	none	0.9636551596099536	35.23076923076923	0.5270876280225955	11.345856001989791	300	1	TweetyNet	results/Canaries/learncurve/llb16/results_200613_145015	results/Canaries/learncurve/llb16/results_200613_145015/config-llb16-lc_first_submission.toml	data/Canaries/llb16/annotated_prep_200613_135259_linux2_npz.csv	results/Canaries/learncurve/llb16/results_200613_145015/train_dur_300s/replicate_1/TweetyNet/checkpoints/max-val-acc-checkpoint.pt		0.005	3.634484039004626	llb16	4	Canary
454	min_segment_dur_majority_vote	0.968722693188284	16.384615384615383	0.5565428904848356	5.63376347639423	300	2	TweetyNet	results/Canaries/learncurve/llb16/results_200613_145015	results/Canaries/learncurve/llb16/results_200613_145015/config-llb16-lc_first_submission.toml	data/Canaries/llb16/annotated_prep_200613_135259_linux2_npz.csv	results/Canaries/learncurve/llb16/results_200613_145015/train_dur_300s/replicate_2/TweetyNet/checkpoints/max-val-acc-checkpoint.pt		0.005	3.127730681171592	llb16	4	Canary
455	none	0.96826677008842	30.82051282051282	0.5450744924679695	10.54700045916684	300	2	TweetyNet	results/Canaries/learncurve/llb16/results_200613_145015	results/Canaries/learncurve/llb16/results_200613_145015/config-llb16-lc_first_submission.toml	data/Canaries/llb16/annotated_prep_200613_135259_linux2_npz.csv	results/Canaries/learncurve/llb16/results_200613_145015/train_dur_300s/replicate_2/TweetyNet/checkpoints/max-val-acc-checkpoint.pt		0.005	3.1733229911580008	llb16	4	Canary
458	min_segment_dur_majority_vote	0.962472877763038	26.16239316239316	0.4972739475762391	9.10275537718214	300	3	TweetyNet	results/Canaries/learncurve/llb16/results_200613_145015	results/Canaries/learncurve/llb16/results_200613_145015/config-llb16-lc_first_submission.toml	data/Canaries/llb16/annotated_prep_200613_135259_linux2_npz.csv	results/Canaries/learncurve/llb16/results_200613_145015/train_dur_300s/replicate_3/TweetyNet/checkpoints/max-val-acc-checkpoint.pt		0.005	3.752712223696197	llb16	4	Canary
459	none	0.9619149235852458	38.31623931623932	0.4841257192803732	13.6760260756437	300	3	TweetyNet	results/Canaries/learncurve/llb16/results_200613_145015	results/Canaries/learncurve/llb16/results_200613_145015/config-llb16-lc_first_submission.toml	data/Canaries/llb16/annotated_prep_200613_135259_linux2_npz.csv	results/Canaries/learncurve/llb16/results_200613_145015/train_dur_300s/replicate_3/TweetyNet/checkpoints/max-val-acc-checkpoint.pt		0.005	3.808507641475423	llb16	4	Canary
462	min_segment_dur_majority_vote	0.9677550859172211	15.739316239316238	0.560344990190254	5.25670210873528	300	4	TweetyNet	results/Canaries/learncurve/llb16/results_200613_145015	results/Canaries/learncurve/llb16/results_200613_145015/config-llb16-lc_first_submission.toml	data/Canaries/llb16/annotated_prep_200613_135259_linux2_npz.csv	results/Canaries/learncurve/llb16/results_200613_145015/train_dur_300s/replicate_4/TweetyNet/checkpoints/max-val-acc-checkpoint.pt		0.005	3.2244914082778853	llb16	4	Canary
463	none	0.967641861467412	32.12820512820513	0.5545022348435479	10.926791149255349	300	4	TweetyNet	results/Canaries/learncurve/llb16/results_200613_145015	results/Canaries/learncurve/llb16/results_200613_145015/config-llb16-lc_first_submission.toml	data/Canaries/llb16/annotated_prep_200613_135259_linux2_npz.csv	results/Canaries/learncurve/llb16/results_200613_145015/train_dur_300s/replicate_4/TweetyNet/checkpoints/max-val-acc-checkpoint.pt		0.005	3.2358138532587954	llb16	4	Canary
466	min_segment_dur_majority_vote	0.9684070072863517	16.55128205128205	0.5455501245391533	5.81076341808274	300	5	TweetyNet	results/Canaries/learncurve/llb16/results_200613_145015	results/Canaries/learncurve/llb16/results_200613_145015/config-llb16-lc_first_submission.toml	data/Canaries/llb16/annotated_prep_200613_135259_linux2_npz.csv	results/Canaries/learncurve/llb16/results_200613_145015/train_dur_300s/replicate_5/TweetyNet/checkpoints/max-val-acc-checkpoint.pt		0.005	3.159299271364835	llb16	4	Canary
467	none	0.9681086355127828	30.042735042735043	0.5350836920337175	10.882911430241391	300	5	TweetyNet	results/Canaries/learncurve/llb16/results_200613_145015	results/Canaries/learncurve/llb16/results_200613_145015/config-llb16-lc_first_submission.toml	data/Canaries/llb16/annotated_prep_200613_135259_linux2_npz.csv	results/Canaries/learncurve/llb16/results_200613_145015/train_dur_300s/replicate_5/TweetyNet/checkpoints/max-val-acc-checkpoint.pt		0.005	3.189136448721708	llb16	4	Canary
470	min_segment_dur_majority_vote	0.9701112706676348	14.649572649572647	0.5711973077588778	4.9971451513342	300	6	TweetyNet	results/Canaries/learncurve/llb16/results_200613_145015	results/Canaries/learncurve/llb16/results_200613_145015/config-llb16-lc_first_submission.toml	data/Canaries/llb16/annotated_prep_200613_135259_linux2_npz.csv	results/Canaries/learncurve/llb16/results_200613_145015/train_dur_300s/replicate_6/TweetyNet/checkpoints/max-val-acc-checkpoint.pt		0.005	2.9888729332365305	llb16	4	Canary
471	none	0.9699774182420664	25.61965811965812	0.5649561721832301	9.00208254568347	300	6	TweetyNet	results/Canaries/learncurve/llb16/results_200613_145015	results/Canaries/learncurve/llb16/results_200613_145015/config-llb16-lc_first_submission.toml	data/Canaries/llb16/annotated_prep_200613_135259_linux2_npz.csv	results/Canaries/learncurve/llb16/results_200613_145015/train_dur_300s/replicate_6/TweetyNet/checkpoints/max-val-acc-checkpoint.pt		0.005	3.00225817579336	llb16	4	Canary
474	min_segment_dur_majority_vote	0.9657333432678928	18.213675213675213	0.5041356685384111	6.64317920789074	300	7	TweetyNet	results/Canaries/learncurve/llb16/results_200613_145015	results/Canaries/learncurve/llb16/results_200613_145015/config-llb16-lc_first_submission.toml	data/Canaries/llb16/annotated_prep_200613_135259_linux2_npz.csv	results/Canaries/learncurve/llb16/results_200613_145015/train_dur_300s/replicate_7/TweetyNet/checkpoints/max-val-acc-checkpoint.pt		0.005	3.426665673210716	llb16	4	Canary
475	none	0.965619642763184	37.88461538461539	0.4975202669498617	13.73267364727854	300	7	TweetyNet	results/Canaries/learncurve/llb16/results_200613_145015	results/Canaries/learncurve/llb16/results_200613_145015/config-llb16-lc_first_submission.toml	data/Canaries/llb16/annotated_prep_200613_135259_linux2_npz.csv	results/Canaries/learncurve/llb16/results_200613_145015/train_dur_300s/replicate_7/TweetyNet/checkpoints/max-val-acc-checkpoint.pt		0.005	3.438035723681609	llb16	4	Canary
478	min_segment_dur_majority_vote	0.9728558764457992	13.457264957264956	0.5864359872713634	4.7567448102475405	660	1	TweetyNet	results/Canaries/learncurve/llb16/results_200613_145015	results/Canaries/learncurve/llb16/results_200613_145015/config-llb16-lc_first_submission.toml	data/Canaries/llb16/annotated_prep_200613_135259_linux2_npz.csv	results/Canaries/learncurve/llb16/results_200613_145015/train_dur_660s/replicate_1/TweetyNet/checkpoints/max-val-acc-checkpoint.pt		0.005	2.7144123554200927	llb16	10	Canary
479	none	0.9728249585422472	22.418803418803417	0.5830625427684331	8.19145992705744	660	1	TweetyNet	results/Canaries/learncurve/llb16/results_200613_145015	results/Canaries/learncurve/llb16/results_200613_145015/config-llb16-lc_first_submission.toml	data/Canaries/llb16/annotated_prep_200613_135259_linux2_npz.csv	results/Canaries/learncurve/llb16/results_200613_145015/train_dur_660s/replicate_1/TweetyNet/checkpoints/max-val-acc-checkpoint.pt		0.005	2.7175041457752847	llb16	10	Canary
482	min_segment_dur_majority_vote	0.972309190992322	15.576923076923077	0.5884545890301389	5.09673431925407	660	2	TweetyNet	results/Canaries/learncurve/llb16/results_200613_145015	results/Canaries/learncurve/llb16/results_200613_145015/config-llb16-lc_first_submission.toml	data/Canaries/llb16/annotated_prep_200613_135259_linux2_npz.csv	results/Canaries/learncurve/llb16/results_200613_145015/train_dur_660s/replicate_2/TweetyNet/checkpoints/max-val-acc-checkpoint.pt		0.005	2.7690809007678063	llb16	10	Canary
483	none	0.9721170614227655	26.32905982905983	0.5805076857386984	9.03847522514862	660	2	TweetyNet	results/Canaries/learncurve/llb16/results_200613_145015	results/Canaries/learncurve/llb16/results_200613_145015/config-llb16-lc_first_submission.toml	data/Canaries/llb16/annotated_prep_200613_135259_linux2_npz.csv	results/Canaries/learncurve/llb16/results_200613_145015/train_dur_660s/replicate_2/TweetyNet/checkpoints/max-val-acc-checkpoint.pt		0.005	2.788293857723434	llb16	10	Canary
486	min_segment_dur_majority_vote	0.9566784975748386	24.542735042735043	0.5293753963573095	8.22233854580249	660	3	TweetyNet	results/Canaries/learncurve/llb16/results_200613_145015	results/Canaries/learncurve/llb16/results_200613_145015/config-llb16-lc_first_submission.toml	data/Canaries/llb16/annotated_prep_200613_135259_linux2_npz.csv	results/Canaries/learncurve/llb16/results_200613_145015/train_dur_660s/replicate_3/TweetyNet/checkpoints/max-val-acc-checkpoint.pt		0.005	4.332150242516142	llb16	10	Canary
487	none	0.9560182326489352	56.06410256410256	0.5221943695897572	18.13900956588332	660	3	TweetyNet	results/Canaries/learncurve/llb16/results_200613_145015	results/Canaries/learncurve/llb16/results_200613_145015/config-llb16-lc_first_submission.toml	data/Canaries/llb16/annotated_prep_200613_135259_linux2_npz.csv	results/Canaries/learncurve/llb16/results_200613_145015/train_dur_660s/replicate_3/TweetyNet/checkpoints/max-val-acc-checkpoint.pt		0.005	4.398176735106474	llb16	10	Canary
490	min_segment_dur_majority_vote	0.9697501757571028	16.645299145299145	0.5846077027574372	5.30437039306947	660	4	TweetyNet	results/Canaries/learncurve/llb16/results_200613_145015	results/Canaries/learncurve/llb16/results_200613_145015/config-llb16-lc_first_submission.toml	data/Canaries/llb16/annotated_prep_200613_135259_linux2_npz.csv	results/Canaries/learncurve/llb16/results_200613_145015/train_dur_660s/replicate_4/TweetyNet/checkpoints/max-val-acc-checkpoint.pt		0.005	3.0249824242897128	llb16	10	Canary
491	none	0.9695383433859656	29.29059829059829	0.5762708927188301	9.92867139730883	660	4	TweetyNet	results/Canaries/learncurve/llb16/results_200613_145015	results/Canaries/learncurve/llb16/results_200613_145015/config-llb16-lc_first_submission.toml	data/Canaries/llb16/annotated_prep_200613_135259_linux2_npz.csv	results/Canaries/learncurve/llb16/results_200613_145015/train_dur_660s/replicate_4/TweetyNet/checkpoints/max-val-acc-checkpoint.pt		0.005	3.0461656614034327	llb16	10	Canary
494	min_segment_dur_majority_vote	0.9691448627569894	14.752136752136751	0.5677029603959117	5.05925493650272	660	5	TweetyNet	results/Canaries/learncurve/llb16/results_200613_145015	results/Canaries/learncurve/llb16/results_200613_145015/config-llb16-lc_first_submission.toml	data/Canaries/llb16/annotated_prep_200613_135259_linux2_npz.csv	results/Canaries/learncurve/llb16/results_200613_145015/train_dur_660s/replicate_5/TweetyNet/checkpoints/max-val-acc-checkpoint.pt		0.005	3.085513724301059	llb16	10	Canary
495	none	0.9690142688271112	27.67948717948718	0.5660924852043572	9.62018032059879	660	5	TweetyNet	results/Canaries/learncurve/llb16/results_200613_145015	results/Canaries/learncurve/llb16/results_200613_145015/config-llb16-lc_first_submission.toml	data/Canaries/llb16/annotated_prep_200613_135259_linux2_npz.csv	results/Canaries/learncurve/llb16/results_200613_145015/train_dur_660s/replicate_5/TweetyNet/checkpoints/max-val-acc-checkpoint.pt		0.005	3.098573117288883	llb16	10	Canary
498	min_segment_dur_majority_vote	0.9707952628709052	16.10683760683761	0.5637798239102096	5.58761585085289	660	6	TweetyNet	results/Canaries/learncurve/llb16/results_200613_145015	results/Canaries/learncurve/llb16/results_200613_145015/config-llb16-lc_first_submission.toml	data/Canaries/llb16/annotated_prep_200613_135259_linux2_npz.csv	results/Canaries/learncurve/llb16/results_200613_145015/train_dur_660s/replicate_6/TweetyNet/checkpoints/max-val-acc-checkpoint.pt		0.005	2.920473712909477	llb16	10	Canary
499	none	0.9705144547574766	27.47863247863248	0.5567729797062329	9.51127704954902	660	6	TweetyNet	results/Canaries/learncurve/llb16/results_200613_145015	results/Canaries/learncurve/llb16/results_200613_145015/config-llb16-lc_first_submission.toml	data/Canaries/llb16/annotated_prep_200613_135259_linux2_npz.csv	results/Canaries/learncurve/llb16/results_200613_145015/train_dur_660s/replicate_6/TweetyNet/checkpoints/max-val-acc-checkpoint.pt		0.005	2.9485545242523448	llb16	10	Canary
502	min_segment_dur_majority_vote	0.9746486712836788	11.508547008547009	0.6094052054246517	4.140038642116569	660	7	TweetyNet	results/Canaries/learncurve/llb16/results_200613_145015	results/Canaries/learncurve/llb16/results_200613_145015/config-llb16-lc_first_submission.toml	data/Canaries/llb16/annotated_prep_200613_135259_linux2_npz.csv	results/Canaries/learncurve/llb16/results_200613_145015/train_dur_660s/replicate_7/TweetyNet/checkpoints/max-val-acc-checkpoint.pt		0.005	2.535132871632117	llb16	10	Canary
503	none	0.974256352789372	22.371794871794872	0.5980354316682267	8.19445372087772	660	7	TweetyNet	results/Canaries/learncurve/llb16/results_200613_145015	results/Canaries/learncurve/llb16/results_200613_145015/config-llb16-lc_first_submission.toml	data/Canaries/llb16/annotated_prep_200613_135259_linux2_npz.csv	results/Canaries/learncurve/llb16/results_200613_145015/train_dur_660s/replicate_7/TweetyNet/checkpoints/max-val-acc-checkpoint.pt		0.005	2.574364721062794	llb16	10	Canary
506	min_segment_dur_majority_vote	0.962156720472058	4.328502415458937	0.7771224504745844	4.26760280516263	600	1	TweetyNet	results/Canaries/learncurve/llb3/results_200605_104920	results/Canaries/learncurve/llb3/results_200605_104920/config-llb3-lc_first_submission.toml	data/Canaries/llb3/annotated_prep_200605_103353_linux_npz.csv	results/Canaries/learncurve/llb3/results_200605_104920/train_dur_600s/replicate_1/TweetyNet/checkpoints/max-val-acc-checkpoint.pt		0.005	3.7843279527942086	llb3	9	Canary
507	none	0.9608028551678937	10.55072463768116	0.7419275872011274	10.006942865623971	600	1	TweetyNet	results/Canaries/learncurve/llb3/results_200605_104920	results/Canaries/learncurve/llb3/results_200605_104920/config-llb3-lc_first_submission.toml	data/Canaries/llb3/annotated_prep_200605_103353_linux_npz.csv	results/Canaries/learncurve/llb3/results_200605_104920/train_dur_600s/replicate_1/TweetyNet/checkpoints/max-val-acc-checkpoint.pt		0.005	3.9197144832106345	llb3	9	Canary
510	min_segment_dur_majority_vote	0.9618767082363257	4.316425120772947	0.7704554351333307	4.51259533737055	600	2	TweetyNet	results/Canaries/learncurve/llb3/results_200605_104920	results/Canaries/learncurve/llb3/results_200605_104920/config-llb3-lc_first_submission.toml	data/Canaries/llb3/annotated_prep_200605_103353_linux_npz.csv	results/Canaries/learncurve/llb3/results_200605_104920/train_dur_600s/replicate_2/TweetyNet/checkpoints/max-val-acc-checkpoint.pt		0.005	3.812329176367446	llb3	9	Canary
511	none	0.9608302851964352	9.43719806763285	0.746212322407325	9.57424843755954	600	2	TweetyNet	results/Canaries/learncurve/llb3/results_200605_104920	results/Canaries/learncurve/llb3/results_200605_104920/config-llb3-lc_first_submission.toml	data/Canaries/llb3/annotated_prep_200605_103353_linux_npz.csv	results/Canaries/learncurve/llb3/results_200605_104920/train_dur_600s/replicate_2/TweetyNet/checkpoints/max-val-acc-checkpoint.pt		0.005	3.9169714803564895	llb3	9	Canary
514	min_segment_dur_majority_vote	0.9584010379991634	4.746376811594203	0.7666649194048382	5.26228899694169	600	3	TweetyNet	results/Canaries/learncurve/llb3/results_200605_104920	results/Canaries/learncurve/llb3/results_200605_104920/config-llb3-lc_first_submission.toml	data/Canaries/llb3/annotated_prep_200605_103353_linux_npz.csv	results/Canaries/learncurve/llb3/results_200605_104920/train_dur_600s/replicate_3/TweetyNet/checkpoints/max-val-acc-checkpoint.pt		0.005	4.159896200083657	llb3	9	Canary
515	none	0.956597335124658	10.543478260869565	0.7384061379814553	11.3384830806244	600	3	TweetyNet	results/Canaries/learncurve/llb3/results_200605_104920	results/Canaries/learncurve/llb3/results_200605_104920/config-llb3-lc_first_submission.toml	data/Canaries/llb3/annotated_prep_200605_103353_linux_npz.csv	results/Canaries/learncurve/llb3/results_200605_104920/train_dur_600s/replicate_3/TweetyNet/checkpoints/max-val-acc-checkpoint.pt		0.005	4.340266487534194	llb3	9	Canary
518	min_segment_dur_majority_vote	0.9633191754697435	4.811594202898551	0.7922529704843406	4.7860928486607	600	4	TweetyNet	results/Canaries/learncurve/llb3/results_200605_104920	results/Canaries/learncurve/llb3/results_200605_104920/config-llb3-lc_first_submission.toml	data/Canaries/llb3/annotated_prep_200605_103353_linux_npz.csv	results/Canaries/learncurve/llb3/results_200605_104920/train_dur_600s/replicate_4/TweetyNet/checkpoints/max-val-acc-checkpoint.pt		0.005	3.668082453025645	llb3	9	Canary
519	none	0.96176426022374	9.067632850241546	0.7593952618975461	9.191221191651099	600	4	TweetyNet	results/Canaries/learncurve/llb3/results_200605_104920	results/Canaries/learncurve/llb3/results_200605_104920/config-llb3-lc_first_submission.toml	data/Canaries/llb3/annotated_prep_200605_103353_linux_npz.csv	results/Canaries/learncurve/llb3/results_200605_104920/train_dur_600s/replicate_4/TweetyNet/checkpoints/max-val-acc-checkpoint.pt		0.005	3.8235739776260047	llb3	9	Canary
522	min_segment_dur_majority_vote	0.9627438835469356	2.8019323671497585	0.815489257274074	2.72886851878787	600	5	TweetyNet	results/Canaries/learncurve/llb3/results_200605_104920	results/Canaries/learncurve/llb3/results_200605_104920/config-llb3-lc_first_submission.toml	data/Canaries/llb3/annotated_prep_200605_103353_linux_npz.csv	results/Canaries/learncurve/llb3/results_200605_104920/train_dur_600s/replicate_5/TweetyNet/checkpoints/max-val-acc-checkpoint.pt		0.005	3.725611645306437	llb3	9	Canary
523	none	0.9619699816685088	6.85024154589372	0.7941207144078278	6.52334803414218	600	5	TweetyNet	results/Canaries/learncurve/llb3/results_200605_104920	results/Canaries/learncurve/llb3/results_200605_104920/config-llb3-lc_first_submission.toml	data/Canaries/llb3/annotated_prep_200605_103353_linux_npz.csv	results/Canaries/learncurve/llb3/results_200605_104920/train_dur_600s/replicate_5/TweetyNet/checkpoints/max-val-acc-checkpoint.pt		0.005	3.803001833149111	llb3	9	Canary
526	min_segment_dur_majority_vote	0.961168667215918	3.6908212560386473	0.7826696074370827	3.3901756140874304	600	6	TweetyNet	results/Canaries/learncurve/llb3/results_200605_104920	results/Canaries/learncurve/llb3/results_200605_104920/config-llb3-lc_first_submission.toml	data/Canaries/llb3/annotated_prep_200605_103353_linux_npz.csv	results/Canaries/learncurve/llb3/results_200605_104920/train_dur_600s/replicate_6/TweetyNet/checkpoints/max-val-acc-checkpoint.pt		0.005	3.8831332784082018	llb3	9	Canary
527	none	0.9601631620794534	8.932367149758454	0.7609975333428359	7.9753569771623996	600	6	TweetyNet	results/Canaries/learncurve/llb3/results_200605_104920	results/Canaries/learncurve/llb3/results_200605_104920/config-llb3-lc_first_submission.toml	data/Canaries/llb3/annotated_prep_200605_103353_linux_npz.csv	results/Canaries/learncurve/llb3/results_200605_104920/train_dur_600s/replicate_6/TweetyNet/checkpoints/max-val-acc-checkpoint.pt		0.005	3.98368379205466	llb3	9	Canary
530	min_segment_dur_majority_vote	0.9576298430348648	5.103864734299517	0.7766404682500005	4.23796721587852	600	7	TweetyNet	results/Canaries/learncurve/llb3/results_200605_104920	results/Canaries/learncurve/llb3/results_200605_104920/config-llb3-lc_first_submission.toml	data/Canaries/llb3/annotated_prep_200605_103353_linux_npz.csv	results/Canaries/learncurve/llb3/results_200605_104920/train_dur_600s/replicate_7/TweetyNet/checkpoints/max-val-acc-checkpoint.pt		0.005	4.237015696513524	llb3	9	Canary
531	none	0.9567146263619905	9.432367149758454	0.749784175812551	8.37758972440044	600	7	TweetyNet	results/Canaries/learncurve/llb3/results_200605_104920	results/Canaries/learncurve/llb3/results_200605_104920/config-llb3-lc_first_submission.toml	data/Canaries/llb3/annotated_prep_200605_103353_linux_npz.csv	results/Canaries/learncurve/llb3/results_200605_104920/train_dur_600s/replicate_7/TweetyNet/checkpoints/max-val-acc-checkpoint.pt		0.005	4.328537363800966	llb3	9	Canary
534	min_segment_dur_majority_vote	0.9618512937418628	3.971014492753623	0.7984024153668773	4.09709376775322	420	1	TweetyNet	results/Canaries/learncurve/llb3/results_200605_104920	results/Canaries/learncurve/llb3/results_200605_104920/config-llb3-lc_first_submission.toml	data/Canaries/llb3/annotated_prep_200605_103353_linux_npz.csv	results/Canaries/learncurve/llb3/results_200605_104920/train_dur_420s/replicate_1/TweetyNet/checkpoints/max-val-acc-checkpoint.pt		0.005	3.814870625813716	llb3	6	Canary
535	none	0.9604865933178496	10.615942028985508	0.7725986220131225	10.04183190296045	420	1	TweetyNet	results/Canaries/learncurve/llb3/results_200605_104920	results/Canaries/learncurve/llb3/results_200605_104920/config-llb3-lc_first_submission.toml	data/Canaries/llb3/annotated_prep_200605_103353_linux_npz.csv	results/Canaries/learncurve/llb3/results_200605_104920/train_dur_420s/replicate_1/TweetyNet/checkpoints/max-val-acc-checkpoint.pt		0.005	3.951340668215031	llb3	6	Canary
538	min_segment_dur_majority_vote	0.9593766126299544	4.913043478260869	0.7818409531822677	5.0997729210615805	420	2	TweetyNet	results/Canaries/learncurve/llb3/results_200605_104920	results/Canaries/learncurve/llb3/results_200605_104920/config-llb3-lc_first_submission.toml	data/Canaries/llb3/annotated_prep_200605_103353_linux_npz.csv	results/Canaries/learncurve/llb3/results_200605_104920/train_dur_420s/replicate_2/TweetyNet/checkpoints/max-val-acc-checkpoint.pt		0.005	4.062338737004567	llb3	6	Canary
539	none	0.9586340971164076	10.227053140096618	0.7601166720832209	9.758326373544431	420	2	TweetyNet	results/Canaries/learncurve/llb3/results_200605_104920	results/Canaries/learncurve/llb3/results_200605_104920/config-llb3-lc_first_submission.toml	data/Canaries/llb3/annotated_prep_200605_103353_linux_npz.csv	results/Canaries/learncurve/llb3/results_200605_104920/train_dur_420s/replicate_2/TweetyNet/checkpoints/max-val-acc-checkpoint.pt		0.005	4.136590288359232	llb3	6	Canary
542	min_segment_dur_majority_vote	0.9600474198201476	4.004830917874396	0.8002029577666304	4.15430511204587	420	3	TweetyNet	results/Canaries/learncurve/llb3/results_200605_104920	results/Canaries/learncurve/llb3/results_200605_104920/config-llb3-lc_first_submission.toml	data/Canaries/llb3/annotated_prep_200605_103353_linux_npz.csv	results/Canaries/learncurve/llb3/results_200605_104920/train_dur_420s/replicate_3/TweetyNet/checkpoints/max-val-acc-checkpoint.pt		0.005	3.995258017985248	llb3	6	Canary
543	none	0.9588232387676666	8.347826086956522	0.7778084588766995	8.63021154588859	420	3	TweetyNet	results/Canaries/learncurve/llb3/results_200605_104920	results/Canaries/learncurve/llb3/results_200605_104920/config-llb3-lc_first_submission.toml	data/Canaries/llb3/annotated_prep_200605_103353_linux_npz.csv	results/Canaries/learncurve/llb3/results_200605_104920/train_dur_420s/replicate_3/TweetyNet/checkpoints/max-val-acc-checkpoint.pt		0.005	4.117676123233338	llb3	6	Canary
546	min_segment_dur_majority_vote	0.9594565545302955	4.386473429951691	0.7699043349041104	4.215979435000429	420	4	TweetyNet	results/Canaries/learncurve/llb3/results_200605_104920	results/Canaries/learncurve/llb3/results_200605_104920/config-llb3-lc_first_submission.toml	data/Canaries/llb3/annotated_prep_200605_103353_linux_npz.csv	results/Canaries/learncurve/llb3/results_200605_104920/train_dur_420s/replicate_4/TweetyNet/checkpoints/max-val-acc-checkpoint.pt		0.005	4.054344546970434	llb3	6	Canary
547	none	0.958667021806607	9.654589371980675	0.7510339097950376	9.1672989703726	420	4	TweetyNet	results/Canaries/learncurve/llb3/results_200605_104920	results/Canaries/learncurve/llb3/results_200605_104920/config-llb3-lc_first_submission.toml	data/Canaries/llb3/annotated_prep_200605_103353_linux_npz.csv	results/Canaries/learncurve/llb3/results_200605_104920/train_dur_420s/replicate_4/TweetyNet/checkpoints/max-val-acc-checkpoint.pt		0.005	4.133297819339299	llb3	6	Canary
550	min_segment_dur_majority_vote	0.9574374938623266	5.169082125603865	0.7589262804525904	4.99938387763126	420	5	TweetyNet	results/Canaries/learncurve/llb3/results_200605_104920	results/Canaries/learncurve/llb3/results_200605_104920/config-llb3-lc_first_submission.toml	data/Canaries/llb3/annotated_prep_200605_103353_linux_npz.csv	results/Canaries/learncurve/llb3/results_200605_104920/train_dur_420s/replicate_5/TweetyNet/checkpoints/max-val-acc-checkpoint.pt		0.005	4.256250613767342	llb3	6	Canary
551	none	0.9561266825184576	10.72222222222222	0.7290193242432459	10.99225599514509	420	5	TweetyNet	results/Canaries/learncurve/llb3/results_200605_104920	results/Canaries/learncurve/llb3/results_200605_104920/config-llb3-lc_first_submission.toml	data/Canaries/llb3/annotated_prep_200605_103353_linux_npz.csv	results/Canaries/learncurve/llb3/results_200605_104920/train_dur_420s/replicate_5/TweetyNet/checkpoints/max-val-acc-checkpoint.pt		0.005	4.387331748154244	llb3	6	Canary
554	min_segment_dur_majority_vote	0.9526197351373974	5.881642512077295	0.7386844031405407	6.02015891400685	420	6	TweetyNet	results/Canaries/learncurve/llb3/results_200605_104920	results/Canaries/learncurve/llb3/results_200605_104920/config-llb3-lc_first_submission.toml	data/Canaries/llb3/annotated_prep_200605_103353_linux_npz.csv	results/Canaries/learncurve/llb3/results_200605_104920/train_dur_420s/replicate_6/TweetyNet/checkpoints/max-val-acc-checkpoint.pt		0.005	4.73802648626026	llb3	6	Canary
555	none	0.9517798242479636	15.166666666666666	0.714463530501983	15.66219682792396	420	6	TweetyNet	results/Canaries/learncurve/llb3/results_200605_104920	results/Canaries/learncurve/llb3/results_200605_104920/config-llb3-lc_first_submission.toml	data/Canaries/llb3/annotated_prep_200605_103353_linux_npz.csv	results/Canaries/learncurve/llb3/results_200605_104920/train_dur_420s/replicate_6/TweetyNet/checkpoints/max-val-acc-checkpoint.pt		0.005	4.822017575203641	llb3	6	Canary
558	min_segment_dur_majority_vote	0.9565563672397004	4.905797101449275	0.7584540702160171	5.2624433891933	420	7	TweetyNet	results/Canaries/learncurve/llb3/results_200605_104920	results/Canaries/learncurve/llb3/results_200605_104920/config-llb3-lc_first_submission.toml	data/Canaries/llb3/annotated_prep_200605_103353_linux_npz.csv	results/Canaries/learncurve/llb3/results_200605_104920/train_dur_420s/replicate_7/TweetyNet/checkpoints/max-val-acc-checkpoint.pt		0.005	4.344363276029961	llb3	6	Canary
559	none	0.9548403108665624	12.509661835748792	0.7304602465640408	11.87975526232953	420	7	TweetyNet	results/Canaries/learncurve/llb3/results_200605_104920	results/Canaries/learncurve/llb3/results_200605_104920/config-llb3-lc_first_submission.toml	data/Canaries/llb3/annotated_prep_200605_103353_linux_npz.csv	results/Canaries/learncurve/llb3/results_200605_104920/train_dur_420s/replicate_7/TweetyNet/checkpoints/max-val-acc-checkpoint.pt		0.005	4.515968913343771	llb3	6	Canary
562	min_segment_dur_majority_vote	0.9509956400158251	6.461352657004831	0.7350297490616194	5.7515136334309105	180	1	TweetyNet	results/Canaries/learncurve/llb3/results_200605_104920	results/Canaries/learncurve/llb3/results_200605_104920/config-llb3-lc_first_submission.toml	data/Canaries/llb3/annotated_prep_200605_103353_linux_npz.csv	results/Canaries/learncurve/llb3/results_200605_104920/train_dur_180s/replicate_1/TweetyNet/checkpoints/max-val-acc-checkpoint.pt		0.005	4.900435998417474	llb3	1	Canary
563	none	0.9481086861692012	18.52898550724637	0.6863950683887161	19.09012196449438	180	1	TweetyNet	results/Canaries/learncurve/llb3/results_200605_104920	results/Canaries/learncurve/llb3/results_200605_104920/config-llb3-lc_first_submission.toml	data/Canaries/llb3/annotated_prep_200605_103353_linux_npz.csv	results/Canaries/learncurve/llb3/results_200605_104920/train_dur_180s/replicate_1/TweetyNet/checkpoints/max-val-acc-checkpoint.pt		0.005	5.189131383079881	llb3	1	Canary
566	min_segment_dur_majority_vote	0.9439038690489432	8.42512077294686	0.663693697904523	7.830692809336679	180	2	TweetyNet	results/Canaries/learncurve/llb3/results_200605_104920	results/Canaries/learncurve/llb3/results_200605_104920/config-llb3-lc_first_submission.toml	data/Canaries/llb3/annotated_prep_200605_103353_linux_npz.csv	results/Canaries/learncurve/llb3/results_200605_104920/train_dur_180s/replicate_2/TweetyNet/checkpoints/max-val-acc-checkpoint.pt		0.005	5.60961309510567	llb3	1	Canary
567	none	0.9421169927702472	18.3743961352657	0.6374741329089728	17.053253122065858	180	2	TweetyNet	results/Canaries/learncurve/llb3/results_200605_104920	results/Canaries/learncurve/llb3/results_200605_104920/config-llb3-lc_first_submission.toml	data/Canaries/llb3/annotated_prep_200605_103353_linux_npz.csv	results/Canaries/learncurve/llb3/results_200605_104920/train_dur_180s/replicate_2/TweetyNet/checkpoints/max-val-acc-checkpoint.pt		0.005	5.7883007229752925	llb3	1	Canary
570	min_segment_dur_majority_vote	0.9523961385689256	6.057971014492754	0.7253154115021005	5.22222790015326	180	3	TweetyNet	results/Canaries/learncurve/llb3/results_200605_104920	results/Canaries/learncurve/llb3/results_200605_104920/config-llb3-lc_first_submission.toml	data/Canaries/llb3/annotated_prep_200605_103353_linux_npz.csv	results/Canaries/learncurve/llb3/results_200605_104920/train_dur_180s/replicate_3/TweetyNet/checkpoints/max-val-acc-checkpoint.pt		0.005	4.760386143107431	llb3	1	Canary
571	none	0.9500829375447576	17.719806763285025	0.6861596568832267	16.04535850700956	180	3	TweetyNet	results/Canaries/learncurve/llb3/results_200605_104920	results/Canaries/learncurve/llb3/results_200605_104920/config-llb3-lc_first_submission.toml	data/Canaries/llb3/annotated_prep_200605_103353_linux_npz.csv	results/Canaries/learncurve/llb3/results_200605_104920/train_dur_180s/replicate_3/TweetyNet/checkpoints/max-val-acc-checkpoint.pt		0.005	4.991706245524242	llb3	1	Canary
574	min_segment_dur_majority_vote	0.9490531199742376	8.420289855072463	0.6868366904707452	7.768813947039139	180	4	TweetyNet	results/Canaries/learncurve/llb3/results_200605_104920	results/Canaries/learncurve/llb3/results_200605_104920/config-llb3-lc_first_submission.toml	data/Canaries/llb3/annotated_prep_200605_103353_linux_npz.csv	results/Canaries/learncurve/llb3/results_200605_104920/train_dur_180s/replicate_4/TweetyNet/checkpoints/max-val-acc-checkpoint.pt		0.005	5.0946880025762535	llb3	1	Canary
575	none	0.9471176875542404	15.38647342995169	0.6518626118834795	15.60065697216603	180	4	TweetyNet	results/Canaries/learncurve/llb3/results_200605_104920	results/Canaries/learncurve/llb3/results_200605_104920/config-llb3-lc_first_submission.toml	data/Canaries/llb3/annotated_prep_200605_103353_linux_npz.csv	results/Canaries/learncurve/llb3/results_200605_104920/train_dur_180s/replicate_4/TweetyNet/checkpoints/max-val-acc-checkpoint.pt		0.005	5.288231244575958	llb3	1	Canary
578	min_segment_dur_majority_vote	0.9377071027855984	10.045893719806765	0.6814359572619741	7.51204660171769	180	5	TweetyNet	results/Canaries/learncurve/llb3/results_200605_104920	results/Canaries/learncurve/llb3/results_200605_104920/config-llb3-lc_first_submission.toml	data/Canaries/llb3/annotated_prep_200605_103353_linux_npz.csv	results/Canaries/learncurve/llb3/results_200605_104920/train_dur_180s/replicate_5/TweetyNet/checkpoints/max-val-acc-checkpoint.pt		0.005	6.229289721440157	llb3	1	Canary
579	none	0.9350037112555258	22.8743961352657	0.650643243973718	17.42659061185089	180	5	TweetyNet	results/Canaries/learncurve/llb3/results_200605_104920	results/Canaries/learncurve/llb3/results_200605_104920/config-llb3-lc_first_submission.toml	data/Canaries/llb3/annotated_prep_200605_103353_linux_npz.csv	results/Canaries/learncurve/llb3/results_200605_104920/train_dur_180s/replicate_5/TweetyNet/checkpoints/max-val-acc-checkpoint.pt		0.005	6.499628874447416	llb3	1	Canary
582	min_segment_dur_majority_vote	0.9542627719537392	6.06280193236715	0.7415129135168865	6.0482940444379	180	6	TweetyNet	results/Canaries/learncurve/llb3/results_200605_104920	results/Canaries/learncurve/llb3/results_200605_104920/config-llb3-lc_first_submission.toml	data/Canaries/llb3/annotated_prep_200605_103353_linux_npz.csv	results/Canaries/learncurve/llb3/results_200605_104920/train_dur_180s/replicate_6/TweetyNet/checkpoints/max-val-acc-checkpoint.pt		0.005	4.57372280462608	llb3	1	Canary
583	none	0.9525181184083188	14.23671497584541	0.7117692819437177	14.43735532679665	180	6	TweetyNet	results/Canaries/learncurve/llb3/results_200605_104920	results/Canaries/learncurve/llb3/results_200605_104920/config-llb3-lc_first_submission.toml	data/Canaries/llb3/annotated_prep_200605_103353_linux_npz.csv	results/Canaries/learncurve/llb3/results_200605_104920/train_dur_180s/replicate_6/TweetyNet/checkpoints/max-val-acc-checkpoint.pt		0.005	4.748188159168121	llb3	1	Canary
586	min_segment_dur_majority_vote	0.9443055020722192	8.973429951690822	0.6868108445514736	6.97143934378809	180	7	TweetyNet	results/Canaries/learncurve/llb3/results_200605_104920	results/Canaries/learncurve/llb3/results_200605_104920/config-llb3-lc_first_submission.toml	data/Canaries/llb3/annotated_prep_200605_103353_linux_npz.csv	results/Canaries/learncurve/llb3/results_200605_104920/train_dur_180s/replicate_7/TweetyNet/checkpoints/max-val-acc-checkpoint.pt		0.005	5.569449792778092	llb3	1	Canary
587	none	0.9422422689884378	21.294685990338163	0.6584721300888281	17.1914255087896	180	7	TweetyNet	results/Canaries/learncurve/llb3/results_200605_104920	results/Canaries/learncurve/llb3/results_200605_104920/config-llb3-lc_first_submission.toml	data/Canaries/llb3/annotated_prep_200605_103353_linux_npz.csv	results/Canaries/learncurve/llb3/results_200605_104920/train_dur_180s/replicate_7/TweetyNet/checkpoints/max-val-acc-checkpoint.pt		0.005	5.775773101156223	llb3	1	Canary
590	min_segment_dur_majority_vote	0.9532220561302682	8.067632850241546	0.7148765696915369	5.63277985497849	240	1	TweetyNet	results/Canaries/learncurve/llb3/results_200605_104920	results/Canaries/learncurve/llb3/results_200605_104920/config-llb3-lc_first_submission.toml	data/Canaries/llb3/annotated_prep_200605_103353_linux_npz.csv	results/Canaries/learncurve/llb3/results_200605_104920/train_dur_240s/replicate_1/TweetyNet/checkpoints/max-val-acc-checkpoint.pt		0.005	4.6777943869731775	llb3	3	Canary
591	none	0.9518682676193552	15.68599033816425	0.6893342404465682	11.81942224308766	240	1	TweetyNet	results/Canaries/learncurve/llb3/results_200605_104920	results/Canaries/learncurve/llb3/results_200605_104920/config-llb3-lc_first_submission.toml	data/Canaries/llb3/annotated_prep_200605_103353_linux_npz.csv	results/Canaries/learncurve/llb3/results_200605_104920/train_dur_240s/replicate_1/TweetyNet/checkpoints/max-val-acc-checkpoint.pt		0.005	4.813173238064494	llb3	3	Canary
594	min_segment_dur_majority_vote	0.9494123807658532	6.608695652173913	0.7131659560786381	6.30484600731514	240	2	TweetyNet	results/Canaries/learncurve/llb3/results_200605_104920	results/Canaries/learncurve/llb3/results_200605_104920/config-llb3-lc_first_submission.toml	data/Canaries/llb3/annotated_prep_200605_103353_linux_npz.csv	results/Canaries/learncurve/llb3/results_200605_104920/train_dur_240s/replicate_2/TweetyNet/checkpoints/max-val-acc-checkpoint.pt		0.005	5.058761923414679	llb3	3	Canary
595	none	0.9472419754385326	17.02657004830918	0.680669167538633	17.304162354135087	240	2	TweetyNet	results/Canaries/learncurve/llb3/results_200605_104920	results/Canaries/learncurve/llb3/results_200605_104920/config-llb3-lc_first_submission.toml	data/Canaries/llb3/annotated_prep_200605_103353_linux_npz.csv	results/Canaries/learncurve/llb3/results_200605_104920/train_dur_240s/replicate_2/TweetyNet/checkpoints/max-val-acc-checkpoint.pt		0.005	5.275802456146739	llb3	3	Canary
598	min_segment_dur_majority_vote	0.9404813611283714	7.717391304347826	0.6760025111227662	9.42370489905424	240	3	TweetyNet	results/Canaries/learncurve/llb3/results_200605_104920	results/Canaries/learncurve/llb3/results_200605_104920/config-llb3-lc_first_submission.toml	data/Canaries/llb3/annotated_prep_200605_103353_linux_npz.csv	results/Canaries/learncurve/llb3/results_200605_104920/train_dur_240s/replicate_3/TweetyNet/checkpoints/max-val-acc-checkpoint.pt		0.005	5.951863887162856	llb3	3	Canary
599	none	0.9377355244607838	22.08695652173913	0.6391873231145911	26.19899647161349	240	3	TweetyNet	results/Canaries/learncurve/llb3/results_200605_104920	results/Canaries/learncurve/llb3/results_200605_104920/config-llb3-lc_first_submission.toml	data/Canaries/llb3/annotated_prep_200605_103353_linux_npz.csv	results/Canaries/learncurve/llb3/results_200605_104920/train_dur_240s/replicate_3/TweetyNet/checkpoints/max-val-acc-checkpoint.pt		0.005	6.226447553921622	llb3	3	Canary
602	min_segment_dur_majority_vote	0.9482184325781136	6.253623188405797	0.6897005371938592	5.904266210724	240	4	TweetyNet	results/Canaries/learncurve/llb3/results_200605_104920	results/Canaries/learncurve/llb3/results_200605_104920/config-llb3-lc_first_submission.toml	data/Canaries/llb3/annotated_prep_200605_103353_linux_npz.csv	results/Canaries/learncurve/llb3/results_200605_104920/train_dur_240s/replicate_4/TweetyNet/checkpoints/max-val-acc-checkpoint.pt		0.005	5.178156742188634	llb3	3	Canary
603	none	0.946636882340244	13.108695652173912	0.6613065293337784	11.37095382742311	240	4	TweetyNet	results/Canaries/learncurve/llb3/results_200605_104920	results/Canaries/learncurve/llb3/results_200605_104920/config-llb3-lc_first_submission.toml	data/Canaries/llb3/annotated_prep_200605_103353_linux_npz.csv	results/Canaries/learncurve/llb3/results_200605_104920/train_dur_240s/replicate_4/TweetyNet/checkpoints/max-val-acc-checkpoint.pt		0.005	5.336311765975587	llb3	3	Canary
606	min_segment_dur_majority_vote	0.9572862950307334	4.8647342995169085	0.7638432088840901	5.16213114950395	240	5	TweetyNet	results/Canaries/learncurve/llb3/results_200605_104920	results/Canaries/learncurve/llb3/results_200605_104920/config-llb3-lc_first_submission.toml	data/Canaries/llb3/annotated_prep_200605_103353_linux_npz.csv	results/Canaries/learncurve/llb3/results_200605_104920/train_dur_240s/replicate_5/TweetyNet/checkpoints/max-val-acc-checkpoint.pt		0.005	4.271370496926663	llb3	3	Canary
607	none	0.956133329427022	10.468599033816425	0.7397939335578874	11.082040981102729	240	5	TweetyNet	results/Canaries/learncurve/llb3/results_200605_104920	results/Canaries/learncurve/llb3/results_200605_104920/config-llb3-lc_first_submission.toml	data/Canaries/llb3/annotated_prep_200605_103353_linux_npz.csv	results/Canaries/learncurve/llb3/results_200605_104920/train_dur_240s/replicate_5/TweetyNet/checkpoints/max-val-acc-checkpoint.pt		0.005	4.38666705729781	llb3	3	Canary
610	min_segment_dur_majority_vote	0.9562426554619292	6.898550724637682	0.7695555531011898	4.6886939068595295	240	6	TweetyNet	results/Canaries/learncurve/llb3/results_200605_104920	results/Canaries/learncurve/llb3/results_200605_104920/config-llb3-lc_first_submission.toml	data/Canaries/llb3/annotated_prep_200605_103353_linux_npz.csv	results/Canaries/learncurve/llb3/results_200605_104920/train_dur_240s/replicate_6/TweetyNet/checkpoints/max-val-acc-checkpoint.pt		0.005	4.375734453807068	llb3	3	Canary
611	none	0.9549196413810808	12.94927536231884	0.7412185651445162	9.81479775523054	240	6	TweetyNet	results/Canaries/learncurve/llb3/results_200605_104920	results/Canaries/learncurve/llb3/results_200605_104920/config-llb3-lc_first_submission.toml	data/Canaries/llb3/annotated_prep_200605_103353_linux_npz.csv	results/Canaries/learncurve/llb3/results_200605_104920/train_dur_240s/replicate_6/TweetyNet/checkpoints/max-val-acc-checkpoint.pt		0.005	4.508035861891935	llb3	3	Canary
614	min_segment_dur_majority_vote	0.957010015664978	4.958937198067633	0.7679571365742911	5.0482425098083805	240	7	TweetyNet	results/Canaries/learncurve/llb3/results_200605_104920	results/Canaries/learncurve/llb3/results_200605_104920/config-llb3-lc_first_submission.toml	data/Canaries/llb3/annotated_prep_200605_103353_linux_npz.csv	results/Canaries/learncurve/llb3/results_200605_104920/train_dur_240s/replicate_7/TweetyNet/checkpoints/max-val-acc-checkpoint.pt		0.005	4.298998433502199	llb3	3	Canary
615	none	0.956230033201184	11.42753623188406	0.74642242164655	9.94491199496659	240	7	TweetyNet	results/Canaries/learncurve/llb3/results_200605_104920	results/Canaries/learncurve/llb3/results_200605_104920/config-llb3-lc_first_submission.toml	data/Canaries/llb3/annotated_prep_200605_103353_linux_npz.csv	results/Canaries/learncurve/llb3/results_200605_104920/train_dur_240s/replicate_7/TweetyNet/checkpoints/max-val-acc-checkpoint.pt		0.005	4.376996679881595	llb3	3	Canary
618	min_segment_dur_majority_vote	0.9232461396368848	12.451690821256038	0.5234145293872648	10.24695746779143	120	1	TweetyNet	results/Canaries/learncurve/llb3/results_200605_104920	results/Canaries/learncurve/llb3/results_200605_104920/config-llb3-lc_first_submission.toml	data/Canaries/llb3/annotated_prep_200605_103353_linux_npz.csv	results/Canaries/learncurve/llb3/results_200605_104920/train_dur_120s/replicate_1/TweetyNet/checkpoints/max-val-acc-checkpoint.pt		0.005	7.675386036311527	llb3	0	Canary
619	none	0.9210639386254672	35.727053140096615	0.4970445629292894	31.27349516283176	120	1	TweetyNet	results/Canaries/learncurve/llb3/results_200605_104920	results/Canaries/learncurve/llb3/results_200605_104920/config-llb3-lc_first_submission.toml	data/Canaries/llb3/annotated_prep_200605_103353_linux_npz.csv	results/Canaries/learncurve/llb3/results_200605_104920/train_dur_120s/replicate_1/TweetyNet/checkpoints/max-val-acc-checkpoint.pt		0.005	7.893606137453291	llb3	0	Canary
622	min_segment_dur_majority_vote	0.9404916225350958	7.403381642512077	0.6692534646897634	7.302703354201411	120	2	TweetyNet	results/Canaries/learncurve/llb3/results_200605_104920	results/Canaries/learncurve/llb3/results_200605_104920/config-llb3-lc_first_submission.toml	data/Canaries/llb3/annotated_prep_200605_103353_linux_npz.csv	results/Canaries/learncurve/llb3/results_200605_104920/train_dur_120s/replicate_2/TweetyNet/checkpoints/max-val-acc-checkpoint.pt		0.005	5.950837746490423	llb3	0	Canary
623	none	0.9381100392826234	17.792270531400966	0.6381153382625717	17.86172364220562	120	2	TweetyNet	results/Canaries/learncurve/llb3/results_200605_104920	results/Canaries/learncurve/llb3/results_200605_104920/config-llb3-lc_first_submission.toml	data/Canaries/llb3/annotated_prep_200605_103353_linux_npz.csv	results/Canaries/learncurve/llb3/results_200605_104920/train_dur_120s/replicate_2/TweetyNet/checkpoints/max-val-acc-checkpoint.pt		0.005	6.188996071737662	llb3	0	Canary
626	min_segment_dur_majority_vote	0.9330737792505108	9.210144927536232	0.641298087449751	9.779972686249911	120	3	TweetyNet	results/Canaries/learncurve/llb3/results_200605_104920	results/Canaries/learncurve/llb3/results_200605_104920/config-llb3-lc_first_submission.toml	data/Canaries/llb3/annotated_prep_200605_103353_linux_npz.csv	results/Canaries/learncurve/llb3/results_200605_104920/train_dur_120s/replicate_3/TweetyNet/checkpoints/max-val-acc-checkpoint.pt		0.005	6.692622074948929	llb3	0	Canary
627	none	0.9305520293424486	21.06280193236715	0.612722302741516	22.42651608196942	120	3	TweetyNet	results/Canaries/learncurve/llb3/results_200605_104920	results/Canaries/learncurve/llb3/results_200605_104920/config-llb3-lc_first_submission.toml	data/Canaries/llb3/annotated_prep_200605_103353_linux_npz.csv	results/Canaries/learncurve/llb3/results_200605_104920/train_dur_120s/replicate_3/TweetyNet/checkpoints/max-val-acc-checkpoint.pt		0.005	6.944797065755138	llb3	0	Canary
630	min_segment_dur_majority_vote	0.9461667406800957	7.031400966183575	0.6961371368841829	6.07511050267851	120	4	TweetyNet	results/Canaries/learncurve/llb3/results_200605_104920	results/Canaries/learncurve/llb3/results_200605_104920/config-llb3-lc_first_submission.toml	data/Canaries/llb3/annotated_prep_200605_103353_linux_npz.csv	results/Canaries/learncurve/llb3/results_200605_104920/train_dur_120s/replicate_4/TweetyNet/checkpoints/max-val-acc-checkpoint.pt		0.005	5.383325931990446	llb3	0	Canary
631	none	0.9442559255501956	16.92753623188406	0.6668551068992868	16.59465958117993	120	4	TweetyNet	results/Canaries/learncurve/llb3/results_200605_104920	results/Canaries/learncurve/llb3/results_200605_104920/config-llb3-lc_first_submission.toml	data/Canaries/llb3/annotated_prep_200605_103353_linux_npz.csv	results/Canaries/learncurve/llb3/results_200605_104920/train_dur_120s/replicate_4/TweetyNet/checkpoints/max-val-acc-checkpoint.pt		0.005	5.574407444980444	llb3	0	Canary
634	min_segment_dur_majority_vote	0.9412756047002824	7.466183574879227	0.7039951456369936	6.89368886109646	120	5	TweetyNet	results/Canaries/learncurve/llb3/results_200605_104920	results/Canaries/learncurve/llb3/results_200605_104920/config-llb3-lc_first_submission.toml	data/Canaries/llb3/annotated_prep_200605_103353_linux_npz.csv	results/Canaries/learncurve/llb3/results_200605_104920/train_dur_120s/replicate_5/TweetyNet/checkpoints/max-val-acc-checkpoint.pt		0.005	5.872439529971762	llb3	0	Canary
635	none	0.9393103690446142	17.97342995169082	0.679022397057332	16.48643476328057	120	5	TweetyNet	results/Canaries/learncurve/llb3/results_200605_104920	results/Canaries/learncurve/llb3/results_200605_104920/config-llb3-lc_first_submission.toml	data/Canaries/llb3/annotated_prep_200605_103353_linux_npz.csv	results/Canaries/learncurve/llb3/results_200605_104920/train_dur_120s/replicate_5/TweetyNet/checkpoints/max-val-acc-checkpoint.pt		0.005	6.068963095538582	llb3	0	Canary
638	min_segment_dur_majority_vote	0.9396628847088566	11.541062801932368	0.5974243983098908	10.35567289984445	120	6	TweetyNet	results/Canaries/learncurve/llb3/results_200605_104920	results/Canaries/learncurve/llb3/results_200605_104920/config-llb3-lc_first_submission.toml	data/Canaries/llb3/annotated_prep_200605_103353_linux_npz.csv	results/Canaries/learncurve/llb3/results_200605_104920/train_dur_120s/replicate_6/TweetyNet/checkpoints/max-val-acc-checkpoint.pt		0.005	6.033711529114338	llb3	0	Canary
639	none	0.9377344985301922	26.330917874396132	0.570745841688716	23.37204209087986	120	6	TweetyNet	results/Canaries/learncurve/llb3/results_200605_104920	results/Canaries/learncurve/llb3/results_200605_104920/config-llb3-lc_first_submission.toml	data/Canaries/llb3/annotated_prep_200605_103353_linux_npz.csv	results/Canaries/learncurve/llb3/results_200605_104920/train_dur_120s/replicate_6/TweetyNet/checkpoints/max-val-acc-checkpoint.pt		0.005	6.226550146980781	llb3	0	Canary
642	min_segment_dur_majority_vote	0.9444543993309858	7.739130434782608	0.6781428726792023	8.75840088811467	120	7	TweetyNet	results/Canaries/learncurve/llb3/results_200605_104920	results/Canaries/learncurve/llb3/results_200605_104920/config-llb3-lc_first_submission.toml	data/Canaries/llb3/annotated_prep_200605_103353_linux_npz.csv	results/Canaries/learncurve/llb3/results_200605_104920/train_dur_120s/replicate_7/TweetyNet/checkpoints/max-val-acc-checkpoint.pt		0.005	5.554560066901415	llb3	0	Canary
643	none	0.9407128713406404	22.56280193236715	0.6449181596272474	24.548240135748788	120	7	TweetyNet	results/Canaries/learncurve/llb3/results_200605_104920	results/Canaries/learncurve/llb3/results_200605_104920/config-llb3-lc_first_submission.toml	data/Canaries/llb3/annotated_prep_200605_103353_linux_npz.csv	results/Canaries/learncurve/llb3/results_200605_104920/train_dur_120s/replicate_7/TweetyNet/checkpoints/max-val-acc-checkpoint.pt		0.005	5.92871286593597	llb3	0	Canary
646	min_segment_dur_majority_vote	0.9605818965276162	3.613526570048309	0.7956651642987557	3.5421526053568	540	1	TweetyNet	results/Canaries/learncurve/llb3/results_200605_104920	results/Canaries/learncurve/llb3/results_200605_104920/config-llb3-lc_first_submission.toml	data/Canaries/llb3/annotated_prep_200605_103353_linux_npz.csv	results/Canaries/learncurve/llb3/results_200605_104920/train_dur_540s/replicate_1/TweetyNet/checkpoints/max-val-acc-checkpoint.pt		0.005	3.941810347238384	llb3	8	Canary
647	none	0.9593716892614056	8.483091787439614	0.7663975381051684	8.22816712204299	540	1	TweetyNet	results/Canaries/learncurve/llb3/results_200605_104920	results/Canaries/learncurve/llb3/results_200605_104920/config-llb3-lc_first_submission.toml	data/Canaries/llb3/annotated_prep_200605_103353_linux_npz.csv	results/Canaries/learncurve/llb3/results_200605_104920/train_dur_540s/replicate_1/TweetyNet/checkpoints/max-val-acc-checkpoint.pt		0.005	4.06283107385943	llb3	8	Canary
650	min_segment_dur_majority_vote	0.9542594455917568	5.326086956521739	0.7353241839457285	5.42615276391836	540	2	TweetyNet	results/Canaries/learncurve/llb3/results_200605_104920	results/Canaries/learncurve/llb3/results_200605_104920/config-llb3-lc_first_submission.toml	data/Canaries/llb3/annotated_prep_200605_103353_linux_npz.csv	results/Canaries/learncurve/llb3/results_200605_104920/train_dur_540s/replicate_2/TweetyNet/checkpoints/max-val-acc-checkpoint.pt		0.005	4.574055440824331	llb3	8	Canary
651	none	0.9534854964853112	11.181159420289855	0.710743778327998	11.59688129093398	540	2	TweetyNet	results/Canaries/learncurve/llb3/results_200605_104920	results/Canaries/learncurve/llb3/results_200605_104920/config-llb3-lc_first_submission.toml	data/Canaries/llb3/annotated_prep_200605_103353_linux_npz.csv	results/Canaries/learncurve/llb3/results_200605_104920/train_dur_540s/replicate_2/TweetyNet/checkpoints/max-val-acc-checkpoint.pt		0.005	4.651450351468888	llb3	8	Canary
654	min_segment_dur_majority_vote	0.959500664761818	4.178743961352657	0.7957138517844744	4.16776097592369	540	3	TweetyNet	results/Canaries/learncurve/llb3/results_200605_104920	results/Canaries/learncurve/llb3/results_200605_104920/config-llb3-lc_first_submission.toml	data/Canaries/llb3/annotated_prep_200605_103353_linux_npz.csv	results/Canaries/learncurve/llb3/results_200605_104920/train_dur_540s/replicate_3/TweetyNet/checkpoints/max-val-acc-checkpoint.pt		0.005	4.049933523818206	llb3	8	Canary
655	none	0.9579399953797318	9.473429951690822	0.7576650820248083	9.83959468837369	540	3	TweetyNet	results/Canaries/learncurve/llb3/results_200605_104920	results/Canaries/learncurve/llb3/results_200605_104920/config-llb3-lc_first_submission.toml	data/Canaries/llb3/annotated_prep_200605_103353_linux_npz.csv	results/Canaries/learncurve/llb3/results_200605_104920/train_dur_540s/replicate_3/TweetyNet/checkpoints/max-val-acc-checkpoint.pt		0.005	4.206000462026815	llb3	8	Canary
658	min_segment_dur_majority_vote	0.957844560201712	4.997584541062802	0.765168637972101	4.70425633466795	540	4	TweetyNet	results/Canaries/learncurve/llb3/results_200605_104920	results/Canaries/learncurve/llb3/results_200605_104920/config-llb3-lc_first_submission.toml	data/Canaries/llb3/annotated_prep_200605_103353_linux_npz.csv	results/Canaries/learncurve/llb3/results_200605_104920/train_dur_540s/replicate_4/TweetyNet/checkpoints/max-val-acc-checkpoint.pt		0.005	4.215543979828807	llb3	8	Canary
659	none	0.9561493508321164	11.992753623188406	0.7376066536452247	10.796960355432441	540	4	TweetyNet	results/Canaries/learncurve/llb3/results_200605_104920	results/Canaries/learncurve/llb3/results_200605_104920/config-llb3-lc_first_submission.toml	data/Canaries/llb3/annotated_prep_200605_103353_linux_npz.csv	results/Canaries/learncurve/llb3/results_200605_104920/train_dur_540s/replicate_4/TweetyNet/checkpoints/max-val-acc-checkpoint.pt		0.005	4.385064916788373	llb3	8	Canary
662	min_segment_dur_majority_vote	0.9602203108863832	4.154589371980676	0.7940242620700447	4.26182313809965	540	5	TweetyNet	results/Canaries/learncurve/llb3/results_200605_104920	results/Canaries/learncurve/llb3/results_200605_104920/config-llb3-lc_first_submission.toml	data/Canaries/llb3/annotated_prep_200605_103353_linux_npz.csv	results/Canaries/learncurve/llb3/results_200605_104920/train_dur_540s/replicate_5/TweetyNet/checkpoints/max-val-acc-checkpoint.pt		0.005	3.9779689113616734	llb3	8	Canary
663	none	0.959162278793125	8.20048309178744	0.7654195484984643	8.458628216266249	540	5	TweetyNet	results/Canaries/learncurve/llb3/results_200605_104920	results/Canaries/learncurve/llb3/results_200605_104920/config-llb3-lc_first_submission.toml	data/Canaries/llb3/annotated_prep_200605_103353_linux_npz.csv	results/Canaries/learncurve/llb3/results_200605_104920/train_dur_540s/replicate_5/TweetyNet/checkpoints/max-val-acc-checkpoint.pt		0.005	4.083772120687501	llb3	8	Canary
666	min_segment_dur_majority_vote	0.96092581578742	4.026570048309178	0.7797086169422441	4.79143454953582	540	6	TweetyNet	results/Canaries/learncurve/llb3/results_200605_104920	results/Canaries/learncurve/llb3/results_200605_104920/config-llb3-lc_first_submission.toml	data/Canaries/llb3/annotated_prep_200605_103353_linux_npz.csv	results/Canaries/learncurve/llb3/results_200605_104920/train_dur_540s/replicate_6/TweetyNet/checkpoints/max-val-acc-checkpoint.pt		0.005	3.907418421258013	llb3	8	Canary
667	none	0.9598642918189616	8.64975845410628	0.7540899037276326	9.493770833645119	540	6	TweetyNet	results/Canaries/learncurve/llb3/results_200605_104920	results/Canaries/learncurve/llb3/results_200605_104920/config-llb3-lc_first_submission.toml	data/Canaries/llb3/annotated_prep_200605_103353_linux_npz.csv	results/Canaries/learncurve/llb3/results_200605_104920/train_dur_540s/replicate_6/TweetyNet/checkpoints/max-val-acc-checkpoint.pt		0.005	4.01357081810384	llb3	8	Canary
670	min_segment_dur_majority_vote	0.9567819309732184	4.5	0.7710252161743079	4.75339848930654	540	7	TweetyNet	results/Canaries/learncurve/llb3/results_200605_104920	results/Canaries/learncurve/llb3/results_200605_104920/config-llb3-lc_first_submission.toml	data/Canaries/llb3/annotated_prep_200605_103353_linux_npz.csv	results/Canaries/learncurve/llb3/results_200605_104920/train_dur_540s/replicate_7/TweetyNet/checkpoints/max-val-acc-checkpoint.pt		0.005	4.32180690267816	llb3	8	Canary
671	none	0.9556907287995758	9.88647342995169	0.7453616742137694	10.49339249580624	540	7	TweetyNet	results/Canaries/learncurve/llb3/results_200605_104920	results/Canaries/learncurve/llb3/results_200605_104920/config-llb3-lc_first_submission.toml	data/Canaries/llb3/annotated_prep_200605_103353_linux_npz.csv	results/Canaries/learncurve/llb3/results_200605_104920/train_dur_540s/replicate_7/TweetyNet/checkpoints/max-val-acc-checkpoint.pt		0.005	4.430927120042416	llb3	8	Canary
674	min_segment_dur_majority_vote	0.951068693651058	5.780193236714976	0.7282675945489493	5.000214976836189	360	1	TweetyNet	results/Canaries/learncurve/llb3/results_200605_104920	results/Canaries/learncurve/llb3/results_200605_104920/config-llb3-lc_first_submission.toml	data/Canaries/llb3/annotated_prep_200605_103353_linux_npz.csv	results/Canaries/learncurve/llb3/results_200605_104920/train_dur_360s/replicate_1/TweetyNet/checkpoints/max-val-acc-checkpoint.pt		0.005	4.893130634894193	llb3	5	Canary
675	none	0.9487370543168312	13.473429951690822	0.6921634098308437	13.109969555932699	360	1	TweetyNet	results/Canaries/learncurve/llb3/results_200605_104920	results/Canaries/learncurve/llb3/results_200605_104920/config-llb3-lc_first_submission.toml	data/Canaries/llb3/annotated_prep_200605_103353_linux_npz.csv	results/Canaries/learncurve/llb3/results_200605_104920/train_dur_360s/replicate_1/TweetyNet/checkpoints/max-val-acc-checkpoint.pt		0.005	5.126294568316869	llb3	5	Canary
678	min_segment_dur_majority_vote	0.9587787276719046	4.644927536231884	0.7361711159040104	4.993733583097519	360	2	TweetyNet	results/Canaries/learncurve/llb3/results_200605_104920	results/Canaries/learncurve/llb3/results_200605_104920/config-llb3-lc_first_submission.toml	data/Canaries/llb3/annotated_prep_200605_103353_linux_npz.csv	results/Canaries/learncurve/llb3/results_200605_104920/train_dur_360s/replicate_2/TweetyNet/checkpoints/max-val-acc-checkpoint.pt		0.005	4.122127232809536	llb3	5	Canary
679	none	0.9571384582498196	9.859903381642512	0.7062513574517255	9.821935236383151	360	2	TweetyNet	results/Canaries/learncurve/llb3/results_200605_104920	results/Canaries/learncurve/llb3/results_200605_104920/config-llb3-lc_first_submission.toml	data/Canaries/llb3/annotated_prep_200605_103353_linux_npz.csv	results/Canaries/learncurve/llb3/results_200605_104920/train_dur_360s/replicate_2/TweetyNet/checkpoints/max-val-acc-checkpoint.pt		0.005	4.286154175018031	llb3	5	Canary
682	min_segment_dur_majority_vote	0.957585291240702	4.64975845410628	0.7607927845835903	5.497428969992231	360	3	TweetyNet	results/Canaries/learncurve/llb3/results_200605_104920	results/Canaries/learncurve/llb3/results_200605_104920/config-llb3-lc_first_submission.toml	data/Canaries/llb3/annotated_prep_200605_103353_linux_npz.csv	results/Canaries/learncurve/llb3/results_200605_104920/train_dur_360s/replicate_3/TweetyNet/checkpoints/max-val-acc-checkpoint.pt		0.005	4.241470875929809	llb3	5	Canary
683	none	0.9560719482082696	12.543478260869565	0.7305294916426113	14.187568340722178	360	3	TweetyNet	results/Canaries/learncurve/llb3/results_200605_104920	results/Canaries/learncurve/llb3/results_200605_104920/config-llb3-lc_first_submission.toml	data/Canaries/llb3/annotated_prep_200605_103353_linux_npz.csv	results/Canaries/learncurve/llb3/results_200605_104920/train_dur_360s/replicate_3/TweetyNet/checkpoints/max-val-acc-checkpoint.pt		0.005	4.392805179173043	llb3	5	Canary
686	min_segment_dur_majority_vote	0.9610431699840664	3.92512077294686	0.8064206946381471	3.7187032971412903	360	4	TweetyNet	results/Canaries/learncurve/llb3/results_200605_104920	results/Canaries/learncurve/llb3/results_200605_104920/config-llb3-lc_first_submission.toml	data/Canaries/llb3/annotated_prep_200605_103353_linux_npz.csv	results/Canaries/learncurve/llb3/results_200605_104920/train_dur_360s/replicate_4/TweetyNet/checkpoints/max-val-acc-checkpoint.pt		0.005	3.895683001593353	llb3	5	Canary
687	none	0.9601321315872876	7.963768115942029	0.7848218958765988	7.27172783561657	360	4	TweetyNet	results/Canaries/learncurve/llb3/results_200605_104920	results/Canaries/learncurve/llb3/results_200605_104920/config-llb3-lc_first_submission.toml	data/Canaries/llb3/annotated_prep_200605_103353_linux_npz.csv	results/Canaries/learncurve/llb3/results_200605_104920/train_dur_360s/replicate_4/TweetyNet/checkpoints/max-val-acc-checkpoint.pt		0.005	3.9867868412712393	llb3	5	Canary
690	min_segment_dur_majority_vote	0.9583812642687892	4.0144927536231885	0.7651631087634628	4.62866543361979	360	5	TweetyNet	results/Canaries/learncurve/llb3/results_200605_104920	results/Canaries/learncurve/llb3/results_200605_104920/config-llb3-lc_first_submission.toml	data/Canaries/llb3/annotated_prep_200605_103353_linux_npz.csv	results/Canaries/learncurve/llb3/results_200605_104920/train_dur_360s/replicate_5/TweetyNet/checkpoints/max-val-acc-checkpoint.pt		0.005	4.161873573121078	llb3	5	Canary
691	none	0.9572750458944296	9.014492753623188	0.7407717851891147	10.22095587288333	360	5	TweetyNet	results/Canaries/learncurve/llb3/results_200605_104920	results/Canaries/learncurve/llb3/results_200605_104920/config-llb3-lc_first_submission.toml	data/Canaries/llb3/annotated_prep_200605_103353_linux_npz.csv	results/Canaries/learncurve/llb3/results_200605_104920/train_dur_360s/replicate_5/TweetyNet/checkpoints/max-val-acc-checkpoint.pt		0.005	4.272495410557042	llb3	5	Canary
694	min_segment_dur_majority_vote	0.9504496909715064	7.722222222222222	0.7211160872787268	6.77453068802473	360	6	TweetyNet	results/Canaries/learncurve/llb3/results_200605_104920	results/Canaries/learncurve/llb3/results_200605_104920/config-llb3-lc_first_submission.toml	data/Canaries/llb3/annotated_prep_200605_103353_linux_npz.csv	results/Canaries/learncurve/llb3/results_200605_104920/train_dur_360s/replicate_6/TweetyNet/checkpoints/max-val-acc-checkpoint.pt		0.005	4.955030902849355	llb3	5	Canary
695	none	0.9489073946159132	15.485507246376812	0.6981530757645095	13.7601155380406	360	6	TweetyNet	results/Canaries/learncurve/llb3/results_200605_104920	results/Canaries/learncurve/llb3/results_200605_104920/config-llb3-lc_first_submission.toml	data/Canaries/llb3/annotated_prep_200605_103353_linux_npz.csv	results/Canaries/learncurve/llb3/results_200605_104920/train_dur_360s/replicate_6/TweetyNet/checkpoints/max-val-acc-checkpoint.pt		0.005	5.109260538408689	llb3	5	Canary
698	min_segment_dur_majority_vote	0.9573824736635832	5.185990338164252	0.7735372576806424	5.1987720039642795	360	7	TweetyNet	results/Canaries/learncurve/llb3/results_200605_104920	results/Canaries/learncurve/llb3/results_200605_104920/config-llb3-lc_first_submission.toml	data/Canaries/llb3/annotated_prep_200605_103353_linux_npz.csv	results/Canaries/learncurve/llb3/results_200605_104920/train_dur_360s/replicate_7/TweetyNet/checkpoints/max-val-acc-checkpoint.pt		0.005	4.26175263364168	llb3	5	Canary
699	none	0.9561297678616846	9.652173913043478	0.74707651648755	10.56302539357582	360	7	TweetyNet	results/Canaries/learncurve/llb3/results_200605_104920	results/Canaries/learncurve/llb3/results_200605_104920/config-llb3-lc_first_submission.toml	data/Canaries/llb3/annotated_prep_200605_103353_linux_npz.csv	results/Canaries/learncurve/llb3/results_200605_104920/train_dur_360s/replicate_7/TweetyNet/checkpoints/max-val-acc-checkpoint.pt		0.005	4.387023213831542	llb3	5	Canary
702	min_segment_dur_majority_vote	0.9610154334231852	3.4613526570048307	0.8095937857184556	3.94484645801738	480	1	TweetyNet	results/Canaries/learncurve/llb3/results_200605_104920	results/Canaries/learncurve/llb3/results_200605_104920/config-llb3-lc_first_submission.toml	data/Canaries/llb3/annotated_prep_200605_103353_linux_npz.csv	results/Canaries/learncurve/llb3/results_200605_104920/train_dur_480s/replicate_1/TweetyNet/checkpoints/max-val-acc-checkpoint.pt		0.005	3.898456657681471	llb3	7	Canary
703	none	0.960085948544374	7.898550724637682	0.7843066144319496	8.13514052189249	480	1	TweetyNet	results/Canaries/learncurve/llb3/results_200605_104920	results/Canaries/learncurve/llb3/results_200605_104920/config-llb3-lc_first_submission.toml	data/Canaries/llb3/annotated_prep_200605_103353_linux_npz.csv	results/Canaries/learncurve/llb3/results_200605_104920/train_dur_480s/replicate_1/TweetyNet/checkpoints/max-val-acc-checkpoint.pt		0.005	3.991405145562599	llb3	7	Canary
706	min_segment_dur_majority_vote	0.9649400910572627	3.4468599033816427	0.8122868875294721	3.46494981056631	480	2	TweetyNet	results/Canaries/learncurve/llb3/results_200605_104920	results/Canaries/learncurve/llb3/results_200605_104920/config-llb3-lc_first_submission.toml	data/Canaries/llb3/annotated_prep_200605_103353_linux_npz.csv	results/Canaries/learncurve/llb3/results_200605_104920/train_dur_480s/replicate_2/TweetyNet/checkpoints/max-val-acc-checkpoint.pt		0.005	3.505990894273714	llb3	7	Canary
707	none	0.964048102010536	6.705314009661835	0.7892994813440243	6.21736502108372	480	2	TweetyNet	results/Canaries/learncurve/llb3/results_200605_104920	results/Canaries/learncurve/llb3/results_200605_104920/config-llb3-lc_first_submission.toml	data/Canaries/llb3/annotated_prep_200605_103353_linux_npz.csv	results/Canaries/learncurve/llb3/results_200605_104920/train_dur_480s/replicate_2/TweetyNet/checkpoints/max-val-acc-checkpoint.pt		0.005	3.595189798946385	llb3	7	Canary
710	min_segment_dur_majority_vote	0.957282556430904	4.944444444444445	0.7820956840974371	4.41977876215126	480	3	TweetyNet	results/Canaries/learncurve/llb3/results_200605_104920	results/Canaries/learncurve/llb3/results_200605_104920/config-llb3-lc_first_submission.toml	data/Canaries/llb3/annotated_prep_200605_103353_linux_npz.csv	results/Canaries/learncurve/llb3/results_200605_104920/train_dur_480s/replicate_3/TweetyNet/checkpoints/max-val-acc-checkpoint.pt		0.005	4.27174435690959	llb3	7	Canary
711	none	0.956500377406232	10.367149758454106	0.7574709916661959	9.26791708771662	480	3	TweetyNet	results/Canaries/learncurve/llb3/results_200605_104920	results/Canaries/learncurve/llb3/results_200605_104920/config-llb3-lc_first_submission.toml	data/Canaries/llb3/annotated_prep_200605_103353_linux_npz.csv	results/Canaries/learncurve/llb3/results_200605_104920/train_dur_480s/replicate_3/TweetyNet/checkpoints/max-val-acc-checkpoint.pt		0.005	4.3499622593767935	llb3	7	Canary
714	min_segment_dur_majority_vote	0.9554467017395848	6.355072463768116	0.7449535548467947	5.17989946113258	480	4	TweetyNet	results/Canaries/learncurve/llb3/results_200605_104920	results/Canaries/learncurve/llb3/results_200605_104920/config-llb3-lc_first_submission.toml	data/Canaries/llb3/annotated_prep_200605_103353_linux_npz.csv	results/Canaries/learncurve/llb3/results_200605_104920/train_dur_480s/replicate_4/TweetyNet/checkpoints/max-val-acc-checkpoint.pt		0.005	4.45532982604151	llb3	7	Canary
715	none	0.9540698529939042	15.6256038647343	0.7222684980127118	12.761530853852149	480	4	TweetyNet	results/Canaries/learncurve/llb3/results_200605_104920	results/Canaries/learncurve/llb3/results_200605_104920/config-llb3-lc_first_submission.toml	data/Canaries/llb3/annotated_prep_200605_103353_linux_npz.csv	results/Canaries/learncurve/llb3/results_200605_104920/train_dur_480s/replicate_4/TweetyNet/checkpoints/max-val-acc-checkpoint.pt		0.005	4.593014700609577	llb3	7	Canary
718	min_segment_dur_majority_vote	0.961182011506106	3.526570048309179	0.8018254465945465	3.49787811429553	480	5	TweetyNet	results/Canaries/learncurve/llb3/results_200605_104920	results/Canaries/learncurve/llb3/results_200605_104920/config-llb3-lc_first_submission.toml	data/Canaries/llb3/annotated_prep_200605_103353_linux_npz.csv	results/Canaries/learncurve/llb3/results_200605_104920/train_dur_480s/replicate_5/TweetyNet/checkpoints/max-val-acc-checkpoint.pt		0.005	3.8817988493894062	llb3	7	Canary
719	none	0.9604535901756044	7.917874396135265	0.781904840975007	7.62185005780371	480	5	TweetyNet	results/Canaries/learncurve/llb3/results_200605_104920	results/Canaries/learncurve/llb3/results_200605_104920/config-llb3-lc_first_submission.toml	data/Canaries/llb3/annotated_prep_200605_103353_linux_npz.csv	results/Canaries/learncurve/llb3/results_200605_104920/train_dur_480s/replicate_5/TweetyNet/checkpoints/max-val-acc-checkpoint.pt		0.005	3.954640982439561	llb3	7	Canary
722	min_segment_dur_majority_vote	0.963782128349555	3.869565217391304	0.8126437045924539	3.56399409484553	480	6	TweetyNet	results/Canaries/learncurve/llb3/results_200605_104920	results/Canaries/learncurve/llb3/results_200605_104920/config-llb3-lc_first_submission.toml	data/Canaries/llb3/annotated_prep_200605_103353_linux_npz.csv	results/Canaries/learncurve/llb3/results_200605_104920/train_dur_480s/replicate_6/TweetyNet/checkpoints/max-val-acc-checkpoint.pt		0.005	3.621787165044499	llb3	7	Canary
723	none	0.9625994380955598	7.048309178743962	0.7854313715327471	6.47985893034223	480	6	TweetyNet	results/Canaries/learncurve/llb3/results_200605_104920	results/Canaries/learncurve/llb3/results_200605_104920/config-llb3-lc_first_submission.toml	data/Canaries/llb3/annotated_prep_200605_103353_linux_npz.csv	results/Canaries/learncurve/llb3/results_200605_104920/train_dur_480s/replicate_6/TweetyNet/checkpoints/max-val-acc-checkpoint.pt		0.005	3.740056190444019	llb3	7	Canary
726	min_segment_dur_majority_vote	0.9609491972775752	4.710144927536232	0.7850781172836482	4.64589930033316	480	7	TweetyNet	results/Canaries/learncurve/llb3/results_200605_104920	results/Canaries/learncurve/llb3/results_200605_104920/config-llb3-lc_first_submission.toml	data/Canaries/llb3/annotated_prep_200605_103353_linux_npz.csv	results/Canaries/learncurve/llb3/results_200605_104920/train_dur_480s/replicate_7/TweetyNet/checkpoints/max-val-acc-checkpoint.pt		0.005	3.9050802722424782	llb3	7	Canary
727	none	0.9598785921823536	9.468599033816425	0.7608932160125785	9.86115502912593	480	7	TweetyNet	results/Canaries/learncurve/llb3/results_200605_104920	results/Canaries/learncurve/llb3/results_200605_104920/config-llb3-lc_first_submission.toml	data/Canaries/llb3/annotated_prep_200605_103353_linux_npz.csv	results/Canaries/learncurve/llb3/results_200605_104920/train_dur_480s/replicate_7/TweetyNet/checkpoints/max-val-acc-checkpoint.pt		0.005	4.012140781764629	llb3	7	Canary
730	min_segment_dur_majority_vote	0.9446140638644914	6.292270531400966	0.7060278305554372	7.28949776915863	300	1	TweetyNet	results/Canaries/learncurve/llb3/results_200605_104920	results/Canaries/learncurve/llb3/results_200605_104920/config-llb3-lc_first_submission.toml	data/Canaries/llb3/annotated_prep_200605_103353_linux_npz.csv	results/Canaries/learncurve/llb3/results_200605_104920/train_dur_300s/replicate_1/TweetyNet/checkpoints/max-val-acc-checkpoint.pt		0.005	5.538593613550857	llb3	4	Canary
731	none	0.9424149659477652	18.04830917874396	0.6734890983513915	21.24351474284939	300	1	TweetyNet	results/Canaries/learncurve/llb3/results_200605_104920	results/Canaries/learncurve/llb3/results_200605_104920/config-llb3-lc_first_submission.toml	data/Canaries/llb3/annotated_prep_200605_103353_linux_npz.csv	results/Canaries/learncurve/llb3/results_200605_104920/train_dur_300s/replicate_1/TweetyNet/checkpoints/max-val-acc-checkpoint.pt		0.005	5.758503405223481	llb3	4	Canary
734	min_segment_dur_majority_vote	0.9609745426491956	4.142512077294686	0.8018827171332381	3.78960734476803	300	2	TweetyNet	results/Canaries/learncurve/llb3/results_200605_104920	results/Canaries/learncurve/llb3/results_200605_104920/config-llb3-lc_first_submission.toml	data/Canaries/llb3/annotated_prep_200605_103353_linux_npz.csv	results/Canaries/learncurve/llb3/results_200605_104920/train_dur_300s/replicate_2/TweetyNet/checkpoints/max-val-acc-checkpoint.pt		0.005	3.9025457350804422	llb3	4	Canary
735	none	0.9598372390085635	7.816425120772947	0.7769405681058181	7.25408317354171	300	2	TweetyNet	results/Canaries/learncurve/llb3/results_200605_104920	results/Canaries/learncurve/llb3/results_200605_104920/config-llb3-lc_first_submission.toml	data/Canaries/llb3/annotated_prep_200605_103353_linux_npz.csv	results/Canaries/learncurve/llb3/results_200605_104920/train_dur_300s/replicate_2/TweetyNet/checkpoints/max-val-acc-checkpoint.pt		0.005	4.016276099143646	llb3	4	Canary
738	min_segment_dur_majority_vote	0.9530787767016468	6.176328502415459	0.72019478852761	6.372787039585511	300	3	TweetyNet	results/Canaries/learncurve/llb3/results_200605_104920	results/Canaries/learncurve/llb3/results_200605_104920/config-llb3-lc_first_submission.toml	data/Canaries/llb3/annotated_prep_200605_103353_linux_npz.csv	results/Canaries/learncurve/llb3/results_200605_104920/train_dur_300s/replicate_3/TweetyNet/checkpoints/max-val-acc-checkpoint.pt		0.005	4.692122329835325	llb3	4	Canary
739	none	0.9519902594844716	13.601449275362318	0.6954217140583943	13.704917877058639	300	3	TweetyNet	results/Canaries/learncurve/llb3/results_200605_104920	results/Canaries/learncurve/llb3/results_200605_104920/config-llb3-lc_first_submission.toml	data/Canaries/llb3/annotated_prep_200605_103353_linux_npz.csv	results/Canaries/learncurve/llb3/results_200605_104920/train_dur_300s/replicate_3/TweetyNet/checkpoints/max-val-acc-checkpoint.pt		0.005	4.800974051552853	llb3	4	Canary
742	min_segment_dur_majority_vote	0.951621266569988	5.164251207729468	0.7415695842938195	5.07017595412241	300	4	TweetyNet	results/Canaries/learncurve/llb3/results_200605_104920	results/Canaries/learncurve/llb3/results_200605_104920/config-llb3-lc_first_submission.toml	data/Canaries/llb3/annotated_prep_200605_103353_linux_npz.csv	results/Canaries/learncurve/llb3/results_200605_104920/train_dur_300s/replicate_4/TweetyNet/checkpoints/max-val-acc-checkpoint.pt		0.005	4.837873343001209	llb3	4	Canary
743	none	0.9499411013799542	14.823671497584542	0.7122621153478105	15.098773621588698	300	4	TweetyNet	results/Canaries/learncurve/llb3/results_200605_104920	results/Canaries/learncurve/llb3/results_200605_104920/config-llb3-lc_first_submission.toml	data/Canaries/llb3/annotated_prep_200605_103353_linux_npz.csv	results/Canaries/learncurve/llb3/results_200605_104920/train_dur_300s/replicate_4/TweetyNet/checkpoints/max-val-acc-checkpoint.pt		0.005	5.005889862004576	llb3	4	Canary
746	min_segment_dur_majority_vote	0.9536523707734448	5.7270531400966185	0.7279467858453386	5.2176900781052105	300	5	TweetyNet	results/Canaries/learncurve/llb3/results_200605_104920	results/Canaries/learncurve/llb3/results_200605_104920/config-llb3-lc_first_submission.toml	data/Canaries/llb3/annotated_prep_200605_103353_linux_npz.csv	results/Canaries/learncurve/llb3/results_200605_104920/train_dur_300s/replicate_5/TweetyNet/checkpoints/max-val-acc-checkpoint.pt		0.005	4.634762922655533	llb3	4	Canary
747	none	0.95222704939638	11.96135265700483	0.7007387793906148	11.7247055250327	300	5	TweetyNet	results/Canaries/learncurve/llb3/results_200605_104920	results/Canaries/learncurve/llb3/results_200605_104920/config-llb3-lc_first_submission.toml	data/Canaries/llb3/annotated_prep_200605_103353_linux_npz.csv	results/Canaries/learncurve/llb3/results_200605_104920/train_dur_300s/replicate_5/TweetyNet/checkpoints/max-val-acc-checkpoint.pt		0.005	4.777295060361997	llb3	4	Canary
750	min_segment_dur_majority_vote	0.954730286237076	5.717391304347826	0.7235026050691368	4.461014557164851	300	6	TweetyNet	results/Canaries/learncurve/llb3/results_200605_104920	results/Canaries/learncurve/llb3/results_200605_104920/config-llb3-lc_first_submission.toml	data/Canaries/llb3/annotated_prep_200605_103353_linux_npz.csv	results/Canaries/learncurve/llb3/results_200605_104920/train_dur_300s/replicate_6/TweetyNet/checkpoints/max-val-acc-checkpoint.pt		0.005	4.5269713762924	llb3	4	Canary
751	none	0.9532160801020724	11.727053140096618	0.6954032611491865	9.54029376817841	300	6	TweetyNet	results/Canaries/learncurve/llb3/results_200605_104920	results/Canaries/learncurve/llb3/results_200605_104920/config-llb3-lc_first_submission.toml	data/Canaries/llb3/annotated_prep_200605_103353_linux_npz.csv	results/Canaries/learncurve/llb3/results_200605_104920/train_dur_300s/replicate_6/TweetyNet/checkpoints/max-val-acc-checkpoint.pt		0.005	4.6783919897927735	llb3	4	Canary
754	min_segment_dur_majority_vote	0.958200141283811	5.246376811594203	0.7558450687473743	4.58358528645519	300	7	TweetyNet	results/Canaries/learncurve/llb3/results_200605_104920	results/Canaries/learncurve/llb3/results_200605_104920/config-llb3-lc_first_submission.toml	data/Canaries/llb3/annotated_prep_200605_103353_linux_npz.csv	results/Canaries/learncurve/llb3/results_200605_104920/train_dur_300s/replicate_7/TweetyNet/checkpoints/max-val-acc-checkpoint.pt		0.005	4.1799858716188965	llb3	4	Canary
755	none	0.956935455311442	11.246376811594205	0.7292426065127351	10.365638253009719	300	7	TweetyNet	results/Canaries/learncurve/llb3/results_200605_104920	results/Canaries/learncurve/llb3/results_200605_104920/config-llb3-lc_first_submission.toml	data/Canaries/llb3/annotated_prep_200605_103353_linux_npz.csv	results/Canaries/learncurve/llb3/results_200605_104920/train_dur_300s/replicate_7/TweetyNet/checkpoints/max-val-acc-checkpoint.pt		0.005	4.306454468855803	llb3	4	Canary
758	min_segment_dur_majority_vote	0.9643331458882818	4.111111111111111	0.7939627413509143	4.49861955151021	660	1	TweetyNet	results/Canaries/learncurve/llb3/results_200605_104920	results/Canaries/learncurve/llb3/results_200605_104920/config-llb3-lc_first_submission.toml	data/Canaries/llb3/annotated_prep_200605_103353_linux_npz.csv	results/Canaries/learncurve/llb3/results_200605_104920/train_dur_660s/replicate_1/TweetyNet/checkpoints/max-val-acc-checkpoint.pt		0.005	3.5666854111718216	llb3	10	Canary
759	none	0.9635338737066098	7.763285024154589	0.7734858731534253	7.95836307715412	660	1	TweetyNet	results/Canaries/learncurve/llb3/results_200605_104920	results/Canaries/learncurve/llb3/results_200605_104920/config-llb3-lc_first_submission.toml	data/Canaries/llb3/annotated_prep_200605_103353_linux_npz.csv	results/Canaries/learncurve/llb3/results_200605_104920/train_dur_660s/replicate_1/TweetyNet/checkpoints/max-val-acc-checkpoint.pt		0.005	3.646612629339019	llb3	10	Canary
762	min_segment_dur_majority_vote	0.96455577974139	3.1739130434782608	0.8170377955641283	3.09202285586433	660	2	TweetyNet	results/Canaries/learncurve/llb3/results_200605_104920	results/Canaries/learncurve/llb3/results_200605_104920/config-llb3-lc_first_submission.toml	data/Canaries/llb3/annotated_prep_200605_103353_linux_npz.csv	results/Canaries/learncurve/llb3/results_200605_104920/train_dur_660s/replicate_2/TweetyNet/checkpoints/max-val-acc-checkpoint.pt		0.005	3.5444220258609938	llb3	10	Canary
763	none	0.9634423818819762	6.871980676328502	0.7936264311616785	6.717817043561659	660	2	TweetyNet	results/Canaries/learncurve/llb3/results_200605_104920	results/Canaries/learncurve/llb3/results_200605_104920/config-llb3-lc_first_submission.toml	data/Canaries/llb3/annotated_prep_200605_103353_linux_npz.csv	results/Canaries/learncurve/llb3/results_200605_104920/train_dur_660s/replicate_2/TweetyNet/checkpoints/max-val-acc-checkpoint.pt		0.005	3.655761811802383	llb3	10	Canary
766	min_segment_dur_majority_vote	0.9645540229098468	3.4009661835748792	0.8148612830673421	3.8948517223106904	660	3	TweetyNet	results/Canaries/learncurve/llb3/results_200605_104920	results/Canaries/learncurve/llb3/results_200605_104920/config-llb3-lc_first_submission.toml	data/Canaries/llb3/annotated_prep_200605_103353_linux_npz.csv	results/Canaries/learncurve/llb3/results_200605_104920/train_dur_660s/replicate_3/TweetyNet/checkpoints/max-val-acc-checkpoint.pt		0.005	3.544597709015307	llb3	10	Canary
767	none	0.9634606333596414	7.094202898550725	0.7922955297627227	7.219750120630759	660	3	TweetyNet	results/Canaries/learncurve/llb3/results_200605_104920	results/Canaries/learncurve/llb3/results_200605_104920/config-llb3-lc_first_submission.toml	data/Canaries/llb3/annotated_prep_200605_103353_linux_npz.csv	results/Canaries/learncurve/llb3/results_200605_104920/train_dur_660s/replicate_3/TweetyNet/checkpoints/max-val-acc-checkpoint.pt		0.005	3.6539366640358617	llb3	10	Canary
770	min_segment_dur_majority_vote	0.96622460631665	3.396135265700483	0.819261100859174	3.19438167025902	660	4	TweetyNet	results/Canaries/learncurve/llb3/results_200605_104920	results/Canaries/learncurve/llb3/results_200605_104920/config-llb3-lc_first_submission.toml	data/Canaries/llb3/annotated_prep_200605_103353_linux_npz.csv	results/Canaries/learncurve/llb3/results_200605_104920/train_dur_660s/replicate_4/TweetyNet/checkpoints/max-val-acc-checkpoint.pt		0.005	3.377539368335014	llb3	10	Canary
771	none	0.965580032456798	7.222222222222222	0.7969429224428926	6.9795916836606	660	4	TweetyNet	results/Canaries/learncurve/llb3/results_200605_104920	results/Canaries/learncurve/llb3/results_200605_104920/config-llb3-lc_first_submission.toml	data/Canaries/llb3/annotated_prep_200605_103353_linux_npz.csv	results/Canaries/learncurve/llb3/results_200605_104920/train_dur_660s/replicate_4/TweetyNet/checkpoints/max-val-acc-checkpoint.pt		0.005	3.441996754320187	llb3	10	Canary
774	min_segment_dur_majority_vote	0.96336915918934	3.3768115942028984	0.8097611335256285	3.5391934934401403	660	5	TweetyNet	results/Canaries/learncurve/llb3/results_200605_104920	results/Canaries/learncurve/llb3/results_200605_104920/config-llb3-lc_first_submission.toml	data/Canaries/llb3/annotated_prep_200605_103353_linux_npz.csv	results/Canaries/learncurve/llb3/results_200605_104920/train_dur_660s/replicate_5/TweetyNet/checkpoints/max-val-acc-checkpoint.pt		0.005	3.663084081066004	llb3	10	Canary
775	none	0.9618199262954829	7.400966183574879	0.7746841281169998	8.92352169129082	660	5	TweetyNet	results/Canaries/learncurve/llb3/results_200605_104920	results/Canaries/learncurve/llb3/results_200605_104920/config-llb3-lc_first_submission.toml	data/Canaries/llb3/annotated_prep_200605_103353_linux_npz.csv	results/Canaries/learncurve/llb3/results_200605_104920/train_dur_660s/replicate_5/TweetyNet/checkpoints/max-val-acc-checkpoint.pt		0.005	3.818007370451715	llb3	10	Canary
778	min_segment_dur_majority_vote	0.9642764533672458	2.8792270531400965	0.8035356913977261	3.38193581785416	660	6	TweetyNet	results/Canaries/learncurve/llb3/results_200605_104920	results/Canaries/learncurve/llb3/results_200605_104920/config-llb3-lc_first_submission.toml	data/Canaries/llb3/annotated_prep_200605_103353_linux_npz.csv	results/Canaries/learncurve/llb3/results_200605_104920/train_dur_660s/replicate_6/TweetyNet/checkpoints/max-val-acc-checkpoint.pt		0.005	3.5723546632754237	llb3	10	Canary
779	none	0.9636443877859636	6.301932367149759	0.7845328099380939	6.57159758961397	660	6	TweetyNet	results/Canaries/learncurve/llb3/results_200605_104920	results/Canaries/learncurve/llb3/results_200605_104920/config-llb3-lc_first_submission.toml	data/Canaries/llb3/annotated_prep_200605_103353_linux_npz.csv	results/Canaries/learncurve/llb3/results_200605_104920/train_dur_660s/replicate_6/TweetyNet/checkpoints/max-val-acc-checkpoint.pt		0.005	3.635561221403638	llb3	10	Canary
782	min_segment_dur_majority_vote	0.9589334635716968	4.041062801932367	0.7789705414111078	4.90151162949504	660	7	TweetyNet	results/Canaries/learncurve/llb3/results_200605_104920	results/Canaries/learncurve/llb3/results_200605_104920/config-llb3-lc_first_submission.toml	data/Canaries/llb3/annotated_prep_200605_103353_linux_npz.csv	results/Canaries/learncurve/llb3/results_200605_104920/train_dur_660s/replicate_7/TweetyNet/checkpoints/max-val-acc-checkpoint.pt		0.005	4.106653642830316	llb3	10	Canary
783	none	0.9579918308650568	8.403381642512077	0.7497752126960415	9.97425788020518	660	7	TweetyNet	results/Canaries/learncurve/llb3/results_200605_104920	results/Canaries/learncurve/llb3/results_200605_104920/config-llb3-lc_first_submission.toml	data/Canaries/llb3/annotated_prep_200605_103353_linux_npz.csv	results/Canaries/learncurve/llb3/results_200605_104920/train_dur_660s/replicate_7/TweetyNet/checkpoints/max-val-acc-checkpoint.pt		0.005	4.200816913494309	llb3	10	Canary
