# Supplementary material for: Automated annotation of birdsong with a neural network that segments spectrograms
Source: eLife. 2022 Jan 20;11:e63853. doi: 10.7554/eLife.63853 (PMC8860439; doi:10.7554/eLife.63853)
Supplement: Figure 6—source data 3. [file elife-63853-fig6-data3.zip]

Archive with 1 entries (1 files):
- fig6-data3.json
