# Supplementary material for: Automated annotation of birdsong with a neural network that segments spectrograms
Source: eLife. 2022 Jan 20;11:e63853. doi: 10.7554/eLife.63853 (PMC8860439; doi:10.7554/eLife.63853)
Supplement: Figure 6—source data 3. [file elife-63853-fig6-data3.zip › fig6-data3.json]

{"('bl26lb16', ('b', 'b'))": {"x": [0.836556456643793, 0.8070719602977667], "y": [0.8376606955149031, 0.8041638007955692], "yerr": [0.0006874140460106652, 0.0013614371652019193]}, "('bl26lb16', ('b', 'c'))": {"x": [0.1222707423580786, 0.13523573200992553], "y": [0.12192683459143346, 0.1351411698617113], "yerr": [0.0006069526618537248, 0.002087102567294855]}, "('gr41rd51', ('e', 'f'))": {"x": [0.7727272727272727, 0.7264050901378579, 0.7349759615384616], "y": [0.7677825278916652, 0.7348372861189171, 0.7310124478147694], "yerr": [0.004425624221060445, 0.0015194110180665596, 0.0044982578047470445]}, "('gr41rd51', ('e', 'i'))": {"x": [0.22348484848484848, 0.264050901378579, 0.2626201923076923], "y": [0.22275915638358418, 0.25929051079856225, 0.25965791331301313], "yerr": [0.007873115550936484, 0.006689848759619139, 0.006304236486457465]}, "('gy6or6', ('e', 'e'))": {"x": [0.500327011118378, 0.5, 0.5], "y": [0.4999018969153356, 0.5000964319817367, 0.5004962779156327], "yerr": [0.0002938831513807874, 0.00019295133362879214, 0.0006078138319561022]}, "('gy6or6', ('e', 'f'))": {"x": [0.4996729888816219, 0.5, 0.5], "y": [0.5000981030846644, 0.4999035680182633, 0.49925558312655094], "yerr": [0.0002938831513807874, 0.00019295133362881437, 0.0011371155570609986]}, "('or60yw70', ('d', 'e'))": {"x": [0.6369294605809128, 0.6357827476038339, 0.6395833333333333], "y": [0.6372356301079465, 0.636800978127304, 0.6396252089138518], "yerr": [0.0020846804261282275, 0.0007892234788499392, 0.00093785727486678]}, "('or60yw70', ('d', 'g'))": {"x": [0.36099585062240663, 0.36421725239616615, 0.36041666666666666], "y": [0.35695048770944043, 0.36319902187269604, 0.3576621029544932], "yerr": [0.0027485125568098424, 0.0007892234788499464, 0.002980549928669399]}}
