# Supplementary material for: Automated annotation of birdsong with a neural network that segments spectrograms
Source: eLife. 2022 Jan 20;11:e63853. doi: 10.7554/eLife.63853 (PMC8860439; doi:10.7554/eLife.63853)
Supplement: Figure 8—source data 2. [file elife-63853-fig8-data2.csv]

X	Y
-2	2.7628
-2.1	2.425
-2.4	2.0711
-2.5	1.8326
-2.7	1.6821
