# Supplementary material for: Automated annotation of birdsong with a neural network that segments spectrograms
Source: eLife. 2022 Jan 20;11:e63853. doi: 10.7554/eLife.63853 (PMC8860439; doi:10.7554/eLife.63853)
Supplement: Figure 8—source data 3. [file elife-63853-fig8-data3.csv]

Data set size	min. PST node prob. Bird 1	min. PST node prob. Bird 2	min. PST node prob. Bird 3	min. PST node prob. Bird 4	min. PST node prob. Bird 5
250	0.01	0.0063096	0.015849	0.0079433	0.0063096
500	0.0079433	0.0050119	0.012589	0.0050119	0.0039811
1000	0.0039811	0.0039811	0.01	0.0039811	0.0025119
2000	0.0031623	0.0039811	0.0063096	0.0025119	0.0025119
4000	0.0019953	0.0015849	NaN	NaN	NaN
